# Supplementary material for: Which roads lead to access? A global landscape of six COVID-19 vaccine innovation models
Source: Global Health. 2024 Mar 26;20:25. doi: 10.1186/s12992-024-01017-z (PMC10964709; doi:10.1186/s12992-024-01017-z)
Supplement: Supplementary file 1 — Additional file 1. Database from UNICEF Market Dashboard containing data on regulatory approvals for all vaccines included for analysis (https://www.unicef.org/supply/covid-19-vaccine-market-dashboard). [file 12992_2024_1017_MOESM1_ESM.xls]

## Sheet: Reg approvals
countryISO	ISO Code	Territory-Grouped	Approval date	dreg	d0	dtotal	VaxDev1	d-dmin+1(VAXDEV2)	VaxDev2	Typology	Income Level	Geographic group UNICEF	Source
Russian Federation (the)	RUS	Russian Federation	2020-08-11	1	1	224	Gamaleya - Sputnik V	1	Sputnik V	Russian	UMIC	Eastern Europe and Central Asia	https://grls.rosminzdrav.ru/Grls_View_v2.aspx?routingGuid=d494c688-0bc6-4c30-9e81-23f043ceb43e&t=
Belarus	BLR	Belarus	2020-12-17	129	1	352	Gamaleya - Sputnik V	129	Sputnik V	Russian	UMIC	Eastern Europe and Central Asia	https://rdif.ru/Eng_fullNews/6216/
Serbia	SRB	Serbia	2020-12-18	130	1	353	Gamaleya - Sputnik V	130	Sputnik V	Russian	UMIC	Eastern Europe and Central Asia	https://www.srbija.gov.rs/vest/en/165409/first-shipment-of-pfizer-biontech-vaccine-arrives-in-serbia.php
Argentina	ARG	Argentina	2020-12-23	135	1	358	Gamaleya - Sputnik V	135	Sputnik V	Russian	UMIC	Latin America and Caribbean	https://www.argentina.gob.ar/noticias/el-ministerio-de-salud-de-la-nacion-autorizo-la-vacuna-sputnik-v-0
Paraguay	PRY	Paraguay	2020-12-29	141	1	364	Gamaleya - Sputnik V	141	Sputnik V	Russian	UMIC	Latin America and Caribbean	https://covid19.who.int/info/
Venezuela (Bolivarian Republic of)	VEN	Venezuela (Bolivarian Republic of)	2021-01-01	144	1	367	Gamaleya - Sputnik V	144	Sputnik V	Russian	NA	Latin America and Caribbean	https://covid19.who.int/info/
Bolivia (Plurinational State of)	BOL	Bolivia (Plurinational State of)	2021-01-06	149	1	372	Gamaleya - Sputnik V	149	Sputnik V	Russian	LoMIC	Latin America and Caribbean	https://www.minsalud.gob.bo/5145-bolivia-ratifica-registro-de-compra-de-vacuna-sputnik-v-y-continua-negociaciones-con-otros-laboratorios
Algeria	DZA	Algeria	2021-01-10	153	1	376	Gamaleya - Sputnik V	153	Sputnik V	Russian	LoMIC	Middle East and North Africa	https://rdif.ru/Eng_fullNews/6277/
Palestine, State of	PSE	West Bank and Gaza	2021-01-11	154	1	377	Gamaleya - Sputnik V	154	Sputnik V	Russian	LoMIC	Middle East and North Africa	https://rdif.ru/Eng_fullNews/6279/
Turkmenistan	TKM	Turkmenistan	2021-01-18	161	1	384	Gamaleya - Sputnik V	161	Sputnik V	Russian	UMIC	Eastern Europe and Central Asia	https://rdif.ru/Eng_fullNews/6309/
Hungary	HUN	EU	2021-01-21	164	1	387	Gamaleya - Sputnik V	164	Sputnik V	Russian	HIC	Western Europe	https://ogyei.gov.hu/ogyei_issued_a_temporary_authorization_for_distribution_of_the_product_for_emergency_use
United Arab Emirates (the)	ARE	United Arab Emirates	2021-01-21	164	1	387	Gamaleya - Sputnik V	164	Sputnik V	Russian	HIC	Middle East and North Africa	https://www.wam.ae/en/details/1395302903202
Iran (Islamic Republic of)	IRN	Iran (Islamic Republic of)	2021-01-26	169	1	392	Gamaleya - Sputnik V	169	Sputnik V	Russian	LoMIC	Middle East and North Africa	https://www.reuters.com/article/health-coronavirus-russia-iran-int/iran-approves-russian-coronavirus-vaccine-sputnik-v-idUSKBN29V18Q
Guinea	GIN	Guinea	2021-01-27	170	1	393	Gamaleya - Sputnik V	170	Sputnik V	Russian	LIC	West and Central Africa	https://covid19.who.int/info/
Tunisia	TUN	Tunisia	2021-01-30	173	1	396	Gamaleya - Sputnik V	173	Sputnik V	Russian	LoMIC	Middle East and North Africa	https://www.facebook.com/santetunisie.rns.tn/posts/3823995754306167
Maldives	MDV	Maldives	2021-01-30	173	1	396	Gamaleya - Sputnik V	173	Sputnik V	Russian	UMIC	South Asia	https://covid19.who.int/info/
Armenia	ARM	Armenia	2021-02-01	175	1	398	Gamaleya - Sputnik V	175	Sputnik V	Russian	UMIC	Eastern Europe and Central Asia	https://rdif.ru/Eng_fullNews/6345/
Lao People's Democratic Republic (the)	LAO	Lao People's Democratic Republic	2021-02-03	177	1	400	Gamaleya - Sputnik V	177	Sputnik V	Russian	LoMIC	East Asia and Pacific	https://covid19.who.int/info/
Nicaragua	NIC	Nicaragua	2021-02-03	177	1	400	Gamaleya - Sputnik V	177	Sputnik V	Russian	LoMIC	Latin America and Caribbean	https://rdif.ru/Eng_fullNews/6351/
Lebanon	LBN	Lebanon	2021-02-05	179	1	402	Gamaleya - Sputnik V	179	Sputnik V	Russian	LoMIC	Middle East and North Africa	https://rdif.ru/Eng_fullNews/6421/
Bosnia and Herzegovina	BIH	Bosnia and Herzegovina	2021-02-05	179	1	402	Gamaleya - Sputnik V	179	Sputnik V	Russian	UMIC	Eastern Europe and Central Asia	https://twitter.com/sputnikvaccine/status/1357746457089048576?s=20
Mongolia	MNG	Mongolia	2021-02-06	180	1	403	Gamaleya - Sputnik V	180	Sputnik V	Russian	LoMIC	East Asia and Pacific	https://covid19.who.int/info/
Myanmar	MMR	Myanmar	2021-02-06	180	1	403	Gamaleya - Sputnik V	180	Sputnik V	Russian	LoMIC	East Asia and Pacific	https://rdif.ru/Eng_fullNews/6424/
Pakistan	PAK	Pakistan	2021-02-07	181	1	404	Gamaleya - Sputnik V	181	Sputnik V	Russian	LoMIC	South Asia	https://rdif.ru/Eng_fullNews/6426/
Ghana	GHA	Ghana	2021-02-09	183	1	406	Gamaleya - Sputnik V	183	Sputnik V	Russian	LoMIC	West and Central Africa	https://covid19.who.int/info/
Mexico	MEX	Mexico	2021-02-09	183	1	406	Gamaleya - Sputnik V	183	Sputnik V	Russian	UMIC	Latin America and Caribbean	https://covid19.who.int/info/
Bahrain	BHR	Bahrain	2021-02-10	184	1	407	Gamaleya - Sputnik V	184	Sputnik V	Russian	HIC	Middle East and North Africa	https://www.bna.bh/en/TheKingdomofBahrainauthorizestheemergencyuseoftheSputnikVvaccine.aspx?cms=q8FmFJgiscL2fwIzON1%2bDnj3nlhO%2fnNA3AJepa%2b590k%3d3d2bDihtBQumTWmndXd3Qolkhy0%3d
Saint Vincent and the Grenadines	VCT	Saint Vincent and the Grenadines	2021-02-11	185	1	408	Gamaleya - Sputnik V	185	Sputnik V	Russian	UMIC	Latin America and Caribbean	http://health.gov.vc/health/images/stories/PDF/SRO-Public_Health_Emergency_Authorisation_of_Covid-19_Vaccine.pdf
Montenegro	MNE	Montenegro	2021-02-12	186	1	409	Gamaleya - Sputnik V	186	Sputnik V	Russian	UMIC	Eastern Europe and Central Asia	https://rdif.ru/Eng_fullNews/6440/
Kazakhstan	KAZ	Kazakhstan	2021-02-15	189	1	412	Gamaleya - Sputnik V	189	Sputnik V	Russian	UMIC	Eastern Europe and Central Asia	https://tass.com/world/1256381
Uzbekistan	UZB	Uzbekistan	2021-02-17	191	1	414	Gamaleya - Sputnik V	191	Sputnik V	Russian	LoMIC	Eastern Europe and Central Asia	https://rdif.ru/Eng_fullNews/6443/
Gabon	GAB	Gabon	2021-02-17	191	1	414	Gamaleya - Sputnik V	191	Sputnik V	Russian	UMIC	West and Central Africa	https://rdif.ru/Eng_fullNews/6445/
San Marino	SMR	San Marino	2021-02-19	193	1	416	Gamaleya - Sputnik V	193	Sputnik V	Russian	HIC	Western Europe	https://rdif.ru/Eng_fullNews/6451/
Honduras	HND	Honduras	2021-02-19	193	1	416	Gamaleya - Sputnik V	193	Sputnik V	Russian	LoMIC	Latin America and Caribbean	https://covid19.who.int/info/
Syrian Arab Republic	SYR	Syrian Arab Republic	2021-02-22	196	1	419	Gamaleya - Sputnik V	196	Sputnik V	Russian	LIC	Middle East and North Africa	https://tass.com/world/1259395
Kyrgyzstan	KGZ	Kyrgyzstan	2021-02-23	197	1	420	Gamaleya - Sputnik V	197	Sputnik V	Russian	LoMIC	Eastern Europe and Central Asia	https://rdif.ru/Eng_fullNews/6456/
Egypt	EGY	Egypt	2021-02-24	198	1	421	Gamaleya - Sputnik V	198	Sputnik V	Russian	LoMIC	Middle East and North Africa	https://rdif.ru/Eng_fullNews/6462/
Guatemala	GTM	Guatemala	2021-02-25	199	1	422	Gamaleya - Sputnik V	199	Sputnik V	Russian	UMIC	Latin America and Caribbean	https://rdif.ru/Eng_fullNews/6466/
Moldova (the Republic of)	MDA	Republic of Moldova	2021-02-26	200	1	423	Gamaleya - Sputnik V	200	Sputnik V	Russian	UMIC	Eastern Europe and Central Asia	https://tass.com/world/1261181
Slovakia	SVK	EU	2021-03-01	203	1	426	Gamaleya - Sputnik V	203	Sputnik V	Russian	HIC	Western Europe	https://rdif.ru/Eng_fullNews/6479/
Angola	AGO	Angola	2021-03-03	205	1	428	Gamaleya - Sputnik V	205	Sputnik V	Russian	LoMIC	Eastern and Southern Africa	https://rdif.ru/Eng_fullNews/6493/
Congo (the)	COG	the republic of the Congo	2021-03-03	205	1	428	Gamaleya - Sputnik V	205	Sputnik V	Russian	LoMIC	West and Central Africa	https://rdif.ru/Eng_fullNews/6493/
Djibouti	DJI	Djibouti	2021-03-03	205	1	428	Gamaleya - Sputnik V	205	Sputnik V	Russian	LoMIC	Eastern and Southern Africa	https://rdif.ru/Eng_fullNews/6493/
Sri Lanka	LKA	Sri Lanka	2021-03-04	206	1	429	Gamaleya - Sputnik V	206	Sputnik V	Russian	LoMIC	South Asia	http://www.presidentsoffice.gov.lk/.Documents/Concept%20Paper-COVID%2019_Vaccination-Sri_Lankan_Approach.pdf
Iraq	IRQ	Iraq	2021-03-04	206	1	429	Gamaleya - Sputnik V	206	Sputnik V	Russian	UMIC	Middle East and North Africa	https://rdif.ru/Eng_fullNews/6501/
Republic of North Macedonia	MKD	North Macedonia	2021-03-07	209	1	432	Gamaleya - Sputnik V	209	Sputnik V	Russian	UMIC	Eastern Europe and Central Asia	https://rdif.ru/Eng_fullNews/6503/
Zimbabwe	ZWE	Zimbabwe	2021-03-09	211	1	434	Gamaleya - Sputnik V	211	Sputnik V	Russian	LoMIC	Eastern and Southern Africa	https://www.reuters.com/article/us-health-coronavirus-zimbabwe-vaccine/zimbabwe-authorises-sputnik-v-sinovac-coronavirus-vaccines-for-emergency-use-idUSKBN2B12IK
Morocco	MAR	Morocco	2021-03-10	212	1	435	Gamaleya - Sputnik V	212	Sputnik V	Russian	LoMIC	Middle East and North Africa	https://rdif.ru/Eng_fullNews/6516/
Jordan	JOR	Jordan	2021-03-10	212	1	435	Gamaleya - Sputnik V	212	Sputnik V	Russian	UMIC	Middle East and North Africa	https://rdif.ru/Eng_fullNews/6518/
Namibia	NAM	Namibia	2021-03-11	213	1	436	Gamaleya - Sputnik V	213	Sputnik V	Russian	UMIC	Eastern and Southern Africa	https://rdif.ru/Eng_fullNews/6520/
Azerbaijan	AZE	Azerbaijan	2021-03-12	214	1	437	Gamaleya - Sputnik V	214	Sputnik V	Russian	UMIC	Eastern Europe and Central Asia	https://rdif.ru/Eng_fullNews/6524/
Seychelles	SYC	Seychelles	2021-03-19	221	1	444	Gamaleya - Sputnik V	221	Sputnik V	Russian	HIC	Eastern and Southern Africa	https://rdif.ru/Eng_fullNews/6535/
Philippines (the)	PHL	Philippines	2021-03-19	221	1	444	Gamaleya - Sputnik V	221	Sputnik V	Russian	LoMIC	East Asia and Pacific	https://covid19.who.int/info/
Cameroon	CMR	Cameroon	2021-03-19	221	1	444	Gamaleya - Sputnik V	221	Sputnik V	Russian	LoMIC	West and Central Africa	https://rdif.ru/Eng_fullNews/6533/
Mauritius	MUS	Mauritius	2021-03-22	224	1	447	Gamaleya - Sputnik V	224	Sputnik V	Russian	UMIC	Eastern and Southern Africa	https://rdif.ru/Eng_fullNews/6539/
Viet Nam	VNM	Viet Nam	2021-03-23	225	1	448	Gamaleya - Sputnik V	225	Sputnik V	Russian	LoMIC	East Asia and Pacific	https://covid19.who.int/info/
Antigua and Barbuda	ATG	Antigua and Barbuda	2021-03-26	228	1	451	Gamaleya - Sputnik V	228	Sputnik V	Russian	HIC	Latin America and Caribbean	https://rdif.ru/Eng_fullNews/6549/
Mali	MLI	Mali	2021-03-30	232	1	455	Gamaleya - Sputnik V	232	Sputnik V	Russian	LIC	West and Central Africa	https://rdif.ru/Eng_fullNews/6679/
Rwanda	RWA	Rwanda	2021-03-31	233	1	456	Gamaleya - Sputnik V	233	Sputnik V	Russian	LIC	Eastern and Southern Africa	https://covid19.who.int/info/
Kenya	KEN	Kenya	2021-03-31	233	1	456	Gamaleya - Sputnik V	233	Sputnik V	Russian	LoMIC	Eastern and Southern Africa	https://tass.com/world/1272749
Panama	PAN	Panama	2021-04-01	234	1	457	Gamaleya - Sputnik V	234	Sputnik V	Russian	HIC	Latin America and Caribbean	https://rdif.ru/Eng_fullNews/6685/
Guyana	GUY	Guyana	2021-04-02	235	1	458	Gamaleya - Sputnik V	235	Sputnik V	Russian	UMIC	Latin America and Caribbean	https://covid19.who.int/info/
India	IND	India	2021-04-12	245	1	468	Gamaleya - Sputnik V	245	Sputnik V	Russian	LoMIC	South Asia	https://pib.gov.in/Pressreleaseshare.aspx?PRID=1781267
Libya	LBY	Libya	2021-04-13	246	1	469	Gamaleya - Sputnik V	246	Sputnik V	Russian	UMIC	Middle East and North Africa	https://www.libyaherald.com/2021/04/13/libyas-drug-control-centre-approves-sputnik-v-and-astrazeneca-anti-coronavirus-vaccines-suitable-for-human-consumption/
Nepal	NPL	Nepal	2021-04-20	253	1	476	Gamaleya - Sputnik V	253	Sputnik V	Russian	LoMIC	South Asia	https://covid19.who.int/info/
Bangladesh	BGD	Bangladesh	2021-04-27	260	1	483	Gamaleya - Sputnik V	260	Sputnik V	Russian	LoMIC	South Asia	https://rdif.ru/Eng_fullNews/6755/
Albania	ALB	Albania	2021-04-30	263	1	486	Gamaleya - Sputnik V	263	Sputnik V	Russian	UMIC	Eastern Europe and Central Asia	https://rdif.ru/Eng_fullNews/6761/
Turkey	TUR	Turkey	2021-04-30	263	1	486	Gamaleya - Sputnik V	263	Sputnik V	Russian	UMIC	Eastern Europe and Central Asia	https://www.titck.gov.tr/haber/kamuoyunun-dikkatine-30042021152744
Ecuador	ECU	Ecuador	2021-05-15	278	1	501	Gamaleya - Sputnik V	278	Sputnik V	Russian	UMIC	Latin America and Caribbean	https://rdif.ru/Eng_fullNews/6843/
Brazil	BRA	Brazil	2021-06-04	298	1	521	Gamaleya - Sputnik V	298	Sputnik V	Russian	UMIC	Latin America and Caribbean	https://rdif.ru/Eng_fullNews/6876/
Oman	OMN	Oman	2021-06-24	318	1	541	Gamaleya - Sputnik V	318	Sputnik V	Russian	HIC	Middle East and North Africa	https://tass.com/world/1307047
Nigeria	NGA	Nigeria	2021-07-15	339	1	562	Gamaleya - Sputnik V	339	Sputnik V	Russian	LoMIC	West and Central Africa	https://www.nafdac.gov.ng/nafdac-recommends-the-following-vaccines-for-emergency-use-authorization/
Chile	CHL	Chile	2021-07-21	345	1	568	Gamaleya - Sputnik V	345	Sputnik V	Russian	HIC	Latin America and Caribbean	https://www.ispch.cl/noticia/isp-aprueba-uso-de-emergencia-e-importacion-de-la-vacuna-sputnik-v/
Uzbekistan	UZB	Uzbekistan	2021-08-22	377	1	600	Gamaleya - Sputnik V	377	Sputnik V	Russian	LoMIC	Eastern Europe and Central Asia	http://www.xinhuanet.com/english/2021-08/22/c_1310141837.htm
Indonesia	IDN	Indonesia	2021-08-25	380	1	603	Gamaleya - Sputnik V	380	Sputnik V	Russian	LoMIC	East Asia and Pacific	https://www.pom.go.id/new/view/more/pers/620/Badan-POM-Kembali-Terbitkan-EUA-untuk-Vaksin-COVID-19-Sputnik-V.html
Cambodia	KHM	Cambodia	2021-10-31	447	1	670	Gamaleya - Sputnik V	447	Sputnik V	Russian	LoMIC	East Asia and Pacific	https://rdif.ru/Eng_fullNews/7138/
Cayman Islands (the)	CYM	Cayman Islands	2020-12-02	114	114	337	Pfizer BioNTech - Comirnaty	1	Pfizer/BioNTech	Western - Earlyarriver	HIC	Latin America and Caribbean	https://covid19.who.int/info/
Bermuda	BMU	Bermuda	2020-12-02	114	114	337	Pfizer BioNTech - Comirnaty	1	Pfizer/BioNTech	Western - Earlyarriver	HIC	North America	https://www.gov.bm/articles/pfizer-biontech-coronavirus-vaccine-fda-approval
United Kingdom of Great Britain and Northern Ireland (the)	GBR	United Kingdom of Great Britain and Northern Ireland	2020-12-02	114	114	337	Pfizer BioNTech - Comirnaty	1	Pfizer/BioNTech	Western - Earlyarriver	HIC	Western Europe	https://www.gov.uk/government/news/uk-medicines-regulator-gives-approval-for-first-uk-covid-19-vaccine
Bahrain	BHR	Bahrain	2020-12-04	116	114	339	Pfizer BioNTech - Comirnaty	3	Pfizer/BioNTech	Western - Earlyarriver	HIC	Middle East and North Africa	https://www.bna.bh/en/BahrainsecondintheworldtoapprovethePfizerBioNTechCovid19vaccine.aspx?cms=q8FmFJgiscL2fwIzON1%2bDteRtB2wfPWh%2fOmYUjt6ApY%3d
Canada	CAN	Canada	2020-12-09	121	114	344	Pfizer BioNTech - Comirnaty	8	Pfizer/BioNTech	Western - Earlyarriver	HIC	North America	https://www.canada.ca/en/health-canada/news/2020/12/health-canada-authorizes-first-covid-19-vaccine0.html
Northern Mariana Islands (the)	MNP	Northern Mariana Islands	2020-12-11	123	114	346	Pfizer BioNTech - Comirnaty	10	Pfizer/BioNTech	Western - Earlyarriver	HIC	East Asia and Pacific	https://covid19.who.int/info/
Puerto Rico	PRI	Puerto Rico	2020-12-11	123	114	346	Pfizer BioNTech - Comirnaty	10	Pfizer/BioNTech	Western - Earlyarriver	HIC	Latin America and Caribbean	https://covid19.who.int/info/
United States of America (the)	USA	United States of America	2020-12-11	123	114	346	Pfizer BioNTech - Comirnaty	10	Pfizer/BioNTech	Western - Earlyarriver	HIC	North America	https://www.fda.gov/emergency-preparedness-and-response/coronavirus-disease-2019-covid-19/comirnaty-and-pfizer-biontech-covid-19-vaccine
Israel	ISR	Israel	2020-12-11	123	114	346	Pfizer BioNTech - Comirnaty	10	Pfizer/BioNTech	Western - Earlyarriver	HIC	Middle East and North Africa	https://www.gov.il/en/Departments/news/11122020-01
Mexico	MEX	Mexico	2020-12-11	123	114	346	Pfizer BioNTech - Comirnaty	10	Pfizer/BioNTech	Western - Earlyarriver	UMIC	Latin America and Caribbean	https://www.gob.mx/cofepris/articulos/la-cofepris-otorga-autorizacion-para-uso-de-emergencia-a-vacuna-para-prevenir-la-enfermedad-por-coronavirus-covid-19?idiom=es
Kuwait	KWT	Kuwait	2020-12-13	125	114	348	Pfizer BioNTech - Comirnaty	12	Pfizer/BioNTech	Western - Earlyarriver	HIC	Middle East and North Africa	https://www.arabnews.com/node/1776666/middle-east
Saudi Arabia	SAU	Saudi Arabia	2020-12-13	125	114	348	Pfizer BioNTech - Comirnaty	12	Pfizer/BioNTech	Western - Earlyarriver	HIC	Middle East and North Africa	https://www.moh.gov.sa/en/Ministry/MediaCenter/News/Pages/News-2020-12-13-007.aspx
Singapore	SGP	Singapore	2020-12-14	126	114	349	Pfizer BioNTech - Comirnaty	13	Pfizer/BioNTech	Western - Earlyarriver	HIC	East Asia and Pacific	https://www.hsa.gov.sg/announcements/press-release/interimauth-firstcovid19vaccine
Panama	PAN	Panama	2020-12-15	127	114	350	Pfizer BioNTech - Comirnaty	14	Pfizer/BioNTech	Western - Earlyarriver	HIC	Latin America and Caribbean	https://sertv.gob.pa/nacionalfm/comunicado-295/
Oman	OMN	Oman	2020-12-15	127	114	350	Pfizer BioNTech - Comirnaty	14	Pfizer/BioNTech	Western - Earlyarriver	HIC	Middle East and North Africa	https://twitter.com/OmanNewsAgency/status/1338838735236911109?s=20
Costa Rica	CRI	Costa Rica	2020-12-15	127	114	350	Pfizer BioNTech - Comirnaty	14	Pfizer/BioNTech	Western - Earlyarriver	UMIC	Latin America and Caribbean	https://www.ministeriodesalud.go.cr/index.php/centro-de-prensa/noticias/741-noticias-2020/2011-salud-autorizo-el-uso-de-la-vacuna-contra-covid-19-de-pfizer-biontech
Chile	CHL	Chile	2020-12-16	128	114	351	Pfizer BioNTech - Comirnaty	15	Pfizer/BioNTech	Western - Earlyarriver	HIC	Latin America and Caribbean	https://www.ispch.cl/noticia/isp-aprobo-autorizacion-de-emergencia-para-la-vacuna-pfizer/
Ecuador	ECU	Ecuador	2020-12-17	129	114	352	Pfizer BioNTech - Comirnaty	16	Pfizer/BioNTech	Western - Earlyarriver	UMIC	Latin America and Caribbean	https://www.controlsanitario.gob.ec/arcsa-autoriza-ingreso-al-pais-de-vacuna-pfizer-biontech-para-el-covid-19/
Serbia	SRB	Serbia	2020-12-18	130	114	353	Pfizer BioNTech - Comirnaty	17	Pfizer/BioNTech	Western - Earlyarriver	UMIC	Eastern Europe and Central Asia	https://www.srbija.gov.rs/vest/en/165409/first-shipment-of-pfizer-biontech-vaccine-arrives-in-serbia.php
Switzerland	CHE	Switzerland	2020-12-19	131	114	354	Pfizer BioNTech - Comirnaty	18	Pfizer/BioNTech	Western - Earlyarriver	HIC	Western Europe	https://www.swissmedic.ch/swissmedic/en/home/news/coronavirus-covid-19/covid-19-impfstoff_erstzulassung.html
Qatar	QAT	Qatar	2020-12-21	133	114	356	Pfizer BioNTech - Comirnaty	20	Pfizer/BioNTech	Western - Earlyarriver	HIC	Middle East and North Africa	https://www.moph.gov.qa/english/mediacenter/News/Pages/NewsDetails.aspx?ItemId=322
United Arab Emirates (the)	ARE	United Arab Emirates	2020-12-22	134	114	357	Pfizer BioNTech - Comirnaty	21	Pfizer/BioNTech	Western - Earlyarriver	HIC	Middle East and North Africa	https://www.wam.ae/en/details/1395302897383
Argentina	ARG	Argentina	2020-12-22	134	114	357	Pfizer BioNTech - Comirnaty	21	Pfizer/BioNTech	Western - Earlyarriver	UMIC	Latin America and Caribbean	https://www.argentina.gob.ar/noticias/registro-de-emergencia-de-la-vacuna-de-la-firma-pfizer-srl-comirnaty
European Union	EU	EU	2020-12-23	135	114	358	Pfizer BioNTech - Comirnaty	22	Pfizer/BioNTech	Western - Earlyarriver	HIC	Western Europe	https://www.ema.europa.eu/en/medicines/human/EPAR/comirnaty#authorisation-details-section
Iceland	ISL	Iceland	2020-12-23	135	114	358	Pfizer BioNTech - Comirnaty	22	Pfizer/BioNTech	Western - Earlyarriver	HIC	Western Europe	https://www.ema.europa.eu/en/medicines/human/EPAR/comirnaty#authorisation-details-section
Liechtenstein	LIE	Liechtenstein	2020-12-23	135	114	358	Pfizer BioNTech - Comirnaty	22	Pfizer/BioNTech	Western - Earlyarriver	HIC	Western Europe	https://www.ema.europa.eu/en/medicines/human/EPAR/comirnaty#authorisation-details-section
Norway	NOR	Norway	2020-12-23	135	114	358	Pfizer BioNTech - Comirnaty	22	Pfizer/BioNTech	Western - Earlyarriver	HIC	Western Europe	https://www.ema.europa.eu/en/medicines/human/EPAR/comirnaty#authorisation-details-section
Lebanon	LBN	Lebanon	2020-12-27	139	114	362	Pfizer BioNTech - Comirnaty	26	Pfizer/BioNTech	Western - Earlyarriver	LoMIC	Middle East and North Africa	https://www.moph.gov.lb/en/Pages/0/44322/pfizer-vaccine-licensed-for-the-emergency-use-
Iraq	IRQ	Iraq	2020-12-27	139	114	362	Pfizer BioNTech - Comirnaty	26	Pfizer/BioNTech	Western - Earlyarriver	UMIC	Middle East and North Africa	https://www.kurdistan24.net/en/story/23699-Iraq-approves-emergency-use-of-Pfizer-vaccine
French Polynesia	PYF	French Polynesia	2020-12-29	141	114	364	Pfizer BioNTech - Comirnaty	28	Pfizer/BioNTech	Western - Earlyarriver	HIC	East Asia and Pacific	https://covid19.who.int/info/
Trinidad and Tobago	TTO	Trinidad and Tobago	2020-12-31	143	114	366	Pfizer BioNTech - Comirnaty	30	Pfizer/BioNTech	Western - Earlyarriver	HIC	Latin America and Caribbean	https://www.facebook.com/photo/?fbid=4635809886448783&set=moh-media-release-new-who-approved-covid-19-vaccine-combination-the-ministry-of-
Belize	BLZ	Belize	2020-12-31	143	114	366	Pfizer BioNTech - Comirnaty	30	Pfizer/BioNTech	Western - Earlyarriver	UMIC	Latin America and Caribbean	https://covid19.who.int/info/
Colombia	COL	Colombia	2021-01-05	148	114	371	Pfizer BioNTech - Comirnaty	35	Pfizer/BioNTech	Western - Earlyarriver	UMIC	Latin America and Caribbean	https://www.reuters.com/article/us-health-coronavirus-colombia-vaccine/colombia-regulator-approves-pfizer-biontech-vaccine-for-emergency-use-idUSKBN29B02M
Malaysia	MYS	Malaysia	2021-01-08	151	114	374	Pfizer BioNTech - Comirnaty	38	Pfizer/BioNTech	Western - Earlyarriver	UMIC	East Asia and Pacific	https://twitter.com/Khairykj/status/1347472332810407938?s=20
Mongolia	MNG	Mongolia	2021-01-10	153	114	376	Pfizer BioNTech - Comirnaty	40	Pfizer/BioNTech	Western - Earlyarriver	LoMIC	East Asia and Pacific	https://covid19.who.int/info/
Albania	ALB	Albania	2021-01-10	153	114	376	Pfizer BioNTech - Comirnaty	40	Pfizer/BioNTech	Western - Earlyarriver	UMIC	Eastern Europe and Central Asia	https://qbz.gov.al/eli/akt-normativ/2021/01/10/1
Jordan	JOR	Jordan	2021-01-10	153	114	376	Pfizer BioNTech - Comirnaty	40	Pfizer/BioNTech	Western - Earlyarriver	UMIC	Middle East and North Africa	https://twitter.com/PrimeMinistry/status/1348246933001949190?s=20
Tunisia	TUN	Tunisia	2021-01-14	157	114	380	Pfizer BioNTech - Comirnaty	44	Pfizer/BioNTech	Western - Earlyarriver	LoMIC	Middle East and North Africa	https://www.aa.com.tr/fr/afrique/tunisie-autorisation-de-commercialisation-sur-le-march%C3%A9-accord%C3%A9e-au-vaccin-de-pfizer-biontech/2109262
Philippines (the)	PHL	Philippines	2021-01-14	157	114	380	Pfizer BioNTech - Comirnaty	44	Pfizer/BioNTech	Western - Earlyarriver	LoMIC	East Asia and Pacific	https://www.fda.gov.ph/fda-philippines-grants-emergency-use-authorization-to-pfizer-biontech-covid-19-vaccine/
Côte d'Ivoire	CIV	Côte d'Ivoire	2021-01-15	158	114	381	Pfizer BioNTech - Comirnaty	45	Pfizer/BioNTech	Western - Earlyarriver	LoMIC	West and Central Africa	https://covid19.who.int/info/
El Salvador	SLV	El Salvador	2021-01-17	160	114	383	Pfizer BioNTech - Comirnaty	47	Pfizer/BioNTech	Western - Earlyarriver	LoMIC	Latin America and Caribbean	https://covid19.who.int/info/
Uruguay	URY	Uruguay	2021-01-21	164	114	387	Pfizer BioNTech - Comirnaty	51	Pfizer/BioNTech	Western - Earlyarriver	HIC	Latin America and Caribbean	https://covid19.who.int/info/
Hong Kong	HKG	China, Hong Kong SAR	2021-01-25	168	114	391	Pfizer BioNTech - Comirnaty	55	Pfizer/BioNTech	Western - Earlyarriver	HIC	East Asia and Pacific	https://www.fosunpharma.com/en/news/news-details-3827.html
Australia	AUS	Australia	2021-01-25	168	114	391	Pfizer BioNTech - Comirnaty	55	Pfizer/BioNTech	Western - Earlyarriver	HIC	East Asia and Pacific	https://www.health.gov.au/news/tga-provisionally-approves-pfizerbiontech-covid-19-vaccine-for-use-in-australia
China	CHN	China	2021-01-25	168	114	391	Pfizer BioNTech - Comirnaty	55	Pfizer/BioNTech	Western - Earlyarriver	UMIC	East Asia and Pacific	https://covid19.who.int/info/
Guinea	GIN	Guinea	2021-01-27	170	114	393	Pfizer BioNTech - Comirnaty	57	Pfizer/BioNTech	Western - Earlyarriver	LIC	West and Central Africa	https://covid19.who.int/info/
Peru	PER	Peru	2021-02-02	176	114	399	Pfizer BioNTech - Comirnaty	63	Pfizer/BioNTech	Western - Earlyarriver	UMIC	Latin America and Caribbean	https://www.reuters.com/article/us-health-coronavirus-peru-vaccine/peru-regulators-approve-pfizer-vaccine-against-covid-19-filing-idUSKBN2A22F1
New Zealand	NZL	New Zealand	2021-02-03	177	114	400	Pfizer BioNTech - Comirnaty	64	Pfizer/BioNTech	Western - Earlyarriver	HIC	East Asia and Pacific	https://www.health.govt.nz/news-media/media-releases/robust-assessment-ahead-medsafe-approval-vaccine
Cook Islands (the)	COK	Cook Islands	2021-02-03	177	114	400	Pfizer BioNTech - Comirnaty	64	Pfizer/BioNTech	Western - Earlyarriver	NA	East Asia and Pacific	https://covid19.who.int/info/
Tokelau	TKL	Tokelau	2021-02-03	177	114	400	Pfizer BioNTech - Comirnaty	64	Pfizer/BioNTech	Western - Earlyarriver	NA	East Asia and Pacific	https://covid19.who.int/info/
Saint Vincent and the Grenadines	VCT	Saint Vincent and the Grenadines	2021-02-11	185	114	408	Pfizer BioNTech - Comirnaty	72	Pfizer/BioNTech	Western - Earlyarriver	UMIC	Latin America and Caribbean	http://health.gov.vc/health/images/stories/PDF/SRO-Public_Health_Emergency_Authorisation_of_Covid-19_Vaccine.pdf
Japan	JPN	Japan	2021-02-14	188	114	411	Pfizer BioNTech - Comirnaty	75	Pfizer/BioNTech	Western - Earlyarriver	HIC	East Asia and Pacific	https://www.mhlw.go.jp/stf/seisakunitsuite/bunya/vaccine_yuukousei_anzensei.html
Rwanda	RWA	Rwanda	2021-02-19	193	114	416	Pfizer BioNTech - Comirnaty	80	Pfizer/BioNTech	Western - Earlyarriver	LIC	Eastern and Southern Africa	https://covid19.who.int/info/
Cabo Verde	CPV	Cabo Verde	2021-02-19	193	114	416	Pfizer BioNTech - Comirnaty	80	Pfizer/BioNTech	Western - Earlyarriver	LoMIC	West and Central Africa	https://covid19.who.int/info/
Sudan (the)	SDN	Sudan	2021-02-20	194	114	417	Pfizer BioNTech - Comirnaty	81	Pfizer/BioNTech	Western - Earlyarriver	LIC	Eastern and Southern Africa	https://covid19.who.int/info/
Ukraine	UKR	Ukraine	2021-02-23	197	114	420	Pfizer BioNTech - Comirnaty	84	Pfizer/BioNTech	Western - Earlyarriver	LoMIC	Eastern Europe and Central Asia	https://www.ukrinform.net/rubric-society/3196109-ukraine-registers-pfizer-vaccine-liashko.html
Brazil	BRA	Brazil	2021-02-23	197	114	420	Pfizer BioNTech - Comirnaty	84	Pfizer/BioNTech	Western - Earlyarriver	UMIC	Latin America and Caribbean	https://www.reuters.com/article/us-health-coronavirus-brazil/brazil-grants-full-approval-to-pfizers-covid-19-vaccine-idINKBN2AN19Q?edition-redirect=in
Botswana	BWA	Botswana	2021-02-25	199	114	422	Pfizer BioNTech - Comirnaty	86	Pfizer/BioNTech	Western - Earlyarriver	UMIC	Eastern and Southern Africa	https://covid19.who.int/info/
Korea (the Republic of)	KOR	Republic of Korea	2021-03-05	207	114	430	Pfizer BioNTech - Comirnaty	94	Pfizer/BioNTech	Western - Earlyarriver	HIC	East Asia and Pacific	https://nedrug.mfds.go.kr/pbp/CCBCF01
Bhutan	BTN	Bhutan	2021-03-08	210	114	433	Pfizer BioNTech - Comirnaty	97	Pfizer/BioNTech	Western - Earlyarriver	LoMIC	South Asia	https://covid19.who.int/info/
Maldives	MDV	Maldives	2021-03-14	216	114	439	Pfizer BioNTech - Comirnaty	103	Pfizer/BioNTech	Western - Earlyarriver	UMIC	South Asia	http://health.gov.mv/Uploads/Downloads//Informations/Informations(370).pdf
South Africa	ZAF	South Africa	2021-03-16	218	114	441	Pfizer BioNTech - Comirnaty	105	Pfizer/BioNTech	Western - Earlyarriver	UMIC	Eastern and Southern Africa	https://www.sahpra.org.za/press-releases/sahpra-and-the-pfizer-biontech-comirnaty-vaccinesahpra-and-the-pfizer-biontech-comirnaty-vaccine/
Brunei Darussalam	BRN	Brunei Darussalam	2021-04-02	235	114	458	Pfizer BioNTech - Comirnaty	122	Pfizer/BioNTech	Western - Earlyarriver	HIC	East Asia and Pacific	http://www.xinhuanet.com/english/2021-04/02/c_139853904.htm
Niue	NIU	Niue	2021-04-15	248	114	471	Pfizer BioNTech - Comirnaty	135	Pfizer/BioNTech	Western - Earlyarriver	NA	East Asia and Pacific	https://www.stuff.co.nz/world/south-pacific/124844045/covidfree-niue-chooses-pfizerbiontech-vaccine--most-significant-protection-we-have
Bolivia (Plurinational State of)	BOL	Bolivia (Plurinational State of)	2021-04-29	262	114	485	Pfizer BioNTech - Comirnaty	149	Pfizer/BioNTech	Western - Earlyarriver	LoMIC	Latin America and Caribbean	https://covid19.who.int/info/
Nigeria	NGA	Nigeria	2021-04-30	263	114	486	Pfizer BioNTech - Comirnaty	150	Pfizer/BioNTech	Western - Earlyarriver	LoMIC	West and Central Africa	https://www.nafdac.gov.ng/pfizer-biontech-receives-nafdac-approval-for-emergency-use-authorization/
Sri Lanka	LKA	Sri Lanka	2021-05-07	270	114	493	Pfizer BioNTech - Comirnaty	157	Pfizer/BioNTech	Western - Earlyarriver	LoMIC	South Asia	http://www.presidentsoffice.gov.lk/.Documents/Concept%20Paper-COVID%2019_Vaccination-Sri_Lankan_Approach.pdf
Lao People's Democratic Republic (the)	LAO	Lao People's Democratic Republic	2021-05-07	270	114	493	Pfizer BioNTech - Comirnaty	157	Pfizer/BioNTech	Western - Earlyarriver	LoMIC	East Asia and Pacific	https://covid19.who.int/info/
Bangladesh	BGD	Bangladesh	2021-05-27	290	114	513	Pfizer BioNTech - Comirnaty	177	Pfizer/BioNTech	Western - Earlyarriver	LoMIC	South Asia	https://www.thedailystar.net/bangladesh/news/pfizer-covid-19-vaccine-gets-emergency-use-authorisation-bangladesh-2099981
Pakistan	PAK	Pakistan	2021-05-31	294	114	517	Pfizer BioNTech - Comirnaty	181	Pfizer/BioNTech	Western - Earlyarriver	LoMIC	South Asia	https://www.geo.tv/latest/352816-drap-gives-emergency-approval-for-pfizers-coronavirus-vaccine
Zambia	ZMB	Zambia	2021-06-01	295	114	518	Pfizer BioNTech - Comirnaty	182	Pfizer/BioNTech	Western - Earlyarriver	LIC	Eastern and Southern Africa	https://www.facebook.com/mohzambia/photos/a.773733439467982/1922802247894423/
Paraguay	PRY	Paraguay	2021-06-10	304	114	527	Pfizer BioNTech - Comirnaty	191	Pfizer/BioNTech	Western - Earlyarriver	UMIC	Latin America and Caribbean	https://www.mspbs.gov.py/portal/23306/dnvs-otorga-registro-sanitario-de-emergencia-a-pfizer.html
Viet Nam	VNM	Viet Nam	2021-06-13	307	114	530	Pfizer BioNTech - Comirnaty	194	Pfizer/BioNTech	Western - Earlyarriver	LoMIC	East Asia and Pacific	https://en.vietnamplus.vn/ministry-grants-conditional-approval-of-pfizer-biontech-vaccine/202977.vnp
Thailand	THA	Thailand	2021-06-24	318	114	541	Pfizer BioNTech - Comirnaty	205	Pfizer/BioNTech	Western - Earlyarriver	UMIC	East Asia and Pacific	https://www.reuters.com/world/asia-pacific/thailand-approves-pfizer-biontech-vaccine-emergency-use-2021-06-24/
Nepal	NPL	Nepal	2021-06-30	324	114	547	Pfizer BioNTech - Comirnaty	211	Pfizer/BioNTech	Western - Earlyarriver	LoMIC	South Asia	https://covid19.who.int/info/
Namibia	NAM	Namibia	2021-07-09	333	114	556	Pfizer BioNTech - Comirnaty	220	Pfizer/BioNTech	Western - Earlyarriver	UMIC	Eastern and Southern Africa	https://covid19.who.int/info/
Indonesia	IDN	Indonesia	2021-07-15	339	114	562	Pfizer BioNTech - Comirnaty	226	Pfizer/BioNTech	Western - Earlyarriver	LoMIC	East Asia and Pacific	https://www.pom.go.id/new/view/more/berita/22861/Comirnaty-Pfizer-Peroleh-EUA-Badan-POM--Bisa-Digunakan-untuk-Usia-12-Tahun-Ke-Atas.html
Ghana	GHA	Ghana	2021-07-28	352	114	575	Pfizer BioNTech - Comirnaty	239	Pfizer/BioNTech	Western - Earlyarriver	LoMIC	West and Central Africa	http://www.xinhuanet.com/english/africa/2021-07/29/c_1310092883.htm
Kenya	KEN	Kenya	2021-08-02	357	114	580	Pfizer BioNTech - Comirnaty	244	Pfizer/BioNTech	Western - Earlyarriver	LoMIC	Eastern and Southern Africa	https://www.bloomberg.com/news/articles/2021-08-02/kenya-approves-j-j-pfizer-covid-19-vaccines-as-cases-surge
Jamaica	JAM	Jamaica	2021-08-16	371	114	594	Pfizer BioNTech - Comirnaty	258	Pfizer/BioNTech	Western - Earlyarriver	UMIC	Latin America and Caribbean	https://covid19.who.int/info/
Cameroon	CMR	Cameroon	2021-08-19	374	114	597	Pfizer BioNTech - Comirnaty	261	Pfizer/BioNTech	Western - Earlyarriver	LoMIC	West and Central Africa	https://covid19.who.int/info/
Tanzania, United Republic of	TZA	United Republic of Tanzania	2021-08-24	379	114	602	Pfizer BioNTech - Comirnaty	266	Pfizer/BioNTech	Western - Earlyarriver	LoMIC	Eastern and Southern Africa	https://covid19.who.int/info/
Timor-Leste	TLS	Timor-Leste	2021-08-27	382	114	605	Pfizer BioNTech - Comirnaty	269	Pfizer/BioNTech	Western - Earlyarriver	LoMIC	East Asia and Pacific	https://covid19.who.int/info/
Tonga	TON	Tonga	2021-10-13	429	114	652	Pfizer BioNTech - Comirnaty	316	Pfizer/BioNTech	Western - Earlyarriver	UMIC	East Asia and Pacific	https://covid19.who.int/info/
United Arab Emirates (the)	ARE	United Arab Emirates	2020-12-09	121	121	344	Sinopharm (Beijing) - BBIBP-CorV	1	Sinopharm	Major Chinese	HIC	Middle East and North Africa	https://www.mohap.gov.ae/en/MediaCenter/News/Pages/2699.aspx
Bahrain	BHR	Bahrain	2020-12-13	125	121	348	Sinopharm (Beijing) - BBIBP-CorV	5	Sinopharm	Major Chinese	HIC	Middle East and North Africa	https://www.arabianbusiness.com/industries/healthcare/455832-bahrain-approves-chinas-sinopharm-coronavirus-vaccine
Paraguay	PRY	Paraguay	2020-12-29	141	121	364	Sinopharm (Beijing) - BBIBP-CorV	21	Sinopharm	Major Chinese	UMIC	Latin America and Caribbean	https://covid19.who.int/info/
Paraguay	PRY	Paraguay	2020-12-29	141	121	364	Sinopharm (Beijing) - BBIBP-CorV	21	Sinopharm	Major Chinese	UMIC	Latin America and Caribbean	https://covid19.who.int/info/
China	CHN	China	2020-12-31	143	121	366	Sinopharm (Beijing) - BBIBP-CorV	23	Sinopharm	Major Chinese	UMIC	East Asia and Pacific	https://www.cnbg.com.cn/content/details_12_5965.html
Egypt	EGY	Egypt	2021-01-03	146	121	369	Sinopharm (Beijing) - BBIBP-CorV	26	Sinopharm	Major Chinese	LoMIC	Middle East and North Africa	https://www.arabnews.com/node/1786531/middle-east
Serbia	SRB	Serbia	2021-01-08	151	121	374	Sinopharm (Beijing) - BBIBP-CorV	31	Sinopharm	Major Chinese	UMIC	Eastern Europe and Central Asia	https://news.cgtn.com/news/2021-01-19/Serbia-approves-China-s-Sinopharm-COVID-19-vaccine-XboonNAhc4/index.html
Jordan	JOR	Jordan	2021-01-10	153	121	376	Sinopharm (Beijing) - BBIBP-CorV	33	Sinopharm	Major Chinese	UMIC	Middle East and North Africa	https://twitter.com/PrimeMinistry/status/1348246933001949190?s=20
Pakistan	PAK	Pakistan	2021-01-18	161	121	384	Sinopharm (Beijing) - BBIBP-CorV	41	Sinopharm	Major Chinese	LoMIC	South Asia	https://www.dra.gov.pk/docs/Pressnote_covid_vaccine_drap-edited%20tracked%20(1).pdf
Iraq	IRQ	Iraq	2021-01-19	162	121	385	Sinopharm (Beijing) - BBIBP-CorV	42	Sinopharm	Major Chinese	UMIC	Middle East and North Africa	https://twitter.com/IraqiGovt/status/1351562460394893314?s=20
Morocco	MAR	Morocco	2021-01-22	165	121	388	Sinopharm (Beijing) - BBIBP-CorV	45	Sinopharm	Major Chinese	LoMIC	Middle East and North Africa	https://www.sante.gov.ma/sites/Ar/Pages/communiqu%C3%A9s.aspx?communiqueID=678
Peru	PER	Peru	2021-01-27	170	121	393	Sinopharm (Beijing) - BBIBP-CorV	50	Sinopharm	Major Chinese	UMIC	Latin America and Caribbean	https://www.reuters.com/article/idUSKBN29W2TL
Hungary	HUN	EU	2021-01-28	171	121	394	Sinopharm (Beijing) - BBIBP-CorV	51	Sinopharm	Major Chinese	HIC	Western Europe	https://www.reuters.com/article/us-health-coronavirus-hungary-vaccine/hungary-approves-chinese-sinopharms-covid-vaccine-first-in-european-union-idUSKBN29Y0OD
Comoros (the)	COM	Comoros	2021-02-01	175	121	398	Sinopharm (Beijing) - BBIBP-CorV	55	Sinopharm	Major Chinese	LoMIC	Eastern and Southern Africa	https://covid19.who.int/info/
Equatorial Guinea	GNQ	Equatorial Guinea	2021-02-01	175	121	398	Sinopharm (Beijing) - BBIBP-CorV	55	Sinopharm	Major Chinese	UMIC	West and Central Africa	https://covid19.who.int/info/
Cambodia	KHM	Cambodia	2021-02-04	178	121	401	Sinopharm (Beijing) - BBIBP-CorV	58	Sinopharm	Major Chinese	LoMIC	East Asia and Pacific	https://covid19.who.int/info/
Mongolia	MNG	Mongolia	2021-02-09	183	121	406	Sinopharm (Beijing) - BBIBP-CorV	63	Sinopharm	Major Chinese	LoMIC	East Asia and Pacific	https://covid19.who.int/info/
Algeria	DZA	Algeria	2021-02-10	184	121	407	Sinopharm (Beijing) - BBIBP-CorV	64	Sinopharm	Major Chinese	LoMIC	Middle East and North Africa	https://covid19.who.int/info/
Bolivia (Plurinational State of)	BOL	Bolivia (Plurinational State of)	2021-02-11	185	121	408	Sinopharm (Beijing) - BBIBP-CorV	65	Sinopharm	Major Chinese	LoMIC	Latin America and Caribbean	https://news.cgtn.com/news/2021-02-11/VHJhbnNjcmlwdDUxNzcx/index.html
Guinea	GIN	Guinea	2021-02-12	186	121	409	Sinopharm (Beijing) - BBIBP-CorV	66	Sinopharm	Major Chinese	LIC	West and Central Africa	https://covid19.who.int/info/
Myanmar	MMR	Myanmar	2021-02-12	186	121	409	Sinopharm (Beijing) - BBIBP-CorV	66	Sinopharm	Major Chinese	LoMIC	East Asia and Pacific	https://covid19.who.int/info/
Côte d'Ivoire	CIV	Côte d'Ivoire	2021-02-13	187	121	410	Sinopharm (Beijing) - BBIBP-CorV	67	Sinopharm	Major Chinese	LoMIC	West and Central Africa	https://covid19.who.int/info/
Nepal	NPL	Nepal	2021-02-17	191	121	414	Sinopharm (Beijing) - BBIBP-CorV	71	Sinopharm	Major Chinese	LoMIC	South Asia	https://www.dda.gov.np/events/eua-of-covid-19-vaccine-vero-cell-inactivated-manufactured-by-bibp-under-sinopharm
Argentina	ARG	Argentina	2021-02-21	195	121	418	Sinopharm (Beijing) - BBIBP-CorV	75	Sinopharm	Major Chinese	UMIC	Latin America and Caribbean	http://www.xinhuanet.com/english/2021-02/22/c_139758446.htm#:~:text=BUENOS%20AIRES%2C%20Feb.%2021%20(,Minister%20of%20Health%20Carla%20Vizzotti.
Niger (the)	NER	Niger	2021-02-23	197	121	420	Sinopharm (Beijing) - BBIBP-CorV	77	Sinopharm	Major Chinese	LIC	West and Central Africa	https://covid19.who.int/info/
Senegal	SEN	Senegal	2021-02-23	197	121	420	Sinopharm (Beijing) - BBIBP-CorV	77	Sinopharm	Major Chinese	LoMIC	West and Central Africa	https://covid19.who.int/info/
Guyana	GUY	Guyana	2021-02-24	198	121	421	Sinopharm (Beijing) - BBIBP-CorV	78	Sinopharm	Major Chinese	UMIC	Latin America and Caribbean	https://newsroom.gy/2021/02/24/guyana-approves-russias-sputnik-chinas-sinopharm-covid-vaccines-for-emergency-use/
Venezuela (Bolivarian Republic of)	VEN	Venezuela (Bolivarian Republic of)	2021-03-01	203	121	426	Sinopharm (Beijing) - BBIBP-CorV	83	Sinopharm	Major Chinese	NA	Latin America and Caribbean	https://www.reuters.com/article/us-health-coronavirus-venezuela-vaccine/venezuela-approves-use-of-chinas-sinopharm-coronavirus-vaccine-idUSKCN2AT3T2
Lebanon	LBN	Lebanon	2021-03-02	204	121	427	Sinopharm (Beijing) - BBIBP-CorV	84	Sinopharm	Major Chinese	LoMIC	Middle East and North Africa	https://www.moph.gov.lb/en/Pages/127/47199/the-ministry-of-public-health-allows-the-emergency-use-of-sinopharm-vaccine
Congo (the)	COG	the republic of the Congo	2021-03-03	205	121	428	Sinopharm (Beijing) - BBIBP-CorV	85	Sinopharm	Major Chinese	LoMIC	West and Central Africa	https://covid19.who.int/info/
Ethiopia	ETH	Ethiopia	2021-03-05	207	121	430	Sinopharm (Beijing) - BBIBP-CorV	87	Sinopharm	Major Chinese	LIC	Eastern and Southern Africa	https://covid19.who.int/info/
Zimbabwe	ZWE	Zimbabwe	2021-03-09	211	121	434	Sinopharm (Beijing) - BBIBP-CorV	91	Sinopharm	Major Chinese	LoMIC	Eastern and Southern Africa	https://www.reuters.com/article/us-health-coronavirus-zimbabwe-vaccine/zimbabwe-authorises-sputnik-v-sinovac-coronavirus-vaccines-for-emergency-use-idUSKBN2B12IK
Solomon Islands	SLB	Solomon Islands	2021-03-12	214	121	437	Sinopharm (Beijing) - BBIBP-CorV	94	Sinopharm	Major Chinese	LoMIC	East Asia and Pacific	https://covid19.who.int/info/
Maldives	MDV	Maldives	2021-03-14	216	121	439	Sinopharm (Beijing) - BBIBP-CorV	96	Sinopharm	Major Chinese	UMIC	South Asia	http://health.gov.mv/Uploads/Downloads//Informations/Informations(371).pdf
Belarus	BLR	Belarus	2021-03-15	217	121	440	Sinopharm (Beijing) - BBIBP-CorV	97	Sinopharm	Major Chinese	UMIC	Eastern Europe and Central Asia	http://minzdrav.gov.by/ru/sobytiya/segodnya-v-minske-nachalas-vaktsinatsiya-kitayskoy-vaktsinoy-ot-covid-19/
Bhutan	BTN	Bhutan	2021-03-16	218	121	441	Sinopharm (Beijing) - BBIBP-CorV	98	Sinopharm	Major Chinese	LoMIC	South Asia	https://covid19.who.int/info/
Mauritius	MUS	Mauritius	2021-03-18	220	121	443	Sinopharm (Beijing) - BBIBP-CorV	100	Sinopharm	Major Chinese	UMIC	Eastern and Southern Africa	https://covid19.who.int/info/
Cameroon	CMR	Cameroon	2021-04-01	234	121	457	Sinopharm (Beijing) - BBIBP-CorV	114	Sinopharm	Major Chinese	LoMIC	West and Central Africa	https://covid19.who.int/info/
Brunei Darussalam	BRN	Brunei Darussalam	2021-04-02	235	121	458	Sinopharm (Beijing) - BBIBP-CorV	115	Sinopharm	Major Chinese	HIC	East Asia and Pacific	http://www.xinhuanet.com/english/2021-04/02/c_139853904.htm
Bangladesh	BGD	Bangladesh	2021-04-29	262	121	485	Sinopharm (Beijing) - BBIBP-CorV	142	Sinopharm	Major Chinese	LoMIC	South Asia	https://covid19.who.int/info/
Indonesia	IDN	Indonesia	2021-04-30	263	121	486	Sinopharm (Beijing) - BBIBP-CorV	143	Sinopharm	Major Chinese	LoMIC	East Asia and Pacific	https://www.pom.go.id/new/view/more/pers/610/Penuhi-Cakupan-Jumlah-Penduduk-Indonesia--Badan-POM-Terbitkan-EUA-Vaksin-COVID-19-Produksi-Sinopharm.html
Trinidad and Tobago	TTO	Trinidad and Tobago	2021-05-07	270	121	493	Sinopharm (Beijing) - BBIBP-CorV	150	Sinopharm	Major Chinese	HIC	Latin America and Caribbean	https://www.facebook.com/photo/?fbid=4635809886448783&set=moh-media-release-new-who-approved-covid-19-vaccine-combination-the-ministry-of-
Chad	TCD	Chad	2021-05-07	270	121	493	Sinopharm (Beijing) - BBIBP-CorV	150	Sinopharm	Major Chinese	LIC	West and Central Africa	https://covid19.who.int/info/
Sri Lanka	LKA	Sri Lanka	2021-05-08	271	121	494	Sinopharm (Beijing) - BBIBP-CorV	151	Sinopharm	Major Chinese	LoMIC	South Asia	http://www.presidentsoffice.gov.lk/.Documents/Concept%20Paper-COVID%2019_Vaccination-Sri_Lankan_Approach.pdf
Belize	BLZ	Belize	2021-05-17	280	121	503	Sinopharm (Beijing) - BBIBP-CorV	160	Sinopharm	Major Chinese	UMIC	Latin America and Caribbean	https://covid19.who.int/info/
Mozambique	MOZ	Mozambique	2021-05-18	281	121	504	Sinopharm (Beijing) - BBIBP-CorV	161	Sinopharm	Major Chinese	LIC	Eastern and Southern Africa	https://covid19.who.int/info/
Papua New Guinea	PNG	Papua New Guinea	2021-05-25	288	121	511	Sinopharm (Beijing) - BBIBP-CorV	168	Sinopharm	Major Chinese	LoMIC	East Asia and Pacific	https://covid19.who.int/info/
Thailand	THA	Thailand	2021-05-28	291	121	514	Sinopharm (Beijing) - BBIBP-CorV	171	Sinopharm	Major Chinese	UMIC	East Asia and Pacific	http://www.xinhuanet.com/english/2021-05/28/c_139975564.htm
Zambia	ZMB	Zambia	2021-06-01	295	121	518	Sinopharm (Beijing) - BBIBP-CorV	175	Sinopharm	Major Chinese	LIC	Eastern and Southern Africa	https://www.facebook.com/mohzambia/photos/a.773733439467982/1922802247894423/
Vanuatu	VUT	Vanuatu	2021-06-02	296	121	519	Sinopharm (Beijing) - BBIBP-CorV	176	Sinopharm	Major Chinese	LoMIC	East Asia and Pacific	https://covid19.who.int/info/
Viet Nam	VNM	Viet Nam	2021-06-03	297	121	520	Sinopharm (Beijing) - BBIBP-CorV	177	Sinopharm	Major Chinese	LoMIC	East Asia and Pacific	https://covid19.who.int/info/
Philippines (the)	PHL	Philippines	2021-06-07	301	121	524	Sinopharm (Beijing) - BBIBP-CorV	181	Sinopharm	Major Chinese	LoMIC	East Asia and Pacific	https://www.fda.gov.ph/covid-19-vaccine-vero-cell-inactivated-covid-19-vaccine-sinopharm/
Lao People's Democratic Republic (the)	LAO	Lao People's Democratic Republic	2021-06-16	310	121	533	Sinopharm (Beijing) - BBIBP-CorV	190	Sinopharm	Major Chinese	LoMIC	East Asia and Pacific	https://covid19.who.int/info/
Gambia (the)	GMB	Gambia	2021-06-18	312	121	535	Sinopharm (Beijing) - BBIBP-CorV	192	Sinopharm	Major Chinese	LIC	West and Central Africa	http://www.xinhuanet.com/english/2021-06/18/c_1310014124.htm
Kiribati	KIR	Kiribati	2021-06-29	323	121	546	Sinopharm (Beijing) - BBIBP-CorV	203	Sinopharm	Major Chinese	LoMIC	East Asia and Pacific	https://covid19.who.int/info/
Tunisia	TUN	Tunisia	2021-07-12	336	121	559	Sinopharm (Beijing) - BBIBP-CorV	216	Sinopharm	Major Chinese	LoMIC	Middle East and North Africa	https://www.facebook.com/santetunisie.rns.tn/photos/a.724855064220267/4302945766411161/
Malaysia	MYS	Malaysia	2021-07-16	340	121	563	Sinopharm (Beijing) - BBIBP-CorV	220	Sinopharm	Major Chinese	UMIC	East Asia and Pacific	https://kpkesihatan.com/2021/07/16/kenyataan-akhbar-kpk-16-julai-2021-keputusan-mesyuarat-pihak-berkuasa-kawalan-dadah-kali-ke-361-berkenaan-pendaftaran-vaksin-covid-19/
Rwanda	RWA	Rwanda	2021-07-30	354	121	577	Sinopharm (Beijing) - BBIBP-CorV	234	Sinopharm	Major Chinese	LIC	Eastern and Southern Africa	https://covid19.who.int/info/
Madagascar	MDG	Madagascar	2021-08-05	360	121	583	Sinopharm (Beijing) - BBIBP-CorV	240	Sinopharm	Major Chinese	LIC	Eastern and Southern Africa	https://covid19.who.int/info/
Tanzania, United Republic of	TZA	United Republic of Tanzania	2021-08-08	363	121	586	Sinopharm (Beijing) - BBIBP-CorV	243	Sinopharm	Major Chinese	LoMIC	Eastern and Southern Africa	https://covid19.who.int/info/
Kazakhstan	KAZ	Kazakhstan	2021-08-10	365	121	588	Sinopharm (Beijing) - BBIBP-CorV	245	Sinopharm	Major Chinese	UMIC	Eastern Europe and Central Asia	https://www.gov.kz/memleket/entities/dsm/press/news/details/239983?lang=kk
Philippines (the)	PHL	Philippines	2021-08-11	366	121	589	Sinopharm (Beijing) - BBIBP-CorV	246	Sinopharm	Major Chinese	LoMIC	East Asia and Pacific	https://covid19.who.int/info/
Kenya	KEN	Kenya	2021-08-19	374	121	597	Sinopharm (Beijing) - BBIBP-CorV	254	Sinopharm	Major Chinese	LoMIC	Eastern and Southern Africa	https://www.bloomberg.com/news/articles/2021-08-19/kenya-approves-moderna-sinopharm-vaccines-amid-fourth-wave
Nigeria	NGA	Nigeria	2021-08-24	379	121	602	Sinopharm (Beijing) - BBIBP-CorV	259	Sinopharm	Major Chinese	LoMIC	West and Central Africa	https://www.reuters.com/world/africa/nigeria-approves-sinopharm-covid-vaccine-expects-77-mln-doses-2021-08-24/
Saudi Arabia	SAU	Saudi Arabia	2021-08-25	380	121	603	Sinopharm (Beijing) - BBIBP-CorV	260	Sinopharm	Major Chinese	HIC	Middle East and North Africa	https://gulfnews.com/world/gulf/saudi/saudi-arabia-approves-use-of-sinopharm-covid-19-vaccine-1.81350191
Mexico	MEX	Mexico	2021-08-26	381	121	604	Sinopharm (Beijing) - BBIBP-CorV	261	Sinopharm	Major Chinese	UMIC	Latin America and Caribbean	https://www.gob.mx/cofepris/articulos/cofepris-emite-autorizacion-para-uso-de-emergencia-a-vacuna-sinopharm?idiom=es
Viet Nam	VNM	Viet Nam	2021-09-10	396	121	619	Sinopharm (Beijing) - BBIBP-CorV	276	Sinopharm	Major Chinese	LoMIC	East Asia and Pacific	https://covid19.gov.vn/viet-nam-phe-duyet-vaccine-hayat-vax-17121091017055928.htm
Burkina Faso	BFA	Burkina Faso	2021-09-20	406	121	629	Sinopharm (Beijing) - BBIBP-CorV	286	Sinopharm	Major Chinese	LIC	West and Central Africa	https://covid19.who.int/info/
Burundi	BDI	Burundi	2021-09-29	415	121	638	Sinopharm (Beijing) - BBIBP-CorV	295	Sinopharm	Major Chinese	LIC	Eastern and Southern Africa	https://covid19.who.int/info/
South Africa	ZAF	South Africa	2022-02-07	546	121	769	Sinopharm (Beijing) - BBIBP-CorV	426	Sinopharm	Major Chinese	UMIC	Eastern and Southern Africa	https://www.sahpra.org.za/wp-content/uploads/2022/02/MEDIA-RELEASE-Pfizer-and-Sinopharm-7-Feb-2022-FINAL.pdf
Oman	OMN	Oman	2022-03-23	590	121	813	Sinopharm (Beijing) - BBIBP-CorV	470	Sinopharm	Major Chinese	HIC	Middle East and North Africa	https://timesofoman.com/article/114687-health-ministry-releases-new-list-of-approved-vaccines-for-oman
Northern Mariana Islands (the)	MNP	Northern Mariana Islands	2020-12-18	130	130	353	Moderna - Spikevax	1	Moderna	Western - Earlyarriver	HIC	East Asia and Pacific	https://covid19.who.int/info/
United States of America (the)	USA	United States of America	2020-12-18	130	130	353	Moderna - Spikevax	1	Moderna	Western - Earlyarriver	HIC	North America	https://www.fda.gov/news-events/press-announcements/fda-takes-additional-action-fight-against-covid-19-issuing-emergency-use-authorization-second-covid
Micronesia (Federated States of)	FSM	Micronesia (Federated States of)	2020-12-18	130	130	353	Moderna - Spikevax	1	Moderna	Western - Earlyarriver	LoMIC	East Asia and Pacific	https://covid19.who.int/info/
Canada	CAN	Canada	2020-12-23	135	130	358	Moderna - Spikevax	6	Moderna	Western - Earlyarriver	HIC	North America	https://www.canada.ca/en/health-canada/news/2020/12/health-canada-authorizes-moderna-covid-19-vaccine.html
Paraguay	PRY	Paraguay	2020-12-29	141	130	364	Moderna - Spikevax	12	Moderna	Western - Earlyarriver	UMIC	Latin America and Caribbean	https://covid19.who.int/info/
Israel	ISR	Israel	2021-01-04	147	130	370	Moderna - Spikevax	18	Moderna	Western - Earlyarriver	HIC	Middle East and North Africa	https://investors.modernatx.com/news-releases/news-release-details/israeli-ministry-health-authorizes-covid-19-vaccine-moderna-use
European Union	EU	EU	2021-01-06	149	130	372	Moderna - Spikevax	20	Moderna	Western - Earlyarriver	HIC	Western Europe	https://investors.modernatx.com/news-releases/news-release-details/european-commission-authorizes-covid-19-vaccine-moderna-europe
Iceland	ISL	Iceland	2021-01-06	149	130	372	Moderna - Spikevax	20	Moderna	Western - Earlyarriver	HIC	Western Europe	https://investors.modernatx.com/news-releases/news-release-details/european-commission-authorizes-covid-19-vaccine-moderna-europe
Liechtenstein	LIE	Liechtenstein	2021-01-06	149	130	372	Moderna - Spikevax	20	Moderna	Western - Earlyarriver	HIC	Western Europe	https://investors.modernatx.com/news-releases/news-release-details/european-commission-authorizes-covid-19-vaccine-moderna-europe
Norway	NOR	Norway	2021-01-06	149	130	372	Moderna - Spikevax	20	Moderna	Western - Earlyarriver	HIC	Western Europe	https://investors.modernatx.com/news-releases/news-release-details/european-commission-authorizes-covid-19-vaccine-moderna-europe
Wallis and Futuna	WLF	Wallis and Futuna	2021-01-06	149	130	372	Moderna - Spikevax	20	Moderna	Western - Earlyarriver	NA	East Asia and Pacific	https://covid19.who.int/info/
United Kingdom of Great Britain and Northern Ireland (the)	GBR	United Kingdom of Great Britain and Northern Ireland	2021-01-08	151	130	374	Moderna - Spikevax	22	Moderna	Western - Earlyarriver	HIC	Western Europe	https://www.gov.uk/government/news/moderna-vaccine-becomes-third-covid-19-vaccine-approved-by-uk-regulator
Mongolia	MNG	Mongolia	2021-01-10	153	130	376	Moderna - Spikevax	24	Moderna	Western - Earlyarriver	LoMIC	East Asia and Pacific	https://covid19.who.int/info/
Switzerland	CHE	Switzerland	2021-01-12	155	130	378	Moderna - Spikevax	26	Moderna	Western - Earlyarriver	HIC	Western Europe	https://www.swissmedic.ch/swissmedic/en/home/news/coronavirus-covid-19/zulassung-covid-19-impfstoff-moderna.html
Singapore	SGP	Singapore	2021-02-03	177	130	400	Moderna - Spikevax	48	Moderna	Western - Earlyarriver	HIC	East Asia and Pacific	https://www.hsa.gov.sg/announcements/press-release/hsa-grants-interim-authorisation-for-moderna-covid-19-vaccine-in-singapore
Qatar	QAT	Qatar	2021-02-10	184	130	407	Moderna - Spikevax	55	Moderna	Western - Earlyarriver	HIC	Middle East and North Africa	https://www.moph.gov.qa/english/mediacenter/News/Pages/NewsDetails.aspx?ItemId=336
Saint Vincent and the Grenadines	VCT	Saint Vincent and the Grenadines	2021-02-11	185	130	408	Moderna - Spikevax	56	Moderna	Western - Earlyarriver	UMIC	Latin America and Caribbean	http://health.gov.vc/health/images/stories/PDF/SRO-Public_Health_Emergency_Authorisation_of_Covid-19_Vaccine.pdf
Honduras	HND	Honduras	2021-02-17	191	130	414	Moderna - Spikevax	62	Moderna	Western - Earlyarriver	LoMIC	Latin America and Caribbean	https://covid19.who.int/info/
Guatemala	GTM	Guatemala	2021-02-25	199	130	422	Moderna - Spikevax	70	Moderna	Western - Earlyarriver	UMIC	Latin America and Caribbean	https://covid19.who.int/info/
Congo (the)	COG	the republic of the Congo	2021-03-03	205	130	428	Moderna - Spikevax	76	Moderna	Western - Earlyarriver	LoMIC	West and Central Africa	https://covid19.who.int/info/
Brunei Darussalam	BRN	Brunei Darussalam	2021-04-09	242	130	465	Moderna - Spikevax	113	Moderna	Western - Earlyarriver	HIC	East Asia and Pacific	https://covid19.who.int/info/
Botswana	BWA	Botswana	2021-04-16	249	130	472	Moderna - Spikevax	120	Moderna	Western - Earlyarriver	UMIC	Eastern and Southern Africa	https://investors.modernatx.com/news-releases/news-release-details/moderna-announces-agreement-supply-republic-botswana-its-covid
Trinidad and Tobago	TTO	Trinidad and Tobago	2021-04-30	263	130	486	Moderna - Spikevax	134	Moderna	Western - Earlyarriver	HIC	Latin America and Caribbean	https://www.facebook.com/photo/?fbid=4635809886448783&set=moh-media-release-new-who-approved-covid-19-vaccine-combination-the-ministry-of-
Taiwan (Province of China)	TWN	Taiwan	2021-05-05	268	130	491	Moderna - Spikevax	139	Moderna	Western - Earlyarriver	HIC	East Asia and Pacific	https://www.taiwannews.com.tw/en/news/4196247
Philippines (the)	PHL	Philippines	2021-05-05	268	130	491	Moderna - Spikevax	139	Moderna	Western - Earlyarriver	LoMIC	East Asia and Pacific	https://www.fda.gov.ph/wp-content/uploads/2021/05/EUA-Moderna-Website.pdf
Thailand	THA	Thailand	2021-05-13	276	130	499	Moderna - Spikevax	147	Moderna	Western - Earlyarriver	UMIC	East Asia and Pacific	https://www.reuters.com/article/health-coronavirus-thailand-vaccine/thailand-grants-emergency-use-approval-for-moderna-covid-19-vaccine-official-idUSL4N2N02YJ
Korea (the Republic of)	KOR	Republic of Korea	2021-05-21	284	130	507	Moderna - Spikevax	155	Moderna	Western - Earlyarriver	HIC	East Asia and Pacific	https://nedrug.mfds.go.kr/pbp/CCBCF01
Japan	JPN	Japan	2021-05-21	284	130	507	Moderna - Spikevax	155	Moderna	Western - Earlyarriver	HIC	East Asia and Pacific	https://www.mhlw.go.jp/stf/seisakunitsuite/bunya/vaccine_yuukousei_anzensei.html
Maldives	MDV	Maldives	2021-06-06	300	130	523	Moderna - Spikevax	171	Moderna	Western - Earlyarriver	UMIC	South Asia	https://covid19.who.int/info/
Bhutan	BTN	Bhutan	2021-06-22	316	130	539	Moderna - Spikevax	187	Moderna	Western - Earlyarriver	LoMIC	South Asia	https://covid19.who.int/info/
Colombia	COL	Colombia	2021-06-25	319	130	542	Moderna - Spikevax	190	Moderna	Western - Earlyarriver	UMIC	Latin America and Caribbean	https://covid19.who.int/info/
Bangladesh	BGD	Bangladesh	2021-06-27	321	130	544	Moderna - Spikevax	192	Moderna	Western - Earlyarriver	LoMIC	South Asia	https://www.dhakatribune.com/bangladesh/2021/06/29/bangladesh-approves-emergency-use-of-moderna-covid-19-vaccine
Sri Lanka	LKA	Sri Lanka	2021-06-28	322	130	545	Moderna - Spikevax	193	Moderna	Western - Earlyarriver	LoMIC	South Asia	https://covid19.who.int/info/
Viet Nam	VNM	Viet Nam	2021-06-28	322	130	545	Moderna - Spikevax	193	Moderna	Western - Earlyarriver	LoMIC	East Asia and Pacific	https://covid19.who.int/info/
India	IND	India	2021-06-29	323	130	546	Moderna - Spikevax	194	Moderna	Western - Earlyarriver	LoMIC	South Asia	https://www.livemint.com/news/india/moderna-becomes-4th-covid-vaccine-to-get-emergency-use-approval-in-india-govt-11624964397005.html
Indonesia	IDN	Indonesia	2021-07-01	325	130	548	Moderna - Spikevax	196	Moderna	Western - Earlyarriver	LoMIC	East Asia and Pacific	https://covid19.who.int/info/
United Arab Emirates (the)	ARE	United Arab Emirates	2021-07-04	328	130	551	Moderna - Spikevax	199	Moderna	Western - Earlyarriver	HIC	Middle East and North Africa	https://www.wam.ae/en/details/1395302949646
Saudi Arabia	SAU	Saudi Arabia	2021-07-11	335	130	558	Moderna - Spikevax	206	Moderna	Western - Earlyarriver	HIC	Middle East and North Africa	https://www.spa.gov.sa/viewstory.php?lang=en&newsid=2256283
Nigeria	NGA	Nigeria	2021-07-15	339	130	562	Moderna - Spikevax	210	Moderna	Western - Earlyarriver	LoMIC	West and Central Africa	https://www.nafdac.gov.ng/nafdac-recommends-the-following-vaccines-for-emergency-use-authorization/
Argentina	ARG	Argentina	2021-07-23	347	130	570	Moderna - Spikevax	218	Moderna	Western - Earlyarriver	UMIC	Latin America and Caribbean	https://covid19.who.int/info/
Ghana	GHA	Ghana	2021-07-28	352	130	575	Moderna - Spikevax	223	Moderna	Western - Earlyarriver	LoMIC	West and Central Africa	http://www.xinhuanet.com/english/africa/2021-07/29/c_1310092883.htm
Rwanda	RWA	Rwanda	2021-07-29	353	130	576	Moderna - Spikevax	224	Moderna	Western - Earlyarriver	LIC	Eastern and Southern Africa	https://covid19.who.int/info/
Malaysia	MYS	Malaysia	2021-08-05	360	130	583	Moderna - Spikevax	231	Moderna	Western - Earlyarriver	UMIC	East Asia and Pacific	https://kpkesihatan.com/2021/08/05/kenyataan-akhbar-kpk-5-ogos-2021-keputusan-mesyuarat-pihak-berkuasa-kawalan-dadah-kali-ke-362-berkenaan-pendaftaran-vaksin-covid-19/
Australia	AUS	Australia	2021-08-09	364	130	587	Moderna - Spikevax	235	Moderna	Western - Earlyarriver	HIC	East Asia and Pacific	https://www.tga.gov.au/media-release/tga-provisionally-approves-modernas-covid-19-vaccine
Mexico	MEX	Mexico	2021-08-18	373	130	596	Moderna - Spikevax	244	Moderna	Western - Earlyarriver	UMIC	Latin America and Caribbean	https://www.gob.mx/cofepris/articulos/cofepris-emite-autorizacion-para-uso-de-emergencia-a-vacuna-moderna?idiom=es
Kenya	KEN	Kenya	2021-08-19	374	130	597	Moderna - Spikevax	245	Moderna	Western - Earlyarriver	LoMIC	Eastern and Southern Africa	https://www.bloomberg.com/news/articles/2021-08-19/kenya-approves-moderna-sinopharm-vaccines-amid-fourth-wave
Fiji	FJI	Fiji	2021-09-01	387	130	610	Moderna - Spikevax	258	Moderna	Western - Earlyarriver	UMIC	East Asia and Pacific	https://covid19.who.int/info/
Nepal	NPL	Nepal	2021-09-15	401	130	624	Moderna - Spikevax	272	Moderna	Western - Earlyarriver	LoMIC	South Asia	https://covid19.who.int/info/
Korea (the Republic of)	KOR	Republic of Korea	2021-12-13	490	130	713	Moderna - Spikevax	361	Moderna	Western - Earlyarriver	HIC	East Asia and Pacific	https://nedrug.mfds.go.kr/pbp/CCBCF01
Oman	OMN	Oman	2022-03-23	590	130	813	Moderna - Spikevax	461	Moderna	Western - Earlyarriver	HIC	Middle East and North Africa	https://timesofoman.com/article/114687-health-ministry-releases-new-list-of-approved-vaccines-for-oman
Dominican Republic (the)	DOM	Dominican Republic	2020-12-20	132	132	355	Sinovac - CoronaVac	1	Sinovac	Major Chinese	UMIC	Latin America and Caribbean	https://covid19.who.int/info/
Paraguay	PRY	Paraguay	2020-12-29	141	132	364	Sinovac - CoronaVac	10	Sinovac	Major Chinese	UMIC	Latin America and Caribbean	https://covid19.who.int/info/
Timor-Leste	TLS	Timor-Leste	2021-01-06	149	132	372	Sinovac - CoronaVac	18	Sinovac	Major Chinese	LoMIC	East Asia and Pacific	https://covid19.who.int/info/
Indonesia	IDN	Indonesia	2021-01-11	154	132	377	Sinovac - CoronaVac	23	Sinovac	Major Chinese	LoMIC	East Asia and Pacific	https://www.pom.go.id/new/view/more/pers/584/Penerbitan-Persetujuan-Penggunaan-Dalam-Kondisi-Darurat-Atau-Emergency-Use-Authorization--EUA--Pertama-Untuk-Vaksin-COVID-19.html
Turkey	TUR	Turkey	2021-01-14	157	132	380	Sinovac - CoronaVac	26	Sinovac	Major Chinese	UMIC	Eastern Europe and Central Asia	https://www.saglik.gov.tr/EN,78153/fahrettin-koca-receives-the-first-coronavirus-vaccine.html
Brazil	BRA	Brazil	2021-01-17	160	132	383	Sinovac - CoronaVac	29	Sinovac	Major Chinese	UMIC	Latin America and Caribbean	https://www.bio.fiocruz.br/index.php/br/noticias/2151-anvisa-autoriza-uso-emergencial-da-vacina-da-fiocruz
Chile	CHL	Chile	2021-01-20	163	132	386	Sinovac - CoronaVac	32	Sinovac	Major Chinese	HIC	Latin America and Caribbean	https://www.ispch.cl/noticia/isp-autorizo-la-vacuna-coronavac-del-laboratorio-sinovac-life-sciences-co-ltd-para-uso-de-emergencia-en-el-pais/
Colombia	COL	Colombia	2021-02-04	178	132	401	Sinovac - CoronaVac	47	Sinovac	Major Chinese	UMIC	Latin America and Caribbean	http://www.xinhuanet.com/english/2021-02/04/c_139720812.htm
Uruguay	URY	Uruguay	2021-02-06	180	132	403	Sinovac - CoronaVac	49	Sinovac	Major Chinese	HIC	Latin America and Caribbean	http://www.sinovac.com.cn/?optionid=468&auto_id=1872
Lao People's Democratic Republic (the)	LAO	Lao People's Democratic Republic	2021-02-06	180	132	403	Sinovac - CoronaVac	49	Sinovac	Major Chinese	LoMIC	East Asia and Pacific	http://www.sinovac.com.cn/?optionid=468&auto_id=1872
China	CHN	China	2021-02-08	182	132	405	Sinovac - CoronaVac	51	Sinovac	Major Chinese	UMIC	East Asia and Pacific	http://www.sinovacbio.com/?optionid=754&auto_id=923
Mexico	MEX	Mexico	2021-02-10	184	132	407	Sinovac - CoronaVac	53	Sinovac	Major Chinese	UMIC	Latin America and Caribbean	https://www.reuters.com/article/us-health-coronavirus-mexico-cansino/mexico-approves-chinas-cansino-and-sinovac-covid-19-vaccines-idUSKBN2AA12W
Cambodia	KHM	Cambodia	2021-02-12	186	132	409	Sinovac - CoronaVac	55	Sinovac	Major Chinese	LoMIC	East Asia and Pacific	http://www.xinhuanet.com/english/2021-02/12/c_139739792.htm
Hong Kong	HKG	China, Hong Kong SAR	2021-02-16	190	132	413	Sinovac - CoronaVac	59	Sinovac	Major Chinese	HIC	East Asia and Pacific	https://www.reuters.com/article/health-coronavirus-hongkong-vaccines/hong-kong-advisory-panel-approves-chinas-sinovac-covid-19-vaccine-for-emergency-use-idUSL4N2KG1TQ
Indonesia	IDN	Indonesia	2021-02-16	190	132	413	Sinovac - CoronaVac	59	Sinovac	Major Chinese	LoMIC	East Asia and Pacific	https://www.pom.go.id/new/view/more/berita/21226/Badan-POM-Terbitkan-EUA-Vaksin-COVID-19-Produksi-Bio-Farma.html
Philippines (the)	PHL	Philippines	2021-02-21	195	132	418	Sinovac - CoronaVac	64	Sinovac	Major Chinese	LoMIC	East Asia and Pacific	https://www.fda.gov.ph/wp-content/uploads/2021/03/EUA-SINOVAC-WEBSITE-3-1.pdf
Thailand	THA	Thailand	2021-02-22	196	132	419	Sinovac - CoronaVac	65	Sinovac	Major Chinese	UMIC	East Asia and Pacific	https://www.reuters.com/article/us-health-coronavirus-thailand/thailand-allows-emergency-use-of-sinovacs-covid-19-vaccine-idUSKBN2AM1BX
Ecuador	ECU	Ecuador	2021-02-25	199	132	422	Sinovac - CoronaVac	68	Sinovac	Major Chinese	UMIC	Latin America and Caribbean	https://www.salud.gob.ec/2-millones-de-vacunas-del-laboratorio-sinovac-llegaran-a-ecuador-entre-marzo-y-abril-de-2021/
Benin	BEN	Benin	2021-02-26	200	132	423	Sinovac - CoronaVac	69	Sinovac	Major Chinese	LoMIC	West and Central Africa	https://covid19.who.int/info/
Malaysia	MYS	Malaysia	2021-03-01	203	132	426	Sinovac - CoronaVac	72	Sinovac	Major Chinese	UMIC	East Asia and Pacific	https://kpkesihatan.com/2021/03/02/kenyataan-akhbar-kpk-2-mac-2021-keputusan-mesyuarat-pihak-berkuasa-kawalan-dadah-kali-ke-354-berkenaan-pendaftaran-vaksin-covid-19/
Tunisia	TUN	Tunisia	2021-03-04	206	132	429	Sinovac - CoronaVac	75	Sinovac	Major Chinese	LoMIC	Middle East and North Africa	https://www.facebook.com/santetunisie.rns.tn/posts/3916560388383036
El Salvador	SLV	El Salvador	2021-03-09	211	132	434	Sinovac - CoronaVac	80	Sinovac	Major Chinese	LoMIC	Latin America and Caribbean	https://covid19.who.int/info/
Ukraine	UKR	Ukraine	2021-03-09	211	132	434	Sinovac - CoronaVac	80	Sinovac	Major Chinese	LoMIC	Eastern Europe and Central Asia	https://www.reuters.com/article/us-health-coronavirus-ukraine-vaccine/ukraine-approves-chinas-sinovac-covid-19-vaccine-idUSKBN2B11H6
Zimbabwe	ZWE	Zimbabwe	2021-03-09	211	132	434	Sinovac - CoronaVac	80	Sinovac	Major Chinese	LoMIC	Eastern and Southern Africa	https://www.reuters.com/article/us-health-coronavirus-zimbabwe-vaccine/zimbabwe-authorises-sputnik-v-sinovac-coronavirus-vaccines-for-emergency-use-idUSKBN2B12IK
Albania	ALB	Albania	2021-03-12	214	132	437	Sinovac - CoronaVac	83	Sinovac	Major Chinese	UMIC	Eastern Europe and Central Asia	https://qbz.gov.al/share/UV4ERJPYQPmyXZYUMG8IlQ
Maldives	MDV	Maldives	2021-03-14	216	132	439	Sinovac - CoronaVac	85	Sinovac	Major Chinese	UMIC	South Asia	https://covid19.who.int/info/
Algeria	DZA	Algeria	2021-03-31	233	132	456	Sinovac - CoronaVac	102	Sinovac	Major Chinese	LoMIC	Middle East and North Africa	https://covid19.who.int/info/
Guinea	GIN	Guinea	2021-04-01	234	132	457	Sinovac - CoronaVac	103	Sinovac	Major Chinese	LIC	West and Central Africa	https://covid19.who.int/info/
Botswana	BWA	Botswana	2021-04-08	241	132	464	Sinovac - CoronaVac	110	Sinovac	Major Chinese	UMIC	Eastern and Southern Africa	https://covid19.who.int/info/
Panama	PAN	Panama	2021-04-09	242	132	465	Sinovac - CoronaVac	111	Sinovac	Major Chinese	HIC	Latin America and Caribbean	https://sertv.gob.pa/nacionalfm/aprueban-uso-de-emergencia-de-la-vacuna-china-de-la-farmaceutica-sinovac/
Pakistan	PAK	Pakistan	2021-04-09	242	132	465	Sinovac - CoronaVac	111	Sinovac	Major Chinese	LoMIC	South Asia	http://www.xinhuanet.com/english/2021-04/09/c_139869787.htm
Egypt	EGY	Egypt	2021-04-27	260	132	483	Sinovac - CoronaVac	129	Sinovac	Major Chinese	LoMIC	Middle East and North Africa	http://www.xinhuanet.com/english/2021-04/27/c_139910353.htm
Trinidad and Tobago	TTO	Trinidad and Tobago	2021-06-01	295	132	518	Sinovac - CoronaVac	164	Sinovac	Major Chinese	HIC	Latin America and Caribbean	https://www.facebook.com/photo/?fbid=4635809886448783&set=moh-media-release-new-who-approved-covid-19-vaccine-combination-the-ministry-of-
Kazakhstan	KAZ	Kazakhstan	2021-06-01	295	132	518	Sinovac - CoronaVac	164	Sinovac	Major Chinese	UMIC	Eastern Europe and Central Asia	https://www.gov.kz/memleket/entities/dsm/press/news/details/209897?lang=kk
Singapore	SGP	Singapore	2021-06-02	296	132	519	Sinovac - CoronaVac	165	Sinovac	Major Chinese	HIC	East Asia and Pacific	https://www.reuters.com/article/health-coronavirus-singapore-sinovac-bio/update-1-singapore-grants-sinovac-covid-19-vaccine-special-access-idUSL2N2NK0QP
Nepal	NPL	Nepal	2021-06-04	298	132	521	Sinovac - CoronaVac	167	Sinovac	Major Chinese	LoMIC	South Asia	http://news.xhby.net/index/202106/t20210605_7114484.shtml
Bangladesh	BGD	Bangladesh	2021-06-06	300	132	523	Sinovac - CoronaVac	169	Sinovac	Major Chinese	LoMIC	South Asia	http://www.xinhuanet.com/english/2021-06/06/c_139992410.htm
Oman	OMN	Oman	2021-06-24	318	132	541	Sinovac - CoronaVac	187	Sinovac	Major Chinese	HIC	Middle East and North Africa	https://gulfnews.com/world/gulf/oman/covid-19-oman-approves-use-of-sinovac-and-sputnik-vaccines-1.80173049
South Africa	ZAF	South Africa	2021-07-03	327	132	550	Sinovac - CoronaVac	196	Sinovac	Major Chinese	UMIC	Eastern and Southern Africa	https://www.sahpra.org.za/press-releases/sahpra-registers-the-covid-19-vaccine-coronavac/
Sri Lanka	LKA	Sri Lanka	2021-07-16	340	132	563	Sinovac - CoronaVac	209	Sinovac	Major Chinese	LoMIC	South Asia	http://www.presidentsoffice.gov.lk/.Documents/Concept%20Paper-COVID%2019_Vaccination-Sri_Lankan_Approach.pdf
Rwanda	RWA	Rwanda	2021-07-17	341	132	564	Sinovac - CoronaVac	210	Sinovac	Major Chinese	LIC	Eastern and Southern Africa	https://covid19.who.int/info/
Saudi Arabia	SAU	Saudi Arabia	2021-08-25	380	132	603	Sinovac - CoronaVac	249	Sinovac	Major Chinese	HIC	Middle East and North Africa	https://www.arabnews.com/node/1916756/saudi-arabia
United Kingdom of Great Britain and Northern Ireland (the)	GBR	United Kingdom of Great Britain and Northern Ireland	2020-12-30	142	142	365	AstraZeneca - Vaxzevria	1	Oxford/AstraZeneca	Cosmopolitan	HIC	Western Europe	https://www.gov.uk/government/publications/regulatory-approval-of-covid-19-vaccine-astrazeneca/conditions-of-authorisation-for-covid-19-vaccine-astrazeneca
Egypt	EGY	Egypt	2020-12-30	142	142	365	AstraZeneca - Vaxzevria	1	Oxford/AstraZeneca	Cosmopolitan	LoMIC	Middle East and North Africa	https://covid19.who.int/info/
Anguilla	AIA	Anguilla	2020-12-30	142	142	365	AstraZeneca - Vaxzevria	1	Oxford/AstraZeneca	Cosmopolitan	NA	Latin America and Caribbean	https://covid19.who.int/info/
Dominican Republic (the)	DOM	Dominican Republic	2020-12-30	142	142	365	AstraZeneca/SII	1	Oxford/AstraZeneca	Cosmopolitan	UMIC	Latin America and Caribbean	https://covid19.who.int/info/
Paraguay	PRY	Paraguay	2020-12-30	142	142	365	AstraZeneca - Vaxzevria	1	Oxford/AstraZeneca	Cosmopolitan	UMIC	Latin America and Caribbean	https://covid19.who.int/info/
Argentina	ARG	Argentina	2020-12-30	142	142	365	AstraZeneca - Vaxzevria	1	Oxford/AstraZeneca	Cosmopolitan	UMIC	Latin America and Caribbean	https://www.reuters.com/article/us-health-coronavirus-argentina-astrazen/argentine-regulator-approves-astrazeneca-oxford-covid-19-vaccine-astrazeneca-idUSKBN29421P
India	IND	India	2021-01-03	146	142	369	AstraZeneca/SII	5	Oxford/AstraZeneca	Cosmopolitan	LoMIC	South Asia	https://www.pib.gov.in/PressReleasePage.aspx?PRID=1685761
Mexico	MEX	Mexico	2021-01-04	147	142	370	AstraZeneca - Vaxzevria	6	Oxford/AstraZeneca	Cosmopolitan	UMIC	Latin America and Caribbean	https://www.gob.mx/cofepris/articulos/autorizacion-para-uso-de-emergencia-a-vacuna-astrazeneca-covid-19
Morocco	MAR	Morocco	2021-01-06	149	142	372	AstraZeneca - Vaxzevria	8	Oxford/AstraZeneca	Cosmopolitan	LoMIC	Middle East and North Africa	https://covid19.who.int/info/
El Salvador	SLV	El Salvador	2021-01-06	149	142	372	AstraZeneca - Vaxzevria	8	Oxford/AstraZeneca	Cosmopolitan	LoMIC	Latin America and Caribbean	https://www.astrazeneca.com/content/astraz/media-centre/press-releases/2021/serum-institute-of-india-obtains-emergency-use-authorisation-in-india-for-astrazenecas-covid-19-vaccine.html
Dominican Republic (the)	DOM	Dominican Republic	2021-01-06	149	142	372	AstraZeneca - Vaxzevria	8	Oxford/AstraZeneca	Cosmopolitan	UMIC	Latin America and Caribbean	https://www.astrazeneca.com/content/astraz/media-centre/press-releases/2021/serum-institute-of-india-obtains-emergency-use-authorisation-in-india-for-astrazenecas-covid-19-vaccine.html
Bangladesh	BGD	Bangladesh	2021-01-08	151	142	374	AstraZeneca/SII	10	Oxford/AstraZeneca	Cosmopolitan	LoMIC	South Asia	https://www.indiatoday.in/coronavirus-outbreak/story/bangladesh-drug-regulator-approves-oxford-sii-s-covid-vaccine-for-emergency-use-1756953-2021-01-08
Mongolia	MNG	Mongolia	2021-01-10	153	142	376	AstraZeneca - Vaxzevria	12	Oxford/AstraZeneca	Cosmopolitan	LoMIC	East Asia and Pacific	https://covid19.who.int/info/
Mongolia	MNG	Mongolia	2021-01-10	153	142	376	AstraZeneca/SII	12	Oxford/AstraZeneca	Cosmopolitan	LoMIC	East Asia and Pacific	https://covid19.who.int/info/
Nepal	NPL	Nepal	2021-01-15	158	142	381	AstraZeneca/SII	17	Oxford/AstraZeneca	Cosmopolitan	LoMIC	South Asia	https://www.dda.gov.np/events/%E0%A4%95-%E0%A4%AD-%E0%A4%A1-%E0%A5%A7%E0%A5%AF-%E0%A4%96-%E0%A4%AA%E0%A4%95-%E0%A4%86%E0%A4%AA%E0%A4%A4%E0%A4%95-%E0%A4%B2-%E0%A4%A8-%E0%A4%AA-%E0%A4%B0%E0%A4%AF-%E0%A4%97-%E0%A4%85%E0%A4%A8-%E0%A4%AE%E0%A4%A4-%E0%A4%AA-%E0%A4%B0%E0%A4%A6-%E0%A4%A8-%E0%A4%97%E0%A4%B0-%E0%A4%8F%E0%A4%95-%E0%A4%B8%E0%A4%AE-%E0%A4%AC%E0%A4%A8-%E0%A4%A7%E0%A4%AE
Pakistan	PAK	Pakistan	2021-01-15	158	142	381	AstraZeneca/SII	17	Oxford/AstraZeneca	Cosmopolitan	LoMIC	South Asia	https://www.dra.gov.pk/docs/Pressnote_covid_vaccine_drap-edited%20tracked%20(1).pdf
Brazil	BRA	Brazil	2021-01-17	160	142	383	AstraZeneca/SII	19	Oxford/AstraZeneca	Cosmopolitan	UMIC	Latin America and Caribbean	https://www.bio.fiocruz.br/index.php/br/noticias/2151-anvisa-autoriza-uso-emergencial-da-vacina-da-fiocruz
Morocco	MAR	Morocco	2021-01-18	161	142	384	AstraZeneca/SII	20	Oxford/AstraZeneca	Cosmopolitan	LoMIC	Middle East and North Africa	https://www.reuters.com/article/uk-health-coronavirus-morocco/morocco-approves-astrazeneca-oxford-covid-19-vaccine-minister-idUSKBN29C0QA
Iraq	IRQ	Iraq	2021-01-19	162	142	385	AstraZeneca - Vaxzevria	21	Oxford/AstraZeneca	Cosmopolitan	UMIC	Middle East and North Africa	https://twitter.com/IraqiGovt/status/1351562460394893314?s=20
Myanmar	MMR	Myanmar	2021-01-20	163	142	386	AstraZeneca/SII	22	Oxford/AstraZeneca	Cosmopolitan	LoMIC	East Asia and Pacific	https://covid19.who.int/info/
Hungary	HUN	EU	2021-01-21	164	142	387	AstraZeneca - Vaxzevria	23	Oxford/AstraZeneca	Cosmopolitan	HIC	Western Europe	https://ogyei.gov.hu/ogyei_issued_a_temporary_authorization_for_distribution_of_the_product_for_emergency_use
Bhutan	BTN	Bhutan	2021-01-21	164	142	387	AstraZeneca/SII	23	Oxford/AstraZeneca	Cosmopolitan	LoMIC	South Asia	https://covid19.who.int/info/
Mauritius	MUS	Mauritius	2021-01-21	164	142	387	AstraZeneca/SII	23	Oxford/AstraZeneca	Cosmopolitan	UMIC	Eastern and Southern Africa	https://covid19.who.int/info/
Thailand	THA	Thailand	2021-01-21	164	142	387	AstraZeneca/SII	23	Oxford/AstraZeneca	Cosmopolitan	UMIC	East Asia and Pacific	https://covid19.who.int/info/
Thailand	THA	Thailand	2021-01-21	164	142	387	AstraZeneca - Vaxzevria	23	Oxford/AstraZeneca	Cosmopolitan	UMIC	East Asia and Pacific	https://www.bangkokpost.com/thailand/general/2054799/astrazeneca-vaccine-approved-50-000-doses-due-in-february
Sri Lanka	LKA	Sri Lanka	2021-01-22	165	142	388	AstraZeneca/SII	24	Oxford/AstraZeneca	Cosmopolitan	LoMIC	South Asia	https://twitter.com/IndiainSL/status/1352624199899045900?s=20
Ecuador	ECU	Ecuador	2021-01-22	165	142	388	AstraZeneca - Vaxzevria	24	Oxford/AstraZeneca	Cosmopolitan	UMIC	Latin America and Caribbean	https://www.controlsanitario.gob.ec/arcsa-autoriza-el-ingreso-a-ecuador-de-vacuna-astra-zeneca-oxford-para-covid-19/
Bahrain	BHR	Bahrain	2021-01-25	168	142	391	AstraZeneca - Vaxzevria	27	Oxford/AstraZeneca	Cosmopolitan	HIC	Middle East and North Africa	https://covid19.who.int/info/
Bahrain	BHR	Bahrain	2021-01-25	168	142	391	AstraZeneca/SII	27	Oxford/AstraZeneca	Cosmopolitan	HIC	Middle East and North Africa	https://www.bna.bh/en/BahrainauthorizestheemergencyuseofOxfordAstraZenecavaccinemanufacturedbytheSerumInstituteofIndia.aspx?cms=q8FmFJgiscL2fwIzON1%2bDihtBQumTWmndXd3Qolkhy0%3d
El Salvador	SLV	El Salvador	2021-01-25	168	142	391	AstraZeneca/SII	27	Oxford/AstraZeneca	Cosmopolitan	LoMIC	Latin America and Caribbean	https://covid19.who.int/info/
Palestine, State of	PSE	West Bank and Gaza	2021-01-25	168	142	391	AstraZeneca - Vaxzevria	27	Oxford/AstraZeneca	Cosmopolitan	LoMIC	Middle East and North Africa	https://covid19.who.int/info/
Costa Rica	CRI	Costa Rica	2021-01-26	169	142	392	AstraZeneca - Vaxzevria	28	Oxford/AstraZeneca	Cosmopolitan	UMIC	Latin America and Caribbean	https://www.ministeriodesalud.go.cr/index.php/centro-de-prensa/noticias/746-noticias-2021/2059-salud-autoriza-uso-de-la-vacuna-contra-covid-19-de-astrazeneca
Chile	CHL	Chile	2021-01-27	170	142	393	AstraZeneca - Vaxzevria	29	Oxford/AstraZeneca	Cosmopolitan	HIC	Latin America and Caribbean	https://www.ispch.cl/noticia/isp-aprueba-la-tercera-vacuna-para-combatir-covid-19/
South Africa	ZAF	South Africa	2021-01-27	170	142	393	AstraZeneca/SII	29	Oxford/AstraZeneca	Cosmopolitan	UMIC	Eastern and Southern Africa	https://www.sahpra.org.za/news-and-updates/sahpra-authorises-covishield-an-adenovirus-vectored-vaccine-for-the-prevention-of-covid-19/
Philippines (the)	PHL	Philippines	2021-01-28	171	142	394	AstraZeneca - Vaxzevria	30	Oxford/AstraZeneca	Cosmopolitan	LoMIC	East Asia and Pacific	https://www.fda.gov.ph/chadox1-srecombinant-covid-19-vaccine-astrazeneca/
Saint Kitts and Nevis	KNA	Saint Kitts and Nevis	2021-01-29	172	142	395	AstraZeneca/SII	31	Oxford/AstraZeneca	Cosmopolitan	HIC	Latin America and Caribbean	https://covid19.who.int/info/
Iceland	ISL	Iceland	2021-01-29	172	142	395	AstraZeneca - Vaxzevria	31	Oxford/AstraZeneca	Cosmopolitan	HIC	Western Europe	https://www.ema.europa.eu/en/news/ema-recommends-covid-19-vaccine-astrazeneca-authorisation-eu
Liechtenstein	LIE	Liechtenstein	2021-01-29	172	142	395	AstraZeneca - Vaxzevria	31	Oxford/AstraZeneca	Cosmopolitan	HIC	Western Europe	https://www.ema.europa.eu/en/news/ema-recommends-covid-19-vaccine-astrazeneca-authorisation-eu
Norway	NOR	Norway	2021-01-29	172	142	395	AstraZeneca - Vaxzevria	31	Oxford/AstraZeneca	Cosmopolitan	HIC	Western Europe	https://www.ema.europa.eu/en/news/ema-recommends-covid-19-vaccine-astrazeneca-authorisation-eu
European Union	EU	EU	2021-01-29	172	142	395	AstraZeneca - Vaxzevria	31	Oxford/AstraZeneca	Cosmopolitan	HIC	Western Europe	https://www.ema.europa.eu/en/news/ema-recommends-covid-19-vaccine-astrazeneca-authorisation-eu
Kuwait	KWT	Kuwait	2021-01-29	172	142	395	AstraZeneca/SII	31	Oxford/AstraZeneca	Cosmopolitan	HIC	Middle East and North Africa	https://www.kuna.net.kw/ArticleDetails.aspx?id=2957038&language=en
Maldives	MDV	Maldives	2021-01-30	173	142	396	AstraZeneca/SII	32	Oxford/AstraZeneca	Cosmopolitan	UMIC	South Asia	http://health.gov.mv/Uploads/Downloads//Informations/Informations(362).pdf
Kuwait	KWT	Kuwait	2021-01-31	174	142	397	AstraZeneca - Vaxzevria	33	Oxford/AstraZeneca	Cosmopolitan	HIC	Middle East and North Africa	https://gulfbusiness.com/kuwait-authorises-emergency-use-of-oxford-astrazeneca-covid-19-vaccine/
Egypt	EGY	Egypt	2021-01-31	174	142	397	AstraZeneca/SII	33	Oxford/AstraZeneca	Cosmopolitan	LoMIC	Middle East and North Africa	https://www.egyptindependent.com/egyptian-drug-authority-announces-emergency-approval-of-britains-astraoxford-vaccine/
Algeria	DZA	Algeria	2021-02-01	175	142	398	AstraZeneca/SII	34	Oxford/AstraZeneca	Cosmopolitan	LoMIC	Middle East and North Africa	https://covid19.who.int/info/
Viet Nam	VNM	Viet Nam	2021-02-01	175	142	398	AstraZeneca - Vaxzevria	34	Oxford/AstraZeneca	Cosmopolitan	LoMIC	East Asia and Pacific	https://en.vietnamplus.vn/health-ministry-approves-use-of-astrazenenca-covid-19-vaccine/195736.vnp
Nicaragua	NIC	Nicaragua	2021-02-02	176	142	399	AstraZeneca/SII	35	Oxford/AstraZeneca	Cosmopolitan	LoMIC	Latin America and Caribbean	https://covid19.who.int/info/
Syrian Arab Republic	SYR	Syrian Arab Republic	2021-02-03	177	142	400	AstraZeneca/SII	36	Oxford/AstraZeneca	Cosmopolitan	LIC	Middle East and North Africa	https://covid19.who.int/info/
Barbados	BRB	Barbados	2021-02-08	182	142	405	AstraZeneca/SII	41	Oxford/AstraZeneca	Cosmopolitan	HIC	Latin America and Caribbean	https://covid19.who.int/info/
Dominica	DMA	Dominica	2021-02-09	183	142	406	AstraZeneca/SII	42	Oxford/AstraZeneca	Cosmopolitan	UMIC	Latin America and Caribbean	https://covid19.who.int/info/
Jordan	JOR	Jordan	2021-02-09	183	142	406	AstraZeneca - Vaxzevria	42	Oxford/AstraZeneca	Cosmopolitan	UMIC	Middle East and North Africa	https://en.royanews.tv/news/25404/JFDA%20approves%20%20AstraZeneca%20vaccine%20for%20emergency%20use
Argentina	ARG	Argentina	2021-02-09	183	142	406	AstraZeneca/SII	42	Oxford/AstraZeneca	Cosmopolitan	UMIC	Latin America and Caribbean	https://www.batimes.com.ar/news/latin-america/argentina-approves-indian-covishield-coronavirus-vaccine.phtml
Korea (the Republic of)	KOR	Republic of Korea	2021-02-10	184	142	407	AstraZeneca - Vaxzevria	43	Oxford/AstraZeneca	Cosmopolitan	HIC	East Asia and Pacific	https://nedrug.mfds.go.kr/pbp/CCBCF01
Uruguay	URY	Uruguay	2021-02-11	185	142	408	AstraZeneca - Vaxzevria	44	Oxford/AstraZeneca	Cosmopolitan	HIC	Latin America and Caribbean	https://covid19.who.int/info/
Saint Vincent and the Grenadines	VCT	Saint Vincent and the Grenadines	2021-02-11	185	142	408	AstraZeneca - Vaxzevria	44	Oxford/AstraZeneca	Cosmopolitan	UMIC	Latin America and Caribbean	http://health.gov.vc/health/images/stories/PDF/SRO-Public_Health_Emergency_Authorisation_of_Covid-19_Vaccine.pdf
Saint Vincent and the Grenadines	VCT	Saint Vincent and the Grenadines	2021-02-11	185	142	408	AstraZeneca/SII	44	Oxford/AstraZeneca	Cosmopolitan	UMIC	Latin America and Caribbean	http://health.gov.vc/health/images/stories/PDF/SRO-Public_Health_Emergency_Authorisation_of_Covid-19_Vaccine.pdf
Gambia (the)	GMB	Gambia	2021-02-12	186	142	409	AstraZeneca/SII	45	Oxford/AstraZeneca	Cosmopolitan	LIC	West and Central Africa	https://covid19.who.int/info/
Cambodia	KHM	Cambodia	2021-02-12	186	142	409	AstraZeneca/SII	45	Oxford/AstraZeneca	Cosmopolitan	LoMIC	East Asia and Pacific	https://covid19.who.int/info/
Ghana	GHA	Ghana	2021-02-12	186	142	409	AstraZeneca/SII	45	Oxford/AstraZeneca	Cosmopolitan	LoMIC	West and Central Africa	https://covid19.who.int/info/
Grenada	GRD	Grenada	2021-02-12	186	142	409	AstraZeneca - Vaxzevria	45	Oxford/AstraZeneca	Cosmopolitan	UMIC	Latin America and Caribbean	https://covid19.who.int/info/
Grenada	GRD	Grenada	2021-02-12	186	142	409	AstraZeneca/SII	45	Oxford/AstraZeneca	Cosmopolitan	UMIC	Latin America and Caribbean	https://covid19.who.int/info/
Côte d'Ivoire	CIV	Côte d'Ivoire	2021-02-13	187	142	410	AstraZeneca/SII	46	Oxford/AstraZeneca	Cosmopolitan	LoMIC	West and Central Africa	https://covid19.who.int/info/
Oman	OMN	Oman	2021-02-14	188	142	411	AstraZeneca - Vaxzevria	47	Oxford/AstraZeneca	Cosmopolitan	HIC	Middle East and North Africa	https://covid19.who.int/info/
Trinidad and Tobago	TTO	Trinidad and Tobago	2021-02-15	189	142	412	AstraZeneca/SII	48	Oxford/AstraZeneca	Cosmopolitan	HIC	Latin America and Caribbean	https://covid19.who.int/info/
Bermuda	BMU	Bermuda	2021-02-15	189	142	412	AstraZeneca - Vaxzevria	48	Oxford/AstraZeneca	Cosmopolitan	HIC	North America	https://www.gov.bm/astrazeneca-vaccine
Belize	BLZ	Belize	2021-02-15	189	142	412	AstraZeneca - Vaxzevria	48	Oxford/AstraZeneca	Cosmopolitan	UMIC	Latin America and Caribbean	https://covid19.who.int/info/
Belize	BLZ	Belize	2021-02-15	189	142	412	AstraZeneca/SII	48	Oxford/AstraZeneca	Cosmopolitan	UMIC	Latin America and Caribbean	https://covid19.who.int/info/
Jamaica	JAM	Jamaica	2021-02-15	189	142	412	AstraZeneca - Vaxzevria	48	Oxford/AstraZeneca	Cosmopolitan	UMIC	Latin America and Caribbean	https://covid19.who.int/info/
Saint Lucia	LCA	Saint Lucia	2021-02-15	189	142	412	AstraZeneca/SII	48	Oxford/AstraZeneca	Cosmopolitan	UMIC	Latin America and Caribbean	https://covid19.who.int/info/
Australia	AUS	Australia	2021-02-16	190	142	413	AstraZeneca - Vaxzevria	49	Oxford/AstraZeneca	Cosmopolitan	HIC	East Asia and Pacific	https://www.health.gov.au/news/tga-provisionally-approves-astrazeneca-covid-19-vaccine-for-use-in-australia
Senegal	SEN	Senegal	2021-02-16	190	142	413	AstraZeneca/SII	49	Oxford/AstraZeneca	Cosmopolitan	LoMIC	West and Central Africa	https://covid19.who.int/info/
Iran (Islamic Republic of)	IRN	Iran (Islamic Republic of)	2021-02-17	191	142	414	AstraZeneca - Vaxzevria	50	Oxford/AstraZeneca	Cosmopolitan	LoMIC	Middle East and North Africa	https://en.irna.ir/news/84233593/Iran-issues-permit-for-emergency-use-for-three-other-COVID-19
Iran (Islamic Republic of)	IRN	Iran (Islamic Republic of)	2021-02-17	191	142	414	AstraZeneca - Vaxzevria	50	Oxford/AstraZeneca	Cosmopolitan	LoMIC	Middle East and North Africa	https://en.irna.ir/news/84233593/Iran-issues-permit-for-emergency-use-for-three-other-COVID-19
Saudi Arabia	SAU	Saudi Arabia	2021-02-18	192	142	415	AstraZeneca - Vaxzevria	51	Oxford/AstraZeneca	Cosmopolitan	HIC	Middle East and North Africa	https://twitter.com/Saudi_fda_en/status/1362370882996490245?s=20
Guinea	GIN	Guinea	2021-02-18	192	142	415	AstraZeneca/SII	51	Oxford/AstraZeneca	Cosmopolitan	LIC	West and Central Africa	https://covid19.who.int/info/
Nigeria	NGA	Nigeria	2021-02-18	192	142	415	AstraZeneca/SII	51	Oxford/AstraZeneca	Cosmopolitan	LoMIC	West and Central Africa	https://www.nafdac.gov.ng/nafdac-approves-covid19-vaccine/
Guatemala	GTM	Guatemala	2021-02-18	192	142	415	AstraZeneca/SII	51	Oxford/AstraZeneca	Cosmopolitan	UMIC	Latin America and Caribbean	https://covid19.who.int/info/
Taiwan (Province of China)	TWN	Taiwan	2021-02-19	193	142	416	AstraZeneca - Vaxzevria	52	Oxford/AstraZeneca	Cosmopolitan	HIC	East Asia and Pacific	https://www.reuters.com/article/healthcoronavirus-taiwan/taiwan-grants-emergency-authorisation-for-astrazeneca-covid-19-vaccine-idUSL1N2KQ03F
Mali	MLI	Mali	2021-02-19	193	142	416	AstraZeneca/SII	52	Oxford/AstraZeneca	Cosmopolitan	LIC	West and Central Africa	https://covid19.who.int/info/
Sudan (the)	SDN	Sudan	2021-02-20	194	142	417	AstraZeneca/SII	53	Oxford/AstraZeneca	Cosmopolitan	LIC	Eastern and Southern Africa	https://covid19.who.int/info/
Sao Tome and Principe	STP	Sao Tome and Principe	2021-02-21	195	142	418	AstraZeneca/SII	54	Oxford/AstraZeneca	Cosmopolitan	LoMIC	West and Central Africa	https://covid19.who.int/info/
Somalia	SOM	Somalia	2021-02-22	196	142	419	AstraZeneca/SII	55	Oxford/AstraZeneca	Cosmopolitan	LIC	Eastern and Southern Africa	https://covid19.who.int/info/
Djibouti	DJI	Djibouti	2021-02-22	196	142	419	AstraZeneca/SII	55	Oxford/AstraZeneca	Cosmopolitan	LoMIC	Eastern and Southern Africa	https://covid19.who.int/info/
Lao People's Democratic Republic (the)	LAO	Lao People's Democratic Republic	2021-02-22	196	142	419	AstraZeneca/SII	55	Oxford/AstraZeneca	Cosmopolitan	LoMIC	East Asia and Pacific	https://covid19.who.int/info/
Solomon Islands	SLB	Solomon Islands	2021-02-22	196	142	419	AstraZeneca/SII	55	Oxford/AstraZeneca	Cosmopolitan	LoMIC	East Asia and Pacific	https://covid19.who.int/info/
Ukraine	UKR	Ukraine	2021-02-22	196	142	419	AstraZeneca/SII	55	Oxford/AstraZeneca	Cosmopolitan	LoMIC	Eastern Europe and Central Asia	https://www.facebook.com/moz.ukr/photos/a.300751836754595/1789249867904777/
Fiji	FJI	Fiji	2021-02-22	196	142	419	AstraZeneca - Vaxzevria	55	Oxford/AstraZeneca	Cosmopolitan	UMIC	East Asia and Pacific	https://covid19.who.int/info/
Suriname	SUR	Suriname	2021-02-22	196	142	419	AstraZeneca/SII	55	Oxford/AstraZeneca	Cosmopolitan	UMIC	Latin America and Caribbean	https://covid19.who.int/info/
Tonga	TON	Tonga	2021-02-22	196	142	419	AstraZeneca - Vaxzevria	55	Oxford/AstraZeneca	Cosmopolitan	UMIC	East Asia and Pacific	https://covid19.who.int/info/
Afghanistan	AFG	Afghanistan	2021-02-23	197	142	420	AstraZeneca/SII	56	Oxford/AstraZeneca	Cosmopolitan	LIC	South Asia	https://covid19.who.int/info/
Rwanda	RWA	Rwanda	2021-02-23	197	142	420	AstraZeneca/SII	56	Oxford/AstraZeneca	Cosmopolitan	LIC	Eastern and Southern Africa	https://covid19.who.int/info/
Samoa	WSM	Samoa	2021-02-23	197	142	420	AstraZeneca - Vaxzevria	56	Oxford/AstraZeneca	Cosmopolitan	LoMIC	East Asia and Pacific	https://covid19.who.int/info/
Timor-Leste	TLS	Timor-Leste	2021-02-23	197	142	420	AstraZeneca - Vaxzevria	56	Oxford/AstraZeneca	Cosmopolitan	LoMIC	East Asia and Pacific	https://covid19.who.int/info/
Timor-Leste	TLS	Timor-Leste	2021-02-23	197	142	420	AstraZeneca/SII	56	Oxford/AstraZeneca	Cosmopolitan	LoMIC	East Asia and Pacific	https://covid19.who.int/info/
Colombia	COL	Colombia	2021-02-23	197	142	420	AstraZeneca - Vaxzevria	56	Oxford/AstraZeneca	Cosmopolitan	UMIC	Latin America and Caribbean	https://www.reuters.com/article/us-health-coronavirus-colombia/colombia-approves-emergency-use-of-astrazeneca-coronavirus-vaccine-idUSKBN2AO01A
Benin	BEN	Benin	2021-02-24	198	142	421	AstraZeneca/SII	57	Oxford/AstraZeneca	Cosmopolitan	LoMIC	West and Central Africa	https://covid19.who.int/info/
Egypt	EGY	Egypt	2021-02-24	198	142	421	AstraZeneca - Vaxzevria	57	Oxford/AstraZeneca	Cosmopolitan	LoMIC	Middle East and North Africa	https://www.egyptindependent.com/egyptian-drug-authority-announces-emergency-approval-of-britains-astraoxford-vaccine/
Libya	LBY	Libya	2021-02-24	198	142	421	AstraZeneca - Vaxzevria	57	Oxford/AstraZeneca	Cosmopolitan	UMIC	Middle East and North Africa	https://covid19.who.int/info/
Cabo Verde	CPV	Cabo Verde	2021-02-25	199	142	422	AstraZeneca/SII	58	Oxford/AstraZeneca	Cosmopolitan	LoMIC	West and Central Africa	https://covid19.who.int/info/
Lesotho	LSO	Lesotho	2021-02-25	199	142	422	AstraZeneca/SII	58	Oxford/AstraZeneca	Cosmopolitan	LoMIC	Eastern and Southern Africa	https://covid19.who.int/info/
Dominica	DMA	Dominica	2021-02-25	199	142	422	AstraZeneca - Vaxzevria	58	Oxford/AstraZeneca	Cosmopolitan	UMIC	Latin America and Caribbean	https://covid19.who.int/info/
Canada	CAN	Canada	2021-02-26	200	142	423	AstraZeneca - Vaxzevria	59	Oxford/AstraZeneca	Cosmopolitan	HIC	North America	https://www.canada.ca/en/health-canada/news/2021/02/health-canada-authorizes-astrazeneca-and-verity-pharmaceuticals-incserum-institute-of-india-covid-19-vaccines.html
Canada	CAN	Canada	2021-02-26	200	142	423	AstraZeneca/SII	59	Oxford/AstraZeneca	Cosmopolitan	HIC	North America	https://www.canada.ca/en/health-canada/news/2021/02/health-canada-authorizes-astrazeneca-and-verity-pharmaceuticals-incserum-institute-of-india-covid-19-vaccines.html
Central African Republic (the)	CAF	Central African Republic	2021-02-26	200	142	423	AstraZeneca/SII	59	Oxford/AstraZeneca	Cosmopolitan	LIC	West and Central Africa	https://covid19.who.int/info/
Congo (the Democratic Republic of the)	COD	Congo (DRC)	2021-02-26	200	142	423	AstraZeneca/SII	59	Oxford/AstraZeneca	Cosmopolitan	LIC	West and Central Africa	https://covid19.who.int/info/
Botswana	BWA	Botswana	2021-02-26	200	142	423	AstraZeneca/SII	59	Oxford/AstraZeneca	Cosmopolitan	UMIC	Eastern and Southern Africa	https://covid19.who.int/info/
Yemen	YEM	Yemen	2021-02-27	201	142	424	AstraZeneca/SII	60	Oxford/AstraZeneca	Cosmopolitan	LIC	Middle East and North Africa	https://covid19.who.int/info/
Tunisia	TUN	Tunisia	2021-02-27	201	142	424	AstraZeneca - Vaxzevria	60	Oxford/AstraZeneca	Cosmopolitan	LoMIC	Middle East and North Africa	https://www.facebook.com/santetunisie.rns.tn/posts/3903298413042567
Zambia	ZMB	Zambia	2021-02-28	202	142	425	AstraZeneca/SII	61	Oxford/AstraZeneca	Cosmopolitan	LIC	Eastern and Southern Africa	https://covid19.who.int/info/
South Sudan	SSD	South Sudan	2021-03-01	203	142	426	AstraZeneca/SII	62	Oxford/AstraZeneca	Cosmopolitan	LIC	Eastern and Southern Africa	https://covid19.who.int/info/
Malaysia	MYS	Malaysia	2021-03-01	203	142	426	AstraZeneca - Vaxzevria	62	Oxford/AstraZeneca	Cosmopolitan	UMIC	East Asia and Pacific	https://kpkesihatan.com/2021/03/02/kenyataan-akhbar-kpk-2-mac-2021-keputusan-mesyuarat-pihak-berkuasa-kawalan-dadah-kali-ke-354-berkenaan-pendaftaran-vaksin-covid-19/
Nauru	NRU	Nauru	2021-03-02	204	142	427	AstraZeneca - Vaxzevria	63	Oxford/AstraZeneca	Cosmopolitan	HIC	East Asia and Pacific	https://covid19.who.int/info/
Nauru	NRU	Nauru	2021-03-02	204	142	427	AstraZeneca/SII	63	Oxford/AstraZeneca	Cosmopolitan	HIC	East Asia and Pacific	https://covid19.who.int/info/
Panama	PAN	Panama	2021-03-02	204	142	427	AstraZeneca - Vaxzevria	63	Oxford/AstraZeneca	Cosmopolitan	HIC	Latin America and Caribbean	https://covid19.who.int/info/
Papua New Guinea	PNG	Papua New Guinea	2021-03-02	204	142	427	AstraZeneca/SII	63	Oxford/AstraZeneca	Cosmopolitan	LoMIC	East Asia and Pacific	https://covid19.who.int/info/
Tuvalu	TUV	Tuvalu	2021-03-02	204	142	427	AstraZeneca - Vaxzevria	63	Oxford/AstraZeneca	Cosmopolitan	UMIC	East Asia and Pacific	https://covid19.who.int/info/
Ethiopia	ETH	Ethiopia	2021-03-03	205	142	428	AstraZeneca/SII	64	Oxford/AstraZeneca	Cosmopolitan	LIC	Eastern and Southern Africa	https://covid19.who.int/info/
Congo (the)	COG	the republic of the Congo	2021-03-03	205	142	428	AstraZeneca/SII	64	Oxford/AstraZeneca	Cosmopolitan	LoMIC	West and Central Africa	https://covid19.who.int/info/
Mozambique	MOZ	Mozambique	2021-03-04	206	142	429	AstraZeneca/SII	65	Oxford/AstraZeneca	Cosmopolitan	LIC	Eastern and Southern Africa	https://covid19.who.int/info/
Niger (the)	NER	Niger	2021-03-04	206	142	429	AstraZeneca/SII	65	Oxford/AstraZeneca	Cosmopolitan	LIC	West and Central Africa	https://covid19.who.int/info/
Sierra Leone	SLE	Sierra Leone	2021-03-04	206	142	429	AstraZeneca/SII	65	Oxford/AstraZeneca	Cosmopolitan	LIC	West and Central Africa	https://covid19.who.int/info/
Cameroon	CMR	Cameroon	2021-03-04	206	142	429	AstraZeneca/SII	65	Oxford/AstraZeneca	Cosmopolitan	LoMIC	West and Central Africa	https://covid19.who.int/info/
Honduras	HND	Honduras	2021-03-04	206	142	429	AstraZeneca - Vaxzevria	65	Oxford/AstraZeneca	Cosmopolitan	LoMIC	Latin America and Caribbean	https://covid19.who.int/info/
Honduras	HND	Honduras	2021-03-04	206	142	429	AstraZeneca/SII	65	Oxford/AstraZeneca	Cosmopolitan	LoMIC	Latin America and Caribbean	https://covid19.who.int/info/
Bahamas (the)	BHS	Bahamas	2021-03-05	207	142	430	AstraZeneca/SII	66	Oxford/AstraZeneca	Cosmopolitan	HIC	Latin America and Caribbean	https://covid19.who.int/info/
Namibia	NAM	Namibia	2021-03-05	207	142	430	AstraZeneca/SII	66	Oxford/AstraZeneca	Cosmopolitan	UMIC	Eastern and Southern Africa	https://covid19.who.int/info/
Jamaica	JAM	Jamaica	2021-03-08	210	142	433	AstraZeneca/SII	69	Oxford/AstraZeneca	Cosmopolitan	UMIC	Latin America and Caribbean	https://covid19.who.int/info/
Indonesia	IDN	Indonesia	2021-03-09	211	142	434	AstraZeneca - Vaxzevria	70	Oxford/AstraZeneca	Cosmopolitan	LoMIC	East Asia and Pacific	https://www.pom.go.id/new/view/more/berita/21441/Vaksin-AstraZeneca-Resmi-Mendapatkan-EUA-dari-Badan-POM.html
Guatemala	GTM	Guatemala	2021-03-11	213	142	436	AstraZeneca - Vaxzevria	72	Oxford/AstraZeneca	Cosmopolitan	UMIC	Latin America and Caribbean	https://covid19.who.int/info/
Kiribati	KIR	Kiribati	2021-03-12	214	142	437	AstraZeneca - Vaxzevria	73	Oxford/AstraZeneca	Cosmopolitan	LoMIC	East Asia and Pacific	https://covid19.who.int/info/
Brazil	BRA	Brazil	2021-03-12	214	142	437	AstraZeneca - Vaxzevria	73	Oxford/AstraZeneca	Cosmopolitan	UMIC	Latin America and Caribbean	https://www.bio.fiocruz.br/index.php/br/noticias/2250-fiocruz-recebe-primeiro-registro-da-anvisa-para-vacina-covid-19-produzida-no-brasil
Liberia	LBR	Liberia	2021-03-15	217	142	440	AstraZeneca/SII	76	Oxford/AstraZeneca	Cosmopolitan	LIC	West and Central Africa	https://covid19.who.int/info/
Papua New Guinea	PNG	Papua New Guinea	2021-03-18	220	142	443	AstraZeneca - Vaxzevria	79	Oxford/AstraZeneca	Cosmopolitan	LoMIC	East Asia and Pacific	https://covid19.who.int/info/
Hungary	HUN	EU	2021-03-22	224	142	447	AstraZeneca/SII	83	Oxford/AstraZeneca	Cosmopolitan	HIC	Western Europe	https://www.reuters.com/article/us-health-coronavirus-hungary-vaccines/hungary-approves-new-chinese-vaccine-and-covishield-for-emergency-use-idUSKBN2BE1I4
Lebanon	LBN	Lebanon	2021-03-24	226	142	449	AstraZeneca - Vaxzevria	85	Oxford/AstraZeneca	Cosmopolitan	LoMIC	Middle East and North Africa	https://www.google.com/search?q=Lebanon+Received+33600+Doses+of+The+AstraZeneca+Vaccine+as+First+Batch&oq=Lebanon+Received+33600+Doses+of+The+AstraZeneca+Vaccine+as+First+Batch&aqs=chrome..69i57j69i60.219j0j7&sourceid=chrome&ie=UTF-8
Madagascar	MDG	Madagascar	2021-03-26	228	142	451	AstraZeneca/SII	87	Oxford/AstraZeneca	Cosmopolitan	LIC	Eastern and Southern Africa	https://covid19.who.int/info/
Brunei Darussalam	BRN	Brunei Darussalam	2021-04-02	235	142	458	AstraZeneca - Vaxzevria	94	Oxford/AstraZeneca	Cosmopolitan	HIC	East Asia and Pacific	http://www.xinhuanet.com/english/2021-04/02/c_139853904.htm
Peru	PER	Peru	2021-04-12	245	142	468	AstraZeneca - Vaxzevria	104	Oxford/AstraZeneca	Cosmopolitan	UMIC	Latin America and Caribbean	https://covid19.who.int/info/
Vanuatu	VUT	Vanuatu	2021-05-10	273	142	496	AstraZeneca - Vaxzevria	132	Oxford/AstraZeneca	Cosmopolitan	LoMIC	East Asia and Pacific	https://covid19.who.int/info/
Korea (the Republic of)	KOR	Republic of Korea	2021-05-21	284	142	507	AstraZeneca - Vaxzevria	143	Oxford/AstraZeneca	Cosmopolitan	HIC	East Asia and Pacific	https://nedrug.mfds.go.kr/pbp/CCBCF01
Japan	JPN	Japan	2021-05-21	284	142	507	AstraZeneca - Vaxzevria	143	Oxford/AstraZeneca	Cosmopolitan	HIC	East Asia and Pacific	https://www.mhlw.go.jp/stf/seisakunitsuite/bunya/vaccine_yuukousei_anzensei.html
Burkina Faso	BFA	Burkina Faso	2021-05-21	284	142	507	AstraZeneca/SII	143	Oxford/AstraZeneca	Cosmopolitan	LIC	West and Central Africa	https://covid19.who.int/info/
Solomon Islands	SLB	Solomon Islands	2021-05-26	289	142	512	AstraZeneca - Vaxzevria	148	Oxford/AstraZeneca	Cosmopolitan	LoMIC	East Asia and Pacific	https://covid19.who.int/info/
Zambia	ZMB	Zambia	2021-06-01	295	142	518	AstraZeneca - Vaxzevria	154	Oxford/AstraZeneca	Cosmopolitan	LIC	Eastern and Southern Africa	https://www.facebook.com/mohzambia/photos/a.773733439467982/1922802247894423/
Zambia	ZMB	Zambia	2021-06-01	295	142	518	AstraZeneca - Vaxzevria	154	Oxford/AstraZeneca	Cosmopolitan	LIC	Eastern and Southern Africa	https://www.facebook.com/mohzambia/photos/a.773733439467982/1922802247894423/
Malaysia	MYS	Malaysia	2021-06-04	298	142	521	AstraZeneca - Vaxzevria	157	Oxford/AstraZeneca	Cosmopolitan	UMIC	East Asia and Pacific	https://kpkesihatan.com/2021/06/04/kenyataan-akhbar-kpk-4-jun-2021-keputusan-mesyuarat-pihak-berkuasa-kawalan-dadah-kali-ke-358-berkenaan-pendaftaran-bersyarat-vaksin-covid-19/
Bhutan	BTN	Bhutan	2021-06-17	311	142	534	AstraZeneca - Vaxzevria	170	Oxford/AstraZeneca	Cosmopolitan	LoMIC	South Asia	https://covid19.who.int/info/
Nicaragua	NIC	Nicaragua	2021-06-18	312	142	535	AstraZeneca - Vaxzevria	171	Oxford/AstraZeneca	Cosmopolitan	LoMIC	Latin America and Caribbean	https://covid19.who.int/info/
Maldives	MDV	Maldives	2021-06-20	314	142	537	AstraZeneca - Vaxzevria	173	Oxford/AstraZeneca	Cosmopolitan	UMIC	South Asia	https://covid19.who.int/info/
Bangladesh	BGD	Bangladesh	2021-06-23	317	142	540	AstraZeneca - Vaxzevria	176	Oxford/AstraZeneca	Cosmopolitan	LoMIC	South Asia	https://covid19.who.int/info/
Nepal	NPL	Nepal	2021-06-30	324	142	547	AstraZeneca - Vaxzevria	183	Oxford/AstraZeneca	Cosmopolitan	LoMIC	South Asia	https://covid19.who.int/info/
Sri Lanka	LKA	Sri Lanka	2021-07-09	333	142	556	AstraZeneca - Vaxzevria	192	Oxford/AstraZeneca	Cosmopolitan	LoMIC	South Asia	https://covid19.who.int/info/
Cambodia	KHM	Cambodia	2021-07-15	339	142	562	AstraZeneca - Vaxzevria	198	Oxford/AstraZeneca	Cosmopolitan	LoMIC	East Asia and Pacific	https://covid19.who.int/info/
Nigeria	NGA	Nigeria	2021-07-15	339	142	562	AstraZeneca - Vaxzevria	198	Oxford/AstraZeneca	Cosmopolitan	LoMIC	West and Central Africa	https://www.nafdac.gov.ng/nafdac-recommends-the-following-vaccines-for-emergency-use-authorization/
New Zealand	NZL	New Zealand	2021-07-29	353	142	576	AstraZeneca - Vaxzevria	212	Oxford/AstraZeneca	Cosmopolitan	HIC	East Asia and Pacific	https://www.health.govt.nz/our-work/diseases-and-conditions/covid-19-novel-coronavirus/covid-19-vaccines/covid-19-vaccine-safety-and-approval/covid-19-assessing-and-approving-vaccines
Oman	OMN	Oman	2022-03-23	590	142	813	AstraZeneca/SII	449	Oxford/AstraZeneca	Cosmopolitan	HIC	Middle East and North Africa	https://timesofoman.com/article/114687-health-ministry-releases-new-list-of-approved-vaccines-for-oman
India	IND	India	2021-01-03	146	146	369	BBIL - Covaxin	1	Bharat Biotech	Small Middle-Income Country developers	LoMIC	South Asia	https://covid19.who.int/info/
Comoros (the)	COM	Comoros	2021-02-01	175	146	398	BBIL - Covaxin	30	Bharat Biotech	Small Middle-Income Country developers	LoMIC	Eastern and Southern Africa	https://covid19.who.int/info/
Iran (Islamic Republic of)	IRN	Iran (Islamic Republic of)	2021-02-17	191	146	414	BBIL - Covaxin	46	Bharat Biotech	Small Middle-Income Country developers	LoMIC	Middle East and North Africa	https://en.irna.ir/news/84233593/Iran-issues-permit-for-emergency-use-for-three-other-COVID-19
Central African Republic (the)	CAF	Central African Republic	2021-02-26	200	146	423	BBIL - Covaxin	55	Bharat Biotech	Small Middle-Income Country developers	LIC	West and Central Africa	https://covid19.who.int/info/
Ethiopia	ETH	Ethiopia	2021-03-03	205	146	428	BBIL - Covaxin	60	Bharat Biotech	Small Middle-Income Country developers	LIC	Eastern and Southern Africa	https://covid19.who.int/info/
Zimbabwe	ZWE	Zimbabwe	2021-03-04	206	146	429	BBIL - Covaxin	61	Bharat Biotech	Small Middle-Income Country developers	LoMIC	Eastern and Southern Africa	https://twitter.com/IndiainZimbabwe/status/1367431775002238976?s=20
Mauritius	MUS	Mauritius	2021-03-18	220	146	443	BBIL - Covaxin	75	Bharat Biotech	Small Middle-Income Country developers	UMIC	Eastern and Southern Africa	https://covid19.who.int/info/
Nepal	NPL	Nepal	2021-03-19	221	146	444	BBIL - Covaxin	76	Bharat Biotech	Small Middle-Income Country developers	LoMIC	South Asia	https://www.dda.gov.np/events/regarding-the-permission-for-emergency-use-authorization-of-covid-19-vaccine
Paraguay	PRY	Paraguay	2021-03-26	228	146	451	BBIL - Covaxin	83	Bharat Biotech	Small Middle-Income Country developers	UMIC	Latin America and Caribbean	https://covid19.who.int/info/
Mexico	MEX	Mexico	2021-04-06	239	146	462	BBIL - Covaxin	94	Bharat Biotech	Small Middle-Income Country developers	UMIC	Latin America and Caribbean	https://www.gob.mx/cofepris/articulos/cofepris-emite-autorizacion-para-uso-de-emergencia-a-vacuna-contra-covid-19-covaxin?idiom=es
Philippines (the)	PHL	Philippines	2021-04-10	243	146	466	BBIL - Covaxin	98	Bharat Biotech	Small Middle-Income Country developers	LoMIC	East Asia and Pacific	https://covid19.who.int/info/
Botswana	BWA	Botswana	2021-04-16	249	146	472	BBIL - Covaxin	104	Bharat Biotech	Small Middle-Income Country developers	UMIC	Eastern and Southern Africa	https://covid19.who.int/info/
Brazil	BRA	Brazil	2021-06-04	298	146	521	BBIL - Covaxin	153	Bharat Biotech	Small Middle-Income Country developers	UMIC	Latin America and Caribbean	https://www.gov.br/anvisa/pt-br/assuntos/noticias-anvisa/2021/anvisa-autoriza-importacao-da-covaxin-sob-condicoes-controladas
Viet Nam	VNM	Viet Nam	2021-11-10	457	146	680	BBIL - Covaxin	312	Bharat Biotech	Small Middle-Income Country developers	LoMIC	East Asia and Pacific	https://www.reuters.com/business/healthcare-pharmaceuticals/vietnam-approves-indias-covid-19-vaccine-covaxin-2021-11-10/
Bahrain	BHR	Bahrain	2021-11-11	458	146	681	BBIL - Covaxin	313	Bharat Biotech	Small Middle-Income Country developers	HIC	Middle East and North Africa	https://www.bna.bh/en/BahrainauthorizesCOVAXINforemergencyuse.aspx?cms=q8FmFJgiscL2fwIzON1%2BDvdCpVGdtuusfPwcuTv4D1k%3D#.YY1JuTnW1sQ.whatsapp
Malaysia	MYS	Malaysia	2022-02-10	549	146	772	BBIL - Covaxin	404	Bharat Biotech	Small Middle-Income Country developers	UMIC	East Asia and Pacific	https://kpkesihatan.com/2022/02/10/kenyataan-akhbar-kpk-10-februari-2022-keputusan-mesyuarat-pihak-berkuasa-kawalan-dadah-kali-ke-369-berkenaan-pendaftaran-vaksin-covid-19%ef%bf%bc/
Oman	OMN	Oman	2022-03-23	590	146	813	BBIL - Covaxin	445	Bharat Biotech	Small Middle-Income Country developers	HIC	Middle East and North Africa	https://timesofoman.com/article/114687-health-ministry-releases-new-list-of-approved-vaccines-for-oman
Côte d'Ivoire	CIV	Côte d'Ivoire	2021-01-15	158	158	381	Janssen - Ad26.COV 2.S	1	Janssen	Western - Latecomer	LoMIC	West and Central Africa	https://covid19.who.int/info/
Maldives	MDV	Maldives	2021-02-06	180	158	403	Janssen - Ad26.COV 2.S	23	Janssen	Western - Latecomer	UMIC	South Asia	https://covid19.who.int/info/
Saint Vincent and the Grenadines	VCT	Saint Vincent and the Grenadines	2021-02-11	185	158	408	Janssen - Ad26.COV 2.S	28	Janssen	Western - Latecomer	UMIC	Latin America and Caribbean	http://health.gov.vc/health/images/stories/PDF/SRO-Public_Health_Emergency_Authorisation_of_Covid-19_Vaccine.pdf
Bahrain	BHR	Bahrain	2021-02-25	199	158	422	Janssen - Ad26.COV 2.S	42	Janssen	Western - Latecomer	HIC	Middle East and North Africa	https://www.bna.bh/en/BahrainauthorizesemergencyuseofJanssenCovid19Vaccine.aspx?cms=q8FmFJgiscL2fwIzON1%2bDhH0d3WieSJiABbGn1XTU4w%3d
Northern Mariana Islands (the)	MNP	Northern Mariana Islands	2021-02-27	201	158	424	Janssen - Ad26.COV 2.S	44	Janssen	Western - Latecomer	HIC	East Asia and Pacific	https://covid19.who.int/info/
United States of America (the)	USA	United States of America	2021-02-27	201	158	424	Janssen - Ad26.COV 2.S	44	Janssen	Western - Latecomer	HIC	North America	https://www.jnj.com/johnson-johnson-covid-19-vaccine-authorized-by-u-s-fda-for-emergency-usefirst-single-shot-vaccine-in-fight-against-global-pandemic
Micronesia (Federated States of)	FSM	Micronesia (Federated States of)	2021-02-27	201	158	424	Janssen - Ad26.COV 2.S	44	Janssen	Western - Latecomer	LoMIC	East Asia and Pacific	https://covid19.who.int/info/
Canada	CAN	Canada	2021-03-05	207	158	430	Janssen - Ad26.COV 2.S	50	Janssen	Western - Latecomer	HIC	North America	https://www.canada.ca/en/health-canada/news/2021/03/health-canada-authorizes-janssen-covid-19-vaccine.html
European Union	EU	EU	2021-03-11	213	158	436	Janssen - Ad26.COV 2.S	56	Janssen	Western - Latecomer	HIC	Western Europe	https://ec.europa.eu/commission/presscorner/detail/en/ip_21_1085
Liechtenstein	LIE	Liechtenstein	2021-03-11	213	158	436	Janssen - Ad26.COV 2.S	56	Janssen	Western - Latecomer	HIC	Western Europe	https://ec.europa.eu/commission/presscorner/detail/en/ip_21_1085
Norway	NOR	Norway	2021-03-11	213	158	436	Janssen - Ad26.COV 2.S	56	Janssen	Western - Latecomer	HIC	Western Europe	https://ec.europa.eu/commission/presscorner/detail/en/ip_21_1085
Trinidad and Tobago	TTO	Trinidad and Tobago	2021-03-12	214	158	437	Janssen - Ad26.COV 2.S	57	Janssen	Western - Latecomer	HIC	Latin America and Caribbean	https://www.facebook.com/photo/?fbid=4635809886448783&set=moh-media-release-new-who-approved-covid-19-vaccine-combination-the-ministry-of-
Switzerland	CHE	Switzerland	2021-03-22	224	158	447	Janssen - Ad26.COV 2.S	67	Janssen	Western - Latecomer	HIC	Western Europe	https://www.swissmedic.ch/swissmedic/en/home/news/coronavirus-covid-19/dritten-impfstoff-gegen-covid-19-erkrankung.html
Guinea	GIN	Guinea	2021-03-22	224	158	447	Janssen - Ad26.COV 2.S	67	Janssen	Western - Latecomer	LIC	West and Central Africa	https://covid19.who.int/info/
French Polynesia	PYF	French Polynesia	2021-03-25	227	158	450	Janssen - Ad26.COV 2.S	70	Janssen	Western - Latecomer	HIC	East Asia and Pacific	https://covid19.who.int/info/
Thailand	THA	Thailand	2021-03-25	227	158	450	Janssen - Ad26.COV 2.S	70	Janssen	Western - Latecomer	UMIC	East Asia and Pacific	https://www.facebook.com/AnutinC/photos/a.2095908953777308/4237144432987072/
Colombia	COL	Colombia	2021-03-25	227	158	450	Janssen - Ad26.COV 2.S	70	Janssen	Western - Latecomer	UMIC	Latin America and Caribbean	https://www.reuters.com/article/us-health-coronavirus-colombia/colombia-grants-emergency-use-for-jj-coronavirus-vaccine-idUSKBN2BI03Z
Botswana	BWA	Botswana	2021-03-26	228	158	451	Janssen - Ad26.COV 2.S	71	Janssen	Western - Latecomer	UMIC	Eastern and Southern Africa	https://covid19.who.int/info/
Brazil	BRA	Brazil	2021-03-31	233	158	456	Janssen - Ad26.COV 2.S	76	Janssen	Western - Latecomer	UMIC	Latin America and Caribbean	https://www.gov.br/anvisa/pt-br/assuntos/noticias-anvisa/2021/anvisa-aprova-uso-emergencial-da-vacina-da-janssen
South Africa	ZAF	South Africa	2021-04-01	234	158	457	Janssen - Ad26.COV 2.S	77	Janssen	Western - Latecomer	UMIC	Eastern and Southern Africa	https://www.sahpra.org.za/news-and-updates/sahpra-registers-covid-19-vaccine-janssen-ad26-cov2-s-recombinant-with-conditions/
Korea (the Republic of)	KOR	Republic of Korea	2021-04-07	240	158	463	Janssen - Ad26.COV 2.S	83	Janssen	Western - Latecomer	HIC	East Asia and Pacific	https://nedrug.mfds.go.kr/pbp/CCBCF01
Tunisia	TUN	Tunisia	2021-04-08	241	158	464	Janssen - Ad26.COV 2.S	84	Janssen	Western - Latecomer	LoMIC	Middle East and North Africa	https://www.facebook.com/santetunisie.rns.tn/posts/4021187481253659
Philippines (the)	PHL	Philippines	2021-04-19	252	158	475	Janssen - Ad26.COV 2.S	95	Janssen	Western - Latecomer	LoMIC	East Asia and Pacific	https://www.fda.gov.ph/janssen-covid-19-vaccine-ad26-cov2-s-recombinant/
Iceland	ISL	Iceland	2021-04-21	254	158	477	Janssen - Ad26.COV 2.S	97	Janssen	Western - Latecomer	HIC	Western Europe	https://medicalxpress.com/news/2021-04-iceland-jj-jabs-week.html
Nigeria	NGA	Nigeria	2021-05-17	280	158	503	Janssen - Ad26.COV 2.S	123	Janssen	Western - Latecomer	LoMIC	West and Central Africa	https://www.nafdac.gov.ng/recommendation-for-emergency-use-authorization-of-janssen-johnson-johnson-covid-19-vaccine/
Mexico	MEX	Mexico	2021-05-27	290	158	513	Janssen - Ad26.COV 2.S	133	Janssen	Western - Latecomer	UMIC	Latin America and Caribbean	https://www.gob.mx/cofepris/articulos/cofepris-emite-autorizacion-para-uso-de-emergencia-a-vacuna-contra-covid-19-ad26-cov2-s-de-janssen-johnson-johnson?idiom=es
United Kingdom of Great Britain and Northern Ireland (the)	GBR	United Kingdom of Great Britain and Northern Ireland	2021-05-28	291	158	514	Janssen - Ad26.COV 2.S	134	Janssen	Western - Latecomer	HIC	Western Europe	https://www.gov.uk/government/news/one-dose-janssen-covid-19-vaccine-approved-by-the-mhra
Zambia	ZMB	Zambia	2021-06-01	295	158	518	Janssen - Ad26.COV 2.S	138	Janssen	Western - Latecomer	LIC	Eastern and Southern Africa	https://www.facebook.com/mohzambia/photos/a.773733439467982/1922802247894423/
Kuwait	KWT	Kuwait	2021-06-08	302	158	525	Janssen - Ad26.COV 2.S	145	Janssen	Western - Latecomer	HIC	Middle East and North Africa	https://www.kuna.net.kw/ArticleDetails.aspx?id=2980741&language=en
Chile	CHL	Chile	2021-06-10	304	158	527	Janssen - Ad26.COV 2.S	147	Janssen	Western - Latecomer	HIC	Latin America and Caribbean	https://www.ispch.cl/noticia/isp-valida-uso-de-emergencia-de-la-vacuna-janssen-de-johnson-johnson-a-traves-de-mecanismo-covax/
Rwanda	RWA	Rwanda	2021-06-11	305	158	528	Janssen - Ad26.COV 2.S	148	Janssen	Western - Latecomer	LIC	Eastern and Southern Africa	https://covid19.who.int/info/
Bangladesh	BGD	Bangladesh	2021-06-15	309	158	532	Janssen - Ad26.COV 2.S	152	Janssen	Western - Latecomer	LoMIC	South Asia	https://www.daily-bangladesh.com/english/Bangladesh-to-purchase-7cr-doses-of-JampJ-vaccine/61313
Papua New Guinea	PNG	Papua New Guinea	2021-06-21	315	158	538	Janssen - Ad26.COV 2.S	158	Janssen	Western - Latecomer	LoMIC	East Asia and Pacific	https://covid19.who.int/info/
Lao People's Democratic Republic (the)	LAO	Lao People's Democratic Republic	2021-06-23	317	158	540	Janssen - Ad26.COV 2.S	160	Janssen	Western - Latecomer	LoMIC	East Asia and Pacific	https://covid19.who.int/info/
Australia	AUS	Australia	2021-06-25	319	158	542	Janssen - Ad26.COV 2.S	162	Janssen	Western - Latecomer	HIC	East Asia and Pacific	https://www.tga.gov.au/media-release/tga-grants-third-provisional-approval-covid-19-vaccine-janssen
Nepal	NPL	Nepal	2021-06-30	324	158	547	Janssen - Ad26.COV 2.S	167	Janssen	Western - Latecomer	LoMIC	South Asia	https://covid19.who.int/info/
Ukraine	UKR	Ukraine	2021-07-05	329	158	552	Janssen - Ad26.COV 2.S	172	Janssen	Western - Latecomer	LoMIC	Eastern Europe and Central Asia	https://moz.gov.ua/article/news/v-ukraini-zareestruvali-vakcinu-janssen-proti-covid-19
New Zealand	NZL	New Zealand	2021-07-07	331	158	554	Janssen - Ad26.COV 2.S	174	Janssen	Western - Latecomer	HIC	East Asia and Pacific	https://www.health.govt.nz/our-work/diseases-and-conditions/covid-19-novel-coronavirus/covid-19-vaccines/covid-19-vaccine-safety-and-approval/covid-19-assessing-and-approving-vaccines
Lesotho	LSO	Lesotho	2021-07-07	331	158	554	Janssen - Ad26.COV 2.S	174	Janssen	Western - Latecomer	LoMIC	Eastern and Southern Africa	https://covid19.who.int/info/
Peru	PER	Peru	2021-07-09	333	158	556	Janssen - Ad26.COV 2.S	176	Janssen	Western - Latecomer	UMIC	Latin America and Caribbean	https://www.gob.pe/institucion/minsa/noticias/505162-el-ministerio-de-salud-autorizo-el-registro-sanitario-condicional-de-la-vacuna-contra-la-covid-19-de-la-farmaceutica-johnson-johnson
Saudi Arabia	SAU	Saudi Arabia	2021-07-11	335	158	558	Janssen - Ad26.COV 2.S	178	Janssen	Western - Latecomer	HIC	Middle East and North Africa	https://www.spa.gov.sa/viewstory.php?lang=en&newsid=2256283
Jamaica	JAM	Jamaica	2021-07-13	337	158	560	Janssen - Ad26.COV 2.S	180	Janssen	Western - Latecomer	UMIC	Latin America and Caribbean	https://covid19.who.int/info/
Viet Nam	VNM	Viet Nam	2021-07-15	339	158	562	Janssen - Ad26.COV 2.S	182	Janssen	Western - Latecomer	LoMIC	East Asia and Pacific	https://www.reuters.com/world/asia-pacific/vietnam-approves-johnson-johnsons-covid-19-vaccine-2021-07-15/
Malaysia	MYS	Malaysia	2021-07-16	340	158	563	Janssen - Ad26.COV 2.S	183	Janssen	Western - Latecomer	UMIC	East Asia and Pacific	https://kpkesihatan.com/2021/07/16/kenyataan-akhbar-kpk-16-julai-2021-keputusan-mesyuarat-pihak-berkuasa-kawalan-dadah-kali-ke-361-berkenaan-pendaftaran-vaksin-covid-19/
Burkina Faso	BFA	Burkina Faso	2021-07-20	344	158	567	Janssen - Ad26.COV 2.S	187	Janssen	Western - Latecomer	LIC	West and Central Africa	https://covid19.who.int/info/
Senegal	SEN	Senegal	2021-07-20	344	158	567	Janssen - Ad26.COV 2.S	187	Janssen	Western - Latecomer	LoMIC	West and Central Africa	https://covid19.who.int/info/
Tanzania, United Republic of	TZA	United Republic of Tanzania	2021-07-20	344	158	567	Janssen - Ad26.COV 2.S	187	Janssen	Western - Latecomer	LoMIC	Eastern and Southern Africa	https://covid19.who.int/info/
Madagascar	MDG	Madagascar	2021-07-21	345	158	568	Janssen - Ad26.COV 2.S	188	Janssen	Western - Latecomer	LIC	Eastern and Southern Africa	https://covid19.who.int/info/
Cambodia	KHM	Cambodia	2021-07-21	345	158	568	Janssen - Ad26.COV 2.S	188	Janssen	Western - Latecomer	LoMIC	East Asia and Pacific	https://covid19.who.int/info/
Cameroon	CMR	Cameroon	2021-07-22	346	158	569	Janssen - Ad26.COV 2.S	189	Janssen	Western - Latecomer	LoMIC	West and Central Africa	https://covid19.who.int/info/
Mozambique	MOZ	Mozambique	2021-07-26	350	158	573	Janssen - Ad26.COV 2.S	193	Janssen	Western - Latecomer	LIC	Eastern and Southern Africa	https://covid19.who.int/info/
Zimbabwe	ZWE	Zimbabwe	2021-07-28	352	158	575	Janssen - Ad26.COV 2.S	195	Janssen	Western - Latecomer	LoMIC	Eastern and Southern Africa	https://www.reuters.com/business/healthcare-pharmaceuticals/zimbabwe-approves-jj-covid-19-vaccine-emergency-use-2021-07-28/
Kenya	KEN	Kenya	2021-08-02	357	158	580	Janssen - Ad26.COV 2.S	200	Janssen	Western - Latecomer	LoMIC	Eastern and Southern Africa	https://www.bloomberg.com/news/articles/2021-08-02/kenya-approves-j-j-pfizer-covid-19-vaccines-as-cases-surge
Namibia	NAM	Namibia	2021-08-02	357	158	580	Janssen - Ad26.COV 2.S	200	Janssen	Western - Latecomer	UMIC	Eastern and Southern Africa	https://covid19.who.int/info/
India	IND	India	2021-08-07	362	158	585	Janssen - Ad26.COV 2.S	205	Janssen	Western - Latecomer	LoMIC	South Asia	https://twitter.com/mansukhmandviya/status/1423915409791610886?s=20
Indonesia	IDN	Indonesia	2021-09-07	393	158	616	Janssen - Ad26.COV 2.S	236	Janssen	Western - Latecomer	LoMIC	East Asia and Pacific	https://www.pom.go.id/new/view/more/pers/622/SIARAN-PERS-Tambah-Pilihan-Jenis-Vaksin-COVID-19-di-Indonesia--Badan-POM-Terbitkan-EUA-untuk-Janssen-COVID-19-Vaccine-dan-Vaksin-Convidecia.html
Iran (Islamic Republic of)	IRN	Iran (Islamic Republic of)	2021-09-16	402	158	625	Janssen - Ad26.COV 2.S	245	Janssen	Western - Latecomer	LoMIC	Middle East and North Africa	https://www.reuters.com/world/middle-east/iran-approves-us-jj-covid-shot-fifth-wave-spreads-2021-09-16/
Oman	OMN	Oman	2022-03-23	590	158	813	Janssen - Ad26.COV 2.S	433	Janssen	Western - Latecomer	HIC	Middle East and North Africa	https://timesofoman.com/article/114687-health-ministry-releases-new-list-of-approved-vaccines-for-oman
Japan	JPN	Japan	2022-06-20	679	158	902	Janssen - Ad26.COV 2.S	522	Janssen	Western - Latecomer	HIC	East Asia and Pacific	https://www.janssen.com/japan/press-release/20220620
Mexico	MEX	Mexico	2021-02-08	182	182	405	CanSino - CONVIDECIA	1	CanSino	Small Middle-Income Country developers	UMIC	Latin America and Caribbean	https://covid19.who.int/info/
Pakistan	PAK	Pakistan	2021-02-12	186	182	409	CanSino - CONVIDECIA	5	CanSino	Small Middle-Income Country developers	LoMIC	South Asia	https://www.reuters.com/article/health-coronavirus-pakistan-vaccine/update-3-pakistan-approves-chinese-cansinobio-covid-vaccine-for-emergency-use-idUSL1N2KI0UD
China	CHN	China	2021-02-25	199	182	422	CanSino - CONVIDECIA	18	CanSino	Small Middle-Income Country developers	UMIC	East Asia and Pacific	https://covid19.who.int/info/
Hungary	HUN	EU	2021-03-22	224	182	447	CanSino - CONVIDECIA	43	CanSino	Small Middle-Income Country developers	HIC	Western Europe	https://www.newswire.ca/news-releases/cansinobio-announces-approval-for-its-single-dose-covid-19-vaccine-convidecia-tm-in-hungary-833931803.html
Chile	CHL	Chile	2021-04-07	240	182	463	CanSino - CONVIDECIA	59	CanSino	Small Middle-Income Country developers	HIC	Latin America and Caribbean	https://www.ispch.cl/noticia/isp-aprueba-uso-de-emergencia-e-importacion-de-la-vacuna-covid-19-de-laboratorio-cansino/
Pakistan	PAK	Pakistan	2021-06-01	295	182	518	CanSino - CONVIDECIA	114	CanSino	Small Middle-Income Country developers	LoMIC	South Asia	https://www.nih.org.pk/events/2021/06/the-launch-ceremony-of-pakvac-covid-19-vaccine-held-at-nih/
Argentina	ARG	Argentina	2021-06-11	305	182	528	CanSino - CONVIDECIA	124	CanSino	Small Middle-Income Country developers	UMIC	Latin America and Caribbean	https://www.reuters.com/world/americas/argentina-issues-emergency-approval-chinas-single-dose-cansino-covid-19-vaccine-2021-06-11/
Ecuador	ECU	Ecuador	2021-06-14	308	182	531	CanSino - CONVIDECIA	127	CanSino	Small Middle-Income Country developers	UMIC	Latin America and Caribbean	https://covid19.who.int/info/
Malaysia	MYS	Malaysia	2021-06-15	309	182	532	CanSino - CONVIDECIA	128	CanSino	Small Middle-Income Country developers	UMIC	East Asia and Pacific	https://covid19.who.int/info/
Indonesia	IDN	Indonesia	2021-09-07	393	182	616	CanSino - CONVIDECIA	212	CanSino	Small Middle-Income Country developers	LoMIC	East Asia and Pacific	https://www.pom.go.id/new/view/more/pers/622/SIARAN-PERS-Tambah-Pilihan-Jenis-Vaksin-COVID-19-di-Indonesia--Badan-POM-Terbitkan-EUA-untuk-Janssen-COVID-19-Vaccine-dan-Vaksin-Convidecia.html
Oman	OMN	Oman	2022-03-23	590	182	813	CanSino - CONVIDECIA	409	CanSino	Small Middle-Income Country developers	HIC	Middle East and North Africa	https://timesofoman.com/article/114687-health-ministry-releases-new-list-of-approved-vaccines-for-oman
Russian Federation (the)	RUS	Russian Federation	2021-05-06	269	269	492	Gamaleya - Sputnik Light	1	Sputnik Light	Russian	UMIC	Eastern Europe and Central Asia	https://grls.rosminzdrav.ru/Grls_View_v2.aspx?routingGuid=b93914f5-4c51-4241-a002-8522f203fc6c&t=
Bahrain	BHR	Bahrain	2021-05-11	274	269	497	Gamaleya - Sputnik Light	6	Sputnik Light	Russian	HIC	Middle East and North Africa	https://www.bna.bh/en/TheKingdomofBahrainauthorizesthenewSputnikLightsingledosevaccineforemergencyuse.aspx?cms=q8FmFJgiscL2fwIzON1%2bDhjqFlRGtc5XC72Qyu%2fBPzE%3d
Angola	AGO	Angola	2021-05-12	275	269	498	Gamaleya - Sputnik Light	7	Sputnik Light	Russian	LoMIC	Eastern and Southern Africa	https://rdif.ru/Eng_fullNews/6835/
Venezuela (Bolivarian Republic of)	VEN	Venezuela (Bolivarian Republic of)	2021-05-15	278	269	501	Gamaleya - Sputnik Light	10	Sputnik Light	Russian	NA	Latin America and Caribbean	https://rdif.ru/Eng_fullNews/6840/
Nicaragua	NIC	Nicaragua	2021-05-20	283	269	506	Gamaleya - Sputnik Light	15	Sputnik Light	Russian	LoMIC	Latin America and Caribbean	https://rdif.ru/Eng_fullNews/6846/
Palestine, State of	PSE	West Bank and Gaza	2021-05-31	294	269	517	Gamaleya - Sputnik Light	26	Sputnik Light	Russian	LoMIC	Middle East and North Africa	https://rdif.ru/Eng_fullNews/6859/
Mauritius	MUS	Mauritius	2021-06-02	296	269	519	Gamaleya - Sputnik Light	28	Sputnik Light	Russian	UMIC	Eastern and Southern Africa	https://rdif.ru/Eng_fullNews/6861/
Belarus	BLR	Belarus	2021-06-03	297	269	520	Gamaleya - Sputnik Light	29	Sputnik Light	Russian	UMIC	Eastern Europe and Central Asia	https://www.reuters.com/business/healthcare-pharmaceuticals/belarus-registers-russias-sputnik-light-vaccine-use-2021-06-03/
Congo (the)	COG	the republic of the Congo	2021-06-07	301	269	524	Gamaleya - Sputnik Light	33	Sputnik Light	Russian	LoMIC	West and Central Africa	https://rdif.ru/Eng_fullNews/6878/
Mongolia	MNG	Mongolia	2021-06-11	305	269	528	Gamaleya - Sputnik Light	37	Sputnik Light	Russian	LoMIC	East Asia and Pacific	https://rdif.ru/Eng_fullNews/6907/
Kyrgyzstan	KGZ	Kyrgyzstan	2021-06-25	319	269	542	Gamaleya - Sputnik Light	51	Sputnik Light	Russian	LoMIC	Eastern Europe and Central Asia	https://rdif.ru/Eng_fullNews/6915/
Kazakhstan	KAZ	Kazakhstan	2021-07-15	339	269	562	Gamaleya - Sputnik Light	71	Sputnik Light	Russian	UMIC	Eastern Europe and Central Asia	https://rdif.ru/Eng_fullNews/6936/
Philippines (the)	PHL	Philippines	2021-08-20	375	269	598	Gamaleya - Sputnik Light	107	Sputnik Light	Russian	LoMIC	East Asia and Pacific	https://www.fda.gov.ph/sputnik-v-gam-covid-vac-covid-19-vaccine/
Armenia	ARM	Armenia	2021-09-06	392	269	615	Gamaleya - Sputnik Light	124	Sputnik Light	Russian	UMIC	Eastern Europe and Central Asia	https://rdif.ru/Eng_fullNews/7072/
Iran (Islamic Republic of)	IRN	Iran (Islamic Republic of)	2021-09-15	401	269	624	Gamaleya - Sputnik Light	133	Sputnik Light	Russian	LoMIC	Middle East and North Africa	https://rdif.ru/Eng_fullNews/7082/
Egypt	EGY	Egypt	2021-09-24	410	269	633	Gamaleya - Sputnik Light	142	Sputnik Light	Russian	LoMIC	Middle East and North Africa	https://rdif.ru/Eng_fullNews/7109/
United Arab Emirates (the)	ARE	United Arab Emirates	2021-10-06	422	269	645	Gamaleya - Sputnik Light	154	Sputnik Light	Russian	HIC	Middle East and North Africa	https://rdif.ru/Eng_fullNews/7120/
Cambodia	KHM	Cambodia	2021-10-31	447	269	670	Gamaleya - Sputnik Light	179	Sputnik Light	Russian	LoMIC	East Asia and Pacific	https://rdif.ru/Eng_fullNews/7138/
San Marino	SMR	San Marino	2021-11-23	470	269	693	Gamaleya - Sputnik Light	202	Sputnik Light	Russian	HIC	Western Europe	https://rdif.ru/Eng_fullNews/7171/
Lao People's Democratic Republic (the)	LAO	Lao People's Democratic Republic	2021-11-23	470	269	693	Gamaleya - Sputnik Light	202	Sputnik Light	Russian	LoMIC	East Asia and Pacific	https://rdif.ru/Eng_fullNews/7173/
Argentina	ARG	Argentina	2021-12-06	483	269	706	Gamaleya - Sputnik Light	215	Sputnik Light	Russian	UMIC	Latin America and Caribbean	https://rdif.ru/Eng_fullNews/7220/
Turkmenistan	TKM	Turkmenistan	2021-12-25	502	269	725	Gamaleya - Sputnik Light	234	Sputnik Light	Russian	UMIC	Eastern Europe and Central Asia	https://www.aa.com.tr/en/latest-on-coronavirus-outbreak/turkmenistan-among-one-of-1st-countries-registering-russian-sputnik-light-vaccine/2457424
Tunisia	TUN	Tunisia	2021-12-29	506	269	729	Gamaleya - Sputnik Light	238	Sputnik Light	Russian	LoMIC	Middle East and North Africa	https://rdif.ru/Eng_fullNews/7262/
Benin	BEN	Benin	2022-01-14	522	269	745	Gamaleya - Sputnik Light	254	Sputnik Light	Russian	LoMIC	West and Central Africa	https://tass.com/world/1388289
India	IND	India	2022-02-06	545	269	768	Gamaleya - Sputnik Light	277	Sputnik Light	Russian	LoMIC	South Asia	https://rdif.ru/Eng_fullNews/7289/
Oman	OMN	Oman	2022-03-23	590	269	813	Gamaleya - Sputnik Light	322	Sputnik Light	Russian	HIC	Middle East and North Africa	https://timesofoman.com/article/114687-health-ministry-releases-new-list-of-approved-vaccines-for-oman
Iran (Islamic Republic of)	IRN	Iran (Islamic Republic of)	2021-06-29	323	323	546	Soberana 2	1	Soberana 2	Small Middle-Income Country developers	LoMIC	Middle East and North Africa	https://www.finlay.edu.cu/blog/autorizo-de-emergencia-soberana-02-en-iran/
Cuba	CUB	Cuba	2021-08-20	375	323	598	Soberana 2	53	Soberana 2	Small Middle-Income Country developers	UMIC	Latin America and Caribbean	https://www.cecmed.cu/noticias/aprueba-cecmed-autorizo-uso-emergencia-vacunas-cubanas-soberana-02-soberana-plus
Nicaragua	NIC	Nicaragua	2021-10-02	418	323	641	Soberana 2	96	Soberana 2	Small Middle-Income Country developers	LoMIC	Latin America and Caribbean	https://twitter.com/BioCubaFarma/status/1444280600618315776?s=20
Venezuela (Bolivarian Republic of)	VEN	Venezuela (Bolivarian Republic of)	2021-11-08	455	323	678	Soberana 2	133	Soberana 2	Small Middle-Income Country developers	NA	Latin America and Caribbean	https://www.reuters.com/business/healthcare-pharmaceuticals/venezuela-begins-vaccinating-2-year-old-children-with-cuban-doses-vice-president-2021-11-08/
Cuba	CUB	Cuba	2021-07-09	333	333	556	CIGB - Abdala	1	Abdala	Small Middle-Income Country developers	UMIC	Latin America and Caribbean	https://www.cecmed.cu/noticias/aprueba-cecmed-autorizo-uso-emergencia-candidato-vacunal-cubano-abdala
Viet Nam	VNM	Viet Nam	2021-09-17	403	333	626	CIGB - Abdala	71	Abdala	Small Middle-Income Country developers	LoMIC	East Asia and Pacific	https://covid19.who.int/info/
Nicaragua	NIC	Nicaragua	2021-10-02	418	333	641	CIGB - Abdala	86	Abdala	Small Middle-Income Country developers	LoMIC	Latin America and Caribbean	https://twitter.com/BioCubaFarma/status/1444280600618315776?s=20
Mexico	MEX	Mexico	2021-12-29	506	333	729	CIGB - Abdala	174	Abdala	Small Middle-Income Country developers	UMIC	Latin America and Caribbean	https://www.gob.mx/cofepris/articulos/cofepris-emite-autorizacion-para-uso-de-emergencia-de-vacuna-abdala?idiom=es
Taiwan (Province of China)	TWN	Taiwan	2021-07-19	343	343	566	Medigen - MVC-COV1901	1	Medigen	Small Middle-Income Country developers	HIC	East Asia and Pacific	https://www.medigenvac.com/public/en/news/detail/83?from_sort=2
Somalia	SOM	Somalia	2021-12-29	506	343	729	Medigen - MVC-COV1901	164	Medigen	Small Middle-Income Country developers	LIC	Eastern and Southern Africa	https://www.taipeitimes.com/News/front/archives/2021/12/29/2003770367
Paraguay	PRY	Paraguay	2022-02-16	555	343	778	Medigen - MVC-COV1901	213	Medigen	Small Middle-Income Country developers	UMIC	Latin America and Caribbean	https://www.taipeitimes.com/News/front/archives/2022/02/16/2003773205
Indonesia	IDN	Indonesia	2021-11-01	448	448	671	Novavax/SII	1	Novavax	Western - Latecomer	LoMIC	East Asia and Pacific	https://ir.novavax.com/2021-11-01-Novavax-and-Serum-Institute-of-India-Receive-Emergency-Use-Authorization-for-COVID-19-Vaccine-in-Indonesia
Philippines (the)	PHL	Philippines	2021-11-17	464	448	687	Novavax/SII	17	Novavax	Western - Latecomer	LoMIC	East Asia and Pacific	https://www.prnewswire.com/news-releases/novavax-and-serum-institute-of-india-receive-emergency-use-authorization-for-covid-19-vaccine-in-the-philippines-301426717.html
India	IND	India	2021-12-29	506	448	729	Novavax/SII	59	Novavax	Western - Latecomer	LoMIC	South Asia	https://pib.gov.in/PressReleasePage.aspx?PRID=1786925
Oman	OMN	Oman	2022-03-23	590	448	813	Novavax/SII	143	Novavax	Western - Latecomer	HIC	Middle East and North Africa	https://timesofoman.com/article/114687-health-ministry-releases-new-list-of-approved-vaccines-for-oman
Thailand	THA	Thailand	2022-04-08	606	448	829	Novavax/SII	159	Novavax	Western - Latecomer	UMIC	East Asia and Pacific	https://ir.novavax.com/2022-04-08-Novavax-and-Serum-Institute-of-India-Receive-Emergency-Use-Authorization-for-Novavax-COVID-19-Vaccine-in-Thailand?sf163167919=1
European Union	EU	EU	2021-12-20	497	497	720	Novavax - Nuvaxovid	50	Novavax	Western - Latecomer	HIC	Western Europe	https://www.ema.europa.eu/en/medicines/human/EPAR/nuvaxovid#authorisation-details-section
Iceland	ISL	Iceland	2021-12-20	497	497	720	Novavax - Nuvaxovid	50	Novavax	Western - Latecomer	HIC	Western Europe	https://www.ema.europa.eu/en/medicines/human/EPAR/nuvaxovid#authorisation-details-section
Liechtenstein	LIE	Liechtenstein	2021-12-20	497	497	720	Novavax - Nuvaxovid	50	Novavax	Western - Latecomer	HIC	Western Europe	https://www.ema.europa.eu/en/medicines/human/EPAR/nuvaxovid#authorisation-details-section
Norway	NOR	Norway	2021-12-20	497	497	720	Novavax - Nuvaxovid	50	Novavax	Western - Latecomer	HIC	Western Europe	https://www.ema.europa.eu/en/medicines/human/EPAR/nuvaxovid#authorisation-details-section
Korea (the Republic of)	KOR	Republic of Korea	2022-01-12	520	497	743	Novavax - Nuvaxovid	73	Novavax	Western - Latecomer	HIC	East Asia and Pacific	https://nedrug.mfds.go.kr/pbp/CCBCF01
Australia	AUS	Australia	2022-01-20	528	497	751	Novavax - Nuvaxovid	81	Novavax	Western - Latecomer	HIC	East Asia and Pacific	https://www.tga.gov.au/media-release/tga-provisionally-approves-novavax-biocelect-pty-ltds-covid-19-vaccine-nuvaxovid?utm_medium=email&_hsmi=201603086&_hsenc=p2ANqtz-_Kl_A2Qfp1bSHKY-1xZ8PZDubg5e3AQoMRm9DvNoChhaTvihi11n6Sr18KPFDnyjM7ZanZp8ENtRQkOPI5JQ1JkqiPiCndz6S_jve41lldS-r3GiI&utm_content=201603086&utm_source=hs_email
United Kingdom of Great Britain and Northern Ireland (the)	GBR	United Kingdom of Great Britain and Northern Ireland	2022-02-03	542	497	765	Novavax - Nuvaxovid	95	Novavax	Western - Latecomer	HIC	Western Europe	https://www.gov.uk/government/news/novavax-covid-19-vaccine-nuvaxovid-approved-by-mhra
New Zealand	NZL	New Zealand	2022-02-03	542	497	765	Novavax - Nuvaxovid	95	Novavax	Western - Latecomer	HIC	East Asia and Pacific	https://www.health.govt.nz/our-work/diseases-and-conditions/covid-19-novel-coronavirus/covid-19-vaccines/covid-19-assessing-and-approving-vaccines
Singapore	SGP	Singapore	2022-02-14	553	497	776	Novavax - Nuvaxovid	106	Novavax	Western - Latecomer	HIC	East Asia and Pacific	https://www.hsa.gov.sg/docs/default-source/default-document-library/hsa-press-release-draft-novavaxvaccine_14feb_final.pdf
Canada	CAN	Canada	2022-02-17	556	497	779	Novavax - Nuvaxovid	109	Novavax	Western - Latecomer	HIC	North America	https://www.canada.ca/en/health-canada/news/2022/02/health-canada-authorizes-novavaxs-nuvaxovid-covid-19-vaccine.html
Oman	OMN	Oman	2022-03-23	590	497	813	Novavax - Nuvaxovid	143	Novavax	Western - Latecomer	HIC	Middle East and North Africa	https://timesofoman.com/article/114687-health-ministry-releases-new-list-of-approved-vaccines-for-oman
Switzerland	CHE	Switzerland	2022-04-13	611	497	834	Novavax - Nuvaxovid	164	Novavax	Western - Latecomer	HIC	Western Europe	https://www.swissmedic.ch/swissmedic/en/home/news/coronavirus-covid-19/zl-nuvaxovid-novovax.html
Japan	JPN	Japan	2022-04-19	617	497	840	Novavax - Nuvaxovid	170	Novavax	Western - Latecomer	HIC	East Asia and Pacific	https://asia.nikkei.com/Spotlight/Coronavirus/COVID-vaccines/Japan-approves-Novavax-COVID-vaccine-adding-fourth-option
Taiwan (Province of China)	TWN	Taiwan	2022-06-17	676	497	899	Novavax - Nuvaxovid	229	Novavax	Western - Latecomer	HIC	East Asia and Pacific	https://focustaiwan.tw/society/202206170020
United States of America (the)	USA	United States of America	2022-07-13	702	497	925	Novavax - Nuvaxovid	255	Novavax	Western - Latecomer	HIC	North America	https://www.fda.gov/news-events/press-announcements/coronavirus-covid-19-update-fda-authorizes-emergency-use-novavax-covid-19-vaccine-adjuvanted

## Sheet: Sheet1
Column name	Description
countryISO	Name of country (ISO standard)
ISO Code	ISO Code of the country
Territory-Grouped	Country name with EU member states grouped
Approval date	Date of regulatory approval provided by UNICEF
dreg	Days since first approval of a vaccine globally (dreg=1 for Sputnik V's approval in Russia)
d0	Days since the first regulatory approval of each vaccine
dtotal	Days since Jan 1st 2020 (dtotal=1)
VaxDev1	Name of vaccine (deparating Novavax and Oxford/AstraZeneca's licensed products to SII)
d-dmin+1(VAXDEV2)	Time difference between first approval of a vaccine and date of approval in one specific country
VaxDev2	Name of vaccine (grouping Novavax and Oxford/AstraZeneca's licensed products to SII)
Typology	Typology name
Income Level	Income level of country granting approval (World Bank classification)
Geographic group UNICEF	Geographic group UNICEF classification
Source	Source of regulatory approval provided by UNICEF
