# Supplementary material for: Which roads lead to access? A global landscape of six COVID-19 vaccine innovation models
Source: Global Health. 2024 Mar 26;20:25. doi: 10.1186/s12992-024-01017-z (PMC10964709; doi:10.1186/s12992-024-01017-z)
Supplement: Supplementary file 2 — Additional file 2. Database from UNICEF Market Dashboard containing data on vaccine prices for all vaccines included for analysis. The data can be downloaded as well in UNICEF’s website (https://www.unicef.org/supply/covid-19-vaccine-market-dashboard). [file 12992_2024_1017_MOESM2_ESM.xls]

## Sheet: Price table
Country	Incomelevel2	Vaxdev2	Typology	Price per dose	Source
COVAX	COVAX	Oxford/AstraZeneca	Cosmopolitan	3	https://www.gavi.org/news/media-room/new-collaboration-makes-further-100-million-doses-covid-19-vaccine-available-low
COVAX	COVAX	Moderna	Western Early Arriver	10	https://investors.modernatx.com/news-releases/news-release-details/moderna-announces-additional-supply-q2-2022-vaccine-covax-help
COVAX	COVAX	Moderna	Western Early Arriver	10	https://investors.modernatx.com/news-releases/news-release-details/moderna-announces-covax-exercises-option-purchase-1765-million
COVAX	COVAX	Novavax	Western Latecomer	3	https://www.gavi.org/news/media-room/new-collaboration-makes-further-100-million-doses-covid-19-vaccine-available-low
COVAX	COVAX	Janssen	Western Latecomer	7.5	https://www.unicef.org/supply/media/15861/file/Covid-vaccine-prices-15022023.pdf
COVAX	COVAX	Sinopharm	Major Chinese	5.5	https://www.unicef.org/supply/media/15861/file/Covid-vaccine-prices-15022023.pdf
Global (excl. Russia)	Global (excl. Russia)	Sputnik V	Russian	10	https://sputnikvaccine.com/newsroom/pressreleases/the-cost-of-one-dose-will-be-less-than-10-for-international-markets/
Denmark	HICs	Novavax	Western Latecomer	20.9	https://www.reuters.com/world/europe/denmark-buy-novavax-vaccines-part-eu-deal-2021-08-11/
European Commission	HICs	Oxford/AstraZeneca	Cosmopolitan	3.5	https://www.reuters.com/article/health-coronavirus-eu-astrazeneca/eu-agreed-to-pay-870-mln-euros-for-supply-of-astrazeneca-vaccines-by-june-contract-shows-idUSL1N2KP1JR
European Commission	HICs	Oxford/AstraZeneca	Cosmopolitan	2.19	https://www.washingtonpost.com/world/eu-coronavirus-vaccines-cheaper-than-united-states/2020/12/18/06677e34-4139-11eb-b58b-1623f6267960_story.html
European Commission	HICs	Janssen	Western Latecomer	8.5	https://www.washingtonpost.com/world/eu-coronavirus-vaccines-cheaper-than-united-states/2020/12/18/06677e34-4139-11eb-b58b-1623f6267960_story.html
European Commission	HICs	Pfizer/BioNTech	Western Early Arriver	23.15	https://www.fiercepharma.com/pharma/pfizer-moderna-turn-up-covid-19-vaccine-prices-europe-as-companies-plot-deliveries-into-2022
European Commission	HICs	Pfizer/BioNTech	Western Early Arriver	14.7	https://www.nytimes.com/2020/12/18/world/a-belgian-official-reveals-what-the-eu-will-pay-for-two-vaccines-which-is-notably-less-than-market-prices.html
European Commission	HICs	Pfizer/BioNTech	Western Early Arriver	18.9	https://www.reuters.com/article/us-health-coronavirus-eu-vaccine-prices/eu-agreed-1550-euros-per-dose-for-pfizer-vaccine-document-idUSKBN28V0Y6
Hungary	HICs	Sputnik V	Russian	19.9	https://www.reuters.com/article/us-health-coronavirus-hungary/hungary-publishes-chinese-russian-vaccine-contracts-amid-covid-19-surge-idUSKBN2B30YP
Hungary	HICs	Sinopharm	Major Chinese	36	https://www.facebook.com/1443632629226845/posts/2853863864870374/?d=n
Israel	HICs	Pfizer/BioNTech	Western Early Arriver	28	https://www.timesofisrael.com/israel-will-reportedly-pay-more-than-us-eu-for-pfizer-coronavirus-vaccine/
Kuwait	HICs	Moderna	Western Early Arriver	40	https://gulfnews.com/world/gulf/kuwait/covid-19-kuwait-to-buy-one-million-more-moderna-vaccine-doses-1.81513001
Saudi Arabia	HICs	Oxford/AstraZeneca	Cosmopolitan	5.25	https://www.reuters.com/article/health-coronavirus-india-saudi-exclusive/exclusive-saudi-arabia-to-get-three-million-astrazeneca-shots-in-about-a-week-from-india-idUSKBN29V0DE
United States	HICs	Oxford/AstraZeneca	Cosmopolitan	4	https://www.washingtonpost.com/world/eu-coronavirus-vaccines-cheaper-than-united-states/2020/12/18/06677e34-4139-11eb-b58b-1623f6267960_story.html
United States	HICs	Janssen	Western Latecomer	10	https://www.washingtonpost.com/world/eu-coronavirus-vaccines-cheaper-than-united-states/2020/12/18/06677e34-4139-11eb-b58b-1623f6267960_story.html
United States	HICs	Pfizer/BioNTech	Western Early Arriver	19.5	https://www.pfizer.com/news/press-release/press-release-detail/pfizer-and-biontech-supply-united-states-100-million
Latin America	Latin America	Oxford/AstraZeneca	Cosmopolitan	4	https://www.reuters.com/article/us-health-coronavirus-latam-vaccine/astrazeneca-set-to-start-making-400-million-covid-19-vaccines-for-latam-early-in-2021-idINKCN2591Y1
Latin America	Latin America	Sputnik V	Russian	3	https://www.reuters.com/article/idUSKBN27F2OO
Bangladesh private market	LoMICs	Oxford/AstraZeneca	Cosmopolitan	13.27	https://www.reuters.com/article/us-health-coronavirus-bangladesh-vaccine/exclusive-bangladeshs-beximco-could-start-private-sales-of-astrazeneca-vaccine-next-month-idUKKBN29H1YC
India private market	LoMICs	Oxford/AstraZeneca	Cosmopolitan	7.95	https://www.seruminstitute.com/news_sii_media_210421.php
Lebanon private market	LoMICs	Sputnik V	Russian	19	https://apnews.com/article/lebanon-coronavirus-pandemic-russia-financial-markets-coronavirus-vaccine-b81a58fa49d276315c5b6fed0ef8fe53
African Union	LoMICs	Oxford/AstraZeneca	Cosmopolitan	3	https://www.reuters.com/article/uk-health-coronavirus-africa/african-union-drops-astrazeneca-vaccine-which-covax-will-supply-idUSKBN2BV14Y
African Union	LoMICs	Janssen	Western Latecomer	10	https://www.reuters.com/article/us-health-coronavirus-j-j-vaccine/jj-in-deal-to-supply-covid-19-vaccine-to-african-union-member-states-idUSKBN2BL0QS
African Union	LoMICs	Pfizer/BioNTech	Western Early Arriver	6.75	https://www.reuters.com/article/health-coronavirus-africa-vaccine/exclusive-covid-19-shots-to-cost-3-to-10-under-african-union-vaccine-plan-idUSL1N2JU2WH
Bangladesh	LoMICs	Oxford/AstraZeneca	Cosmopolitan	4	https://www.reuters.com/article/us-health-coronavirus-bangladesh-vaccine/exclusive-bangladeshs-beximco-could-start-private-sales-of-astrazeneca-vaccine-next-month-idUKKBN29H1YC
Bangladesh	LoMICs	Sinopharm	Major Chinese	10	https://www.business-standard.com/article/current-affairs/chinese-vaccine-to-cost-bangladesh-double-of-india-s-oxford-astrazeneca-121052900820_1.html
Cambodia	LoMICs	Sinovac	Major Chinese	10	https://www.khmertimeskh.com/50830534/1-5-million-doses-of-chinas-sinovac-vaccines-arrive-in-cambodia-the-government-plans-to-buy-another-4-million-doses/
Ghana	LoMICs	Sputnik V	Russian	19	https://www.bbc.com/pidgin/tori-57432831
India	LoMICs	Oxford/AstraZeneca	Cosmopolitan	4.05	https://twitter.com/adarpoonawalla/status/1387379373452390409?s=20
India	LoMICs	Oxford/AstraZeneca	Cosmopolitan	2.88	https://www.hindustantimes.com/india-news/centre-revises-rates-for-jab-procurement-places-order-for-660-million-doses-101626461115236.html
India	LoMICs	Bharat Biotech	Small MIC	3.02	https://www.hindustantimes.com/india-news/centre-revises-rates-for-jab-procurement-places-order-for-660-million-doses-101626461115236.html
India	LoMICs	Bharat Biotech	Small MIC	5.45	https://www.reuters.com/article/brief-indias-bharat-biotech-revises-cova/brief-indias-bharat-biotech-revises-covaxin-price-to-indian-state-govts-to-400-rupees-dose-from-600-rupees-dose-idUSFWN2MM1UT
India	LoMICs	Sputnik V	Russian	13.58	https://www.financialexpress.com/lifestyle/health/covid-19-india-gets-third-vaccine-sputnik-v-launched-at-rs-995-dose/2252191/
Indonesia	LoMICs	Sinovac	Major Chinese	17	https://newsinfo.inquirer.net/1384867/sinovac-jabs-varying-prices-raise-alarm
Indonesia	LoMICs	Sinovac	Major Chinese	13.6	https://www.reuters.com/article/idUSKBN2710UQ
Lebanon	LoMICs	Pfizer/BioNTech	Western Early Arriver	18	https://www.arabnews.com/node/1794071/middle-east
Mongolia	LoMICs	Sinopharm	Major Chinese	15	https://www.montsame.mn/en/read/262799
Nepal	LoMICs	Oxford/AstraZeneca	Cosmopolitan	4	https://kathmandupost.com/health/2021/02/16/cabinet-clears-way-for-procuring-2-million-doses-of-covid-19-vaccine-from-india
Philippines	LoMICs	Sinovac	Major Chinese	14.49	https://www.rappler.com/nation/one-million-sinovac-vaccine-doses-arrive-philippines-march-29-2021
Senegal	LoMICs	Sinopharm	Major Chinese	18.6	https://www.reuters.com/article/uk-health-coronavirus-senegal-vaccine/senegal-pays-3-7-million-for-200000-doses-of-chinas-sinopharm-vaccine-idUSKBN2AD06Y
Sri Lanka	LoMICs	Oxford/AstraZeneca	Cosmopolitan	5.25	https://documents1.worldbank.org/curated/en/537141622653830760/pdf/Sri-Lanka-COVID-19-Emergency-Response-and-Health-Systems-Preparedness-Project-Second-Additional-Financing.pdf
Sri Lanka	LoMICs	Sinopharm	Major Chinese	15	https://www.livemint.com/news/world/highprice-china-s-sinopharm-vaccine-sparks-row-in-sri-lanka-11622425570626.html
Tunisia	LoMICs	Pfizer/BioNTech	Western Early Arriver	7	https://www.forbesmiddleeast.com/industry/healthcare/tunisia-to-get-2m-doses-of-covid-vaccine-from-pfizer
Ukraine	LoMICs	Sinovac	Major Chinese	18	https://www.reuters.com/article/health-coronavirus-ukraine-probe/update-1-minister-says-absolutely-calm-as-ukraine-probes-covid-19-vaccine-deal-idUSL1N2KG1RD
Nepal Private Market	LoMICs	Bharat Biotech	Small MIC	35	https://kathmandupost.com/health/2021/03/31/private-firm-seeks-permit-to-import-sell-indian-vaccine
Pakistan private market	LoMICs	CanSino	Small MIC	27.15	https://www.reuters.com/article/us-health-coronavirus-pakistan-vaccine-e/exclusive-pakistan-to-receive-first-purchase-of-over-1-million-doses-of-chinese-vaccines-minister-idUSKBN2BF20I
Pakistan private market	LoMICs	Sputnik V	Russian	27.15	https://www.reuters.com/article/us-health-coronavirus-pakistan-vaccine-e/exclusive-pakistan-to-receive-first-purchase-of-over-1-million-doses-of-chinese-vaccines-minister-idUSKBN2BF20I
Thailand private market	UMICs	Sinovac	Major Chinese	32.52	https://www.reuters.com/article/health-coronavirus-thailand-vaccine/thai-business-group-says-sinovac-shots-ordered-for-private-vaccination-scheme-idUSL4N2LG1BD
Argentina	UMICs	Oxford/AstraZeneca	Cosmopolitan	4	http://datos.salud.gob.ar/dataset/precio-unitario-de-vacunas-covid-19-adquiridas-por-el-ministerio-de-salud-de-la-nacion/archivo/47d25d2c-57fd-4fc3-b09b-64b12d96563f
Argentina	UMICs	Oxford/AstraZeneca	Cosmopolitan	4.1	http://datos.salud.gob.ar/dataset/precio-unitario-de-vacunas-covid-19-adquiridas-por-el-ministerio-de-salud-de-la-nacion/archivo/47d25d2c-57fd-4fc3-b09b-64b12d96563f
Argentina	UMICs	CanSino	Small MIC	17	http://datos.salud.gob.ar/dataset/precio-unitario-de-vacunas-covid-19-adquiridas-por-el-ministerio-de-salud-de-la-nacion/archivo/47d25d2c-57fd-4fc3-b09b-64b12d96563f
Argentina	UMICs	Sputnik V	Russian	9.95	http://datos.salud.gob.ar/dataset/precio-unitario-de-vacunas-covid-19-adquiridas-por-el-ministerio-de-salud-de-la-nacion/archivo/47d25d2c-57fd-4fc3-b09b-64b12d96563f
Argentina	UMICs	Sputnik V	Russian	12.61	http://datos.salud.gob.ar/dataset/precio-unitario-de-vacunas-covid-19-adquiridas-por-el-ministerio-de-salud-de-la-nacion/archivo/47d25d2c-57fd-4fc3-b09b-64b12d96563f
Argentina	UMICs	Pfizer/BioNTech	Western Early Arriver	12	http://datos.salud.gob.ar/dataset/precio-unitario-de-vacunas-covid-19-adquiridas-por-el-ministerio-de-salud-de-la-nacion/archivo/47d25d2c-57fd-4fc3-b09b-64b12d96563f
Argentina	UMICs	Sinopharm	Major Chinese	9	http://datos.salud.gob.ar/dataset/precio-unitario-de-vacunas-covid-19-adquiridas-por-el-ministerio-de-salud-de-la-nacion/archivo/47d25d2c-57fd-4fc3-b09b-64b12d96563f
Argentina	UMICs	Sinopharm	Major Chinese	15	http://datos.salud.gob.ar/dataset/precio-unitario-de-vacunas-covid-19-adquiridas-por-el-ministerio-de-salud-de-la-nacion/archivo/47d25d2c-57fd-4fc3-b09b-64b12d96563f
Argentina	UMICs	Sinopharm	Major Chinese	20	http://datos.salud.gob.ar/dataset/precio-unitario-de-vacunas-covid-19-adquiridas-por-el-ministerio-de-salud-de-la-nacion/archivo/47d25d2c-57fd-4fc3-b09b-64b12d96563f
Botswana	UMICs	Bharat Biotech	Small MIC	16	https://www.reuters.com/world/africa/botswana-pays-equivalent-15-dose-sinovacs-covid-19-vaccine-2021-07-30/
Botswana	UMICs	Moderna	Western Early Arriver	28.88	https://www.reuters.com/world/africa/botswana-pays-equivalent-15-dose-sinovacs-covid-19-vaccine-2021-07-30/
Botswana	UMICs	Sinovac	Major Chinese	15	https://www.reuters.com/world/africa/botswana-pays-equivalent-15-dose-sinovacs-covid-19-vaccine-2021-07-30/
Brazil	UMICs	Oxford/AstraZeneca	Cosmopolitan	3.16	https://portal.fiocruz.br/en/news/covid-19-vaccine-fiocruz-discloses-its-technological-order-agreement-astrazeneca
Brazil	UMICs	Oxford/AstraZeneca	Cosmopolitan	5	https://www.bio.fiocruz.br/index.php/br/noticias/2218-2-milhoes-de-doses-devem-estar-liberados-na-madrugada-desta-quarta
Brazil	UMICs	Bharat Biotech	Small MIC	15	https://timesofindia.indiatimes.com/india/brazil-suspends-bharat-biotechs-covaxin-order-for-20m-doses/articleshow/84003893.cms
Brazil	UMICs	Pfizer/BioNTech	Western Early Arriver	10	https://aurores.org/wp-content/uploads/2021/08/Brazil-Pfizer.pdf
Brazil	UMICs	Sinovac	Major Chinese	10.3	https://www.reuters.com/article/health-coronavirus-brazil/brazil-aims-to-vaccinate-entire-population-against-covid-19-in-2021-idUSKBN28K1IK
China	UMICs	Sinopharm	Major Chinese	29.75	https://finance.sina.com.cn/china/gncj/2020-12-26/doc-iiznctke8616594.shtml
China	UMICs	Sinovac	Major Chinese	29.75	https://www.reuters.com/article/idUSKBN2710UQ
Colombia	UMICs	Oxford/AstraZeneca	Cosmopolitan	6	https://www.eltiempo.com/justicia/cortes/lo-precios-que-colombia-pago-por-las-vacunas-contra-el-covid-19-609690
Colombia	UMICs	Pfizer/BioNTech	Western Early Arriver	12	https://www.nodal.am/wp-content/uploads/2021/08/DOCUMENTO.pdf
Costa Rica	UMICs	Pfizer/BioNTech	Western Early Arriver	12	https://ticotimes.net/2021/05/11/costa-rica-purchases-2-million-more-pfizer-vaccines
Guyana	UMICs	Sinopharm	Major Chinese	15	https://www.stabroeknews.com/2021/06/09/news/guyana/govt-purchases-100000-sinopharm-vaccines/
Kazakhstan	UMICs	Sputnik V	Russian	13	https://cabar.asia/en/kazakstan-s-covid-19-strategy-vaccination-passports-and-qr-codes
Kazakhstan	UMICs	Sinopharm	Major Chinese	31.1	https://www.kazpravda.kz/en/news/society/kazakhstan-bought-one-million-doses-of-chinese-vaccine-against-covid-19
Maldives	UMICs	Oxford/AstraZeneca	Cosmopolitan	5.25	https://themaldivesjournal.com/30062
Mexico	UMICs	Oxford/AstraZeneca	Cosmopolitan	4	https://www.gob.mx/sre/prensa/mexico-receives-shipment-of-870-000-doses-of-sars-cov-2-vaccine
South Africa	UMICs	Oxford/AstraZeneca	Cosmopolitan	5.25	https://www.reuters.com/article/health-coronavirus-safrica-vaccines/update-3-south-africa-to-pay-525-a-dose-for-astrazeneca-vaccine-from-indias-sii-idUSL1N2JW0KI
South Africa	UMICs	Janssen	Western Latecomer	10	https://www.sanews.gov.za/south-africa/more-pfizer-vaccines-sa
South Africa	UMICs	Pfizer/BioNTech	Western Early Arriver	10	https://www.sanews.gov.za/south-africa/more-pfizer-vaccines-sa

## Sheet: Sheet1
Column name	Description
Country	Country name
Incomelevel2	Income group (World Bank classification). Private market prices have been grouped in this category in their respective countries' income levels
Vaxdev2	Vaccine name
Typology	Vaccine typology
Price per dose	As reported by UNICEF
Source	As reported by UNICEF
