# Supplementary material for: Which roads lead to access? A global landscape of six COVID-19 vaccine innovation models
Source: Global Health. 2024 Mar 26;20:25. doi: 10.1186/s12992-024-01017-z (PMC10964709; doi:10.1186/s12992-024-01017-z)
Supplement: Supplementary file 3 — Additional file 3. Database from UNICEF Market Dashboard containing data on production agreements for all vaccines included for analysis. The data can be downloaded as well in UNICEF’s website (https://www.unicef.org/supply/covid-19-vaccine-market-dashboard). [file 12992_2024_1017_MOESM3_ESM.xls]

## Sheet: Production locations
Vaccine developer	Vaccine name	VaxDev2	Vaccine typology	Manufacturer	Country of production	Income Level	Regionproducer	Production type	Source
Bharat Biotech	BBIL - Covaxin	Bharat Biotech	Small MIC	Jubilant HollisterStier	United States	HIC	North America	Fill-finish	https://ir.ocugen.com/news-releases/news-release-details/ocugen-secures-manufacturing-partnership-us-production-covid-19
Bharat Biotech	BBIL - Covaxin	Bharat Biotech	Small MIC	Ocugen	United States	HIC	North America	End-to-end	https://www.globenewswire.com/news-release/2021/02/02/2168331/0/en/Ocugen-and-Bharat-Biotech-Announce-Execution-of-Definitive-Agreement-for-the-Commercialization-of-COVAXIN-in-the-US-Market.html
Janssen Pharmaceuticals	Janssen - Ad26.COV 2.S	Janssen	Western Latecomer	Sanofi Pasteur	France	HIC	Western Europe	Fill-finish	https://www.sanofi.com/en/media-room/press-releases/2021/2021-02-22-11-40-00-2179318
Janssen Pharmaceuticals	Janssen - Ad26.COV 2.S	Janssen	Western Latecomer	IDT Biologika	Germany	HIC	Western Europe	Fill-finish	https://idt-biologika.com/idt-biologika-and-takeda-support-production-of-the-johnson-und-johnson-single-shot-covid-19-vaccine
Janssen Pharmaceuticals	Janssen - Ad26.COV 2.S	Janssen	Western Latecomer	Catalent	Italy	HIC	Western Europe	Fill-finish	https://www.catalent.com/catalent-news/catalent-expands-partnership-with-johnson-johnson-to-significantly-increase-capacity-for-sterile-manufacturing-and-packaging-of-covid-19-vaccine-in-italy/
Janssen Pharmaceuticals	Janssen - Ad26.COV 2.S	Janssen	Western Latecomer	Janssen	Netherlands	HIC	Western Europe	Drug substance	https://bioprocessintl.com/bioprocess-insider/global-markets/jjs-covid-19-vaccine-four-production-plants-one-billion-doses-by-end-of-2021/
Janssen Pharmaceuticals	Janssen - Ad26.COV 2.S	Janssen	Western Latecomer	Reig Jofre	Spain	HIC	Western Europe	Fill-finish	https://www.reuters.com/article/us-reig-jofre-johnson-johnson-vaccine/spains-reig-jofre-to-manufacture-jjs-covid-19-vaccine-shares-soar-idUSKBN28P0V2
Janssen Pharmaceuticals	Janssen - Ad26.COV 2.S	Janssen	Western Latecomer	Catalent	United States	HIC	North America	Fill-finish	https://www.catalent.com/catalent-news/catalent-signs-agreement-with-johnson-johnson-for-lead-covid-19-vaccine-candidate/
Janssen Pharmaceuticals	Janssen - Ad26.COV 2.S	Janssen	Western Latecomer	Emergent BioSolutions	United States	HIC	North America	Drug substance	https://investors.emergentbiosolutions.com/news-releases/news-release-details/emergent-biosolutions-signs-five-year-agreement-large-scale-drug
Janssen Pharmaceuticals	Janssen - Ad26.COV 2.S	Janssen	Western Latecomer	Grand River Aseptic Manufacturing	United States	HIC	North America	Fill-finish	https://wwmt.com/news/local/johnson-johnson-to-produce-covid-19-vaccine-at-west-michigan-facility
Janssen Pharmaceuticals	Janssen - Ad26.COV 2.S	Janssen	Western Latecomer	Merck	United States	HIC	North America	Drug substance	https://www.merck.com/news/merck-to-help-produce-johnson-barda-to-provide-merck-with-funding-to-expand-mercks-manufacturing-capacity-for-covid-19-vaccines-and-medicines/
Janssen Pharmaceuticals	Janssen - Ad26.COV 2.S	Janssen	Western Latecomer	Merck	United States	HIC	North America	Fill-finish	https://www.merck.com/news/merck-to-help-produce-johnson-barda-to-provide-merck-with-funding-to-expand-mercks-manufacturing-capacity-for-covid-19-vaccines-and-medicines/
Medigen Vaccine Biologics	Medigen - MVC-COV1901	Medigen	Small MIC	Dynavax	United States	HIC	North America	Adjuvant	https://www.medigenvac.com/public/en/news/detail/88?from_sort=2
Moderna	Moderna - Spikevax	Moderna	Western Early Arriver	Moderna	Australia	HIC	East Asia and Pacific	End-to-end	https://investors.modernatx.com/news/news-details/2021/Moderna-and-Australia-Announce-Collaboration-to-Bring-mRNA-Manufacturing-to-Australia/default.aspx
Moderna	Moderna - Spikevax	Moderna	Western Early Arriver	National Resilience	Canada	HIC	North America	Drug substance	https://www.businesswire.com/news/home/20210908005677/en/Resilience-to-Manufacture-mRNA-for-Moderna%E2%80%99s-COVID-19-Vaccine/
Moderna	Moderna - Spikevax	Moderna	Western Early Arriver	Cordenpharma	France	HIC	Western Europe	Excipient supplier	https://www.cordenpharma.com/CordenPharma_and_Moderna_Extend_Lipid_Supply_Agreement_for_Moderna_Vaccine_mRNA-1273_Against_Novel_Coronavirus_SARS-CoV-2
Moderna	Moderna - Spikevax	Moderna	Western Early Arriver	Recipharm	France	HIC	Western Europe	Fill-finish	https://www.recipharm.com/press/recipharm-announces-signature-letter-intent-aseptic-fill-finish-manufacturing-moderna%E2%80%99s-covid
Moderna	Moderna - Spikevax	Moderna	Western Early Arriver	Lonza	Netherlands	HIC	Western Europe	Drug substance	https://investors.modernatx.com/news-releases/news-release-details/moderna-announces-new-drug-substance-production-agreement-lonza
Moderna	Moderna - Spikevax	Moderna	Western Early Arriver	Samsung Biologics	South Korea	HIC	East Asia and Pacific	Fill-finish	https://www.businesswire.com/news/home/20210522005008/en/Moderna-and-Samsung-Biologics-Announce-Agreement-for-Fill-Finish-Manufacturing-of-Moderna%E2%80%99s-COVID-19-Vaccine/
Moderna	Moderna - Spikevax	Moderna	Western Early Arriver	ROVI	Spain	HIC	Western Europe	Fill-finish	https://investors.modernatx.com/news/news-details/2022/Moderna-and-ROVI-Expand-Long-term-Collaboration-for-the-Manufacture-of-MRNA-Medicines-Over-the-Next-Ten-Years/default.aspx
Moderna	Moderna - Spikevax	Moderna	Western Early Arriver	ROVI	Spain	HIC	Western Europe	Drug substance	https://www.rovi.es/sites/default/files/Press%20release_12.04.2021_1.pdf
Moderna	Moderna - Spikevax	Moderna	Western Early Arriver	Lonza	Switzerland	HIC	Western Europe	Drug substance	https://investors.modernatx.com/news-releases/news-release-details/moderna-and-lonza-announce-worldwide-strategic-collaboration
Moderna	Moderna - Spikevax	Moderna	Western Early Arriver	Aldevron	United States	HIC	North America	Excipient supplier	https://www.businesswire.com/news/home/20210524005254/en/Moderna-and-Aldevron-Announce-Expanded-Partnership-for-mRNA-Vaccine-and-Therapeutic-Pipeline/
Moderna	Moderna - Spikevax	Moderna	Western Early Arriver	Baxter Biopharma	United States	HIC	North America	Fill-finish	https://www.pharmaceutical-technology.com/projects/moderna-therapeutics-clinical-manufacturing-facility-norwood-massachusetts/
Moderna	Moderna - Spikevax	Moderna	Western Early Arriver	Catalent	United States	HIC	North America	Fill-finish	https://investors.modernatx.com/news-releases/news-release-details/moderna-and-catalent-announce-collaboration-fill-finish
Moderna	Moderna - Spikevax	Moderna	Western Early Arriver	Lonza	United States	HIC	North America	Drug substance	https://investors.modernatx.com/news-releases/news-release-details/moderna-and-lonza-announce-worldwide-strategic-collaboration
Moderna	Moderna - Spikevax	Moderna	Western Early Arriver	Moderna	United States	HIC	North America	Drug substance	https://www.pharmaceutical-technology.com/projects/moderna-therapeutics-clinical-manufacturing-facility-norwood-massachusetts/
Moderna	Moderna - Spikevax	Moderna	Western Early Arriver	Sanofi	United States	HIC	North America	Fill-finish	https://investors.modernatx.com/news-releases/news-release-details/moderna-announces-agreement-sanofi-fillfinish-manufacturing
Moderna	Moderna - Spikevax	Moderna	Western Early Arriver	Thermo Fisher	United States	HIC	North America	Fill-finish	https://investors.modernatx.com/news-releases/news-release-details/moderna-announces-agreement-thermo-fisher-scientific-fillfinish
Novavax	Novavax - Nuvaxovid	Novavax	Western Latecomer	National Research Council of Canada	Canada	HIC	North America	End-to-end	https://ir.novavax.com/2021-06-22-Novavax-Statement-on-Completion-of-the-National-Research-Council-of-Canada-Biologics-Manufacturing-Centre
Novavax	Novavax - Nuvaxovid	Novavax	Western Latecomer	Novavax	Czechia	HIC	Western Europe	Drug substance	https://ir.novavax.com/news-releases/news-release-details/novavax-expands-large-scale-global-manufacturing-capacity
Novavax	Novavax - Nuvaxovid	Novavax	Western Latecomer	Baxter Biopharma	Germany	HIC	Western Europe	Fill-finish	https://www.baxter.com/baxter-newsroom/baxter-biopharma-solutions-announces-sterile-manufacturing-agreement-novavax-covid
Novavax	Novavax - Nuvaxovid	Novavax	Western Latecomer	Siegfried	Germany	HIC	Western Europe	Fill-finish	https://www.siegfried.ch/siegfried+unterst%25c3%25bctzt+novavax+bei+der+kom%25c2%25admerziellen+aseptischen+abf%25c3%25bcllung+des+impfstoffkandidaten+nvx-cov2373/news-en/12039
Novavax	Novavax - Nuvaxovid	Novavax	Western Latecomer	Takeda	Japan	HIC	East Asia and Pacific	End-to-end	https://www.globenewswire.com/news-release/2020/09/15/2093589/0/en/Novavax-Announces-COVID-19-Vaccine-Manufacturing-Agreement-with-Serum-Institute-of-India-Increasing-Novavax-Global-Production-Capacity-to-Over-2-Billion-Doses-Annually.html
Novavax	Novavax - Nuvaxovid	Novavax	Western Latecomer	Mabion	Poland	HIC	Western Europe	Fill-finish/end-to-end	https://www.reuters.com/article/health-coronavirus-poland-mabion/update-1-poland-strikes-deal-to-produce-novavax-covid-19-vaccine-idUSL2N2L10PM
Novavax	Novavax - Nuvaxovid	Novavax	Western Latecomer	SK Bioscience	South Korea	HIC	East Asia and Pacific	End-to-end	http://ir.novavax.com/news-releases/news-release-details/novavax-announces-covid-19-vaccine-manufacturing-agreement-serum
Novavax	Novavax - Nuvaxovid	Novavax	Western Latecomer	Biofabri	Spain	HIC	Western Europe	Fill-finish	https://zendal.com/en/biofabri-of-zendal-group-has-been-selected-by-the-cepi-as-a-strategic-facility-to-increase-the-manufacturing-capacity-of-covid-19-vaccines-at-an-international-scale/
Novavax	Novavax - Nuvaxovid	Novavax	Western Latecomer	PolyPeptide	Sweden	HIC	Western Europe	Excipient supplier	https://www.polypeptide.com/wp-content/uploads/2020/06/Press-Release-PolyPeptide-Novavax-Matrix-Adjuvant_2020-06-04.pdf
Novavax	Novavax - Nuvaxovid	Novavax	Western Latecomer	FUJIFILM Diosynth Biotechnologies	United Kingdom	HIC	Western Europe	Drug substance	https://www.fujifilm.com/us/en/news/healthcare/FDBK-Novavax_Manufacturing
Novavax	Novavax - Nuvaxovid	Novavax	Western Latecomer	GSK	United Kingdom	HIC	Western Europe	Fill-finish	https://ir.novavax.com/news-releases/news-release-details/gsk-support-manufacture-novavax-covid-19-vaccine
Novavax	Novavax - Nuvaxovid	Novavax	Western Latecomer	Endo	United States	HIC	North America	Fill-finish	https://investor.endo.com/news-releases/news-release-details/endo-announces-fill-finish-manufacturing-and-services-agreement
Novavax	Novavax - Nuvaxovid	Novavax	Western Latecomer	FUJIFILM Diosynth Biotechnologies	United States	HIC	North America	Drug substance	http://ir.novavax.com/news-releases/news-release-details/novavax-announces-covid-19-vaccine-manufacturing-agreement-serum
Novavax	Novavax - Nuvaxovid	Novavax	Western Latecomer	Jubilant Life Sciences Limited	United States	HIC	North America	Fill-finish	https://www.contractpharma.com/contents/view_breaking-news/2021-03-29/jubilant-novavax-enter-covid-19-vaccine-partnership/
Novavax	Novavax - Nuvaxovid	Novavax	Western Latecomer	AGC Biologics	Denmark	HIC	Western Europe	Adjuvant	http://www.agcbio.com/resource-center/news/novavax-selects-agc-biologics-to-manufacture-matrix-m-adjuvant-for-novel-covid-19-vaccine
AstraZeneca	AstraZeneca - Vaxzevria	Oxford/AstraZeneca	Cosmopolitan	CSL	Australia	HIC	East Asia and Pacific	End-to-end	https://www.csl.com/news/2020/20201108-csl-commences-manufacturing-of-university-of-oxford-astrazeneca-vaccine-candidate
AstraZeneca	AstraZeneca - Vaxzevria	Oxford/AstraZeneca	Cosmopolitan	Ajinomoto Bio-Pharma Services	Belgium	HIC	Western Europe	Excipient supplier	https://ajibio-pharma.com/news-post/ajinomoto-bio-pharma-services-expands-manufacturing-agreement-with-astrazeneca-to-include-drug-product-manufacturing/
AstraZeneca	AstraZeneca - Vaxzevria	Oxford/AstraZeneca	Cosmopolitan	Novasep	Belgium	HIC	Western Europe	Drug substance	https://www.novasep.com/media/articles-and-publications/english-pr-partenariat-astrazenecaxnovasep-15-june-2020.pdf
AstraZeneca	AstraZeneca - Vaxzevria	Oxford/AstraZeneca	Cosmopolitan	IDT Biologika	Germany	HIC	Western Europe	End-to-end	https://www.astrazeneca.com/media-centre/press-releases/2021/astrazeneca-and-idt-biologika-sign-letter-of-intent-to-increase-covid-19-vaccine-manufacturing-in-europe-and-secure-long-term-supply-capacity.html
AstraZeneca	AstraZeneca - Vaxzevria	Oxford/AstraZeneca	Cosmopolitan	WuXi Biologics	Germany	HIC	Western Europe	Fill-finish	https://www.ema.europa.eu/en/news/increase-manufacturing-capacity-covid-19-vaccine-astrazeneca
AstraZeneca	AstraZeneca - Vaxzevria	Oxford/AstraZeneca	Cosmopolitan	Catalent	Italy	HIC	Western Europe	Fill-finish	https://www.catalent.com/catalent-news/catalent-signs-agreement-with-astrazeneca-to-manufacture-covid-19-vaccine-candidate/
AstraZeneca	AstraZeneca - Vaxzevria	Oxford/AstraZeneca	Cosmopolitan	Daiichi Sankyo	Japan	HIC	East Asia and Pacific	Fill-finish	https://asia.nikkei.com/Spotlight/Coronavirus/Japan-to-produce-90m-doses-of-AstraZeneca-COVID-19-vaccine
AstraZeneca	AstraZeneca - Vaxzevria	Oxford/AstraZeneca	Cosmopolitan	JCR Pharmaceuticals	Japan	HIC	East Asia and Pacific	Drug substance	https://asia.nikkei.com/Spotlight/Coronavirus/Japan-to-produce-90m-doses-of-AstraZeneca-COVID-19-vaccine
AstraZeneca	AstraZeneca - Vaxzevria	Oxford/AstraZeneca	Cosmopolitan	KM Biologics	Japan	HIC	East Asia and Pacific	Fill-finish	https://www.reuters.com/article/us-health-coronavirus-japan-vaccine/japans-km-biologics-begins-clinical-trial-of-covid-19-vaccine-candidate-idUSKBN2BE0YY
AstraZeneca	AstraZeneca - Vaxzevria	Oxford/AstraZeneca	Cosmopolitan	Nipro Corp	Japan	HIC	East Asia and Pacific	Fill-finish	https://www.reuters.com/world/asia-pacific/astrazeneca-nipro-sign-covid-19-vaccine-deal-supply-japan-2021-05-26/
AstraZeneca	AstraZeneca - Vaxzevria	Oxford/AstraZeneca	Cosmopolitan	Halix	Netherlands	HIC	Western Europe	Drug substance	https://www.b3cnewswire.com/202012082161/halix-signs-agreement-with-astrazeneca-for-commercial-manufacture-of-covid-19-vaccine.html
AstraZeneca	AstraZeneca - Vaxzevria	Oxford/AstraZeneca	Cosmopolitan	SK Bioscience	South Korea	HIC	East Asia and Pacific	End-to-end	https://www.skbioscience.co.kr/kr/news/news_01_01?mode=view&id=7&
AstraZeneca	AstraZeneca - Vaxzevria	Oxford/AstraZeneca	Cosmopolitan	Insud Pharma	Spain	HIC	Western Europe	Fill-finish	https://www.insudpharma.com/spanish-group-insud-pharma-signs-agreement-astrazeneca-manufacture-covid-19-vaccine-candidate
AstraZeneca	AstraZeneca - Vaxzevria	Oxford/AstraZeneca	Cosmopolitan	Cobra Biologics	United Kingdom	HIC	Western Europe	Drug substance	https://www.cobrabio.com/news/june-2020/cobra-supply-agreement-astrazeneca-covid19-vaccine
AstraZeneca	AstraZeneca - Vaxzevria	Oxford/AstraZeneca	Cosmopolitan	Oxford Biomedica	United Kingdom	HIC	Western Europe	Drug substance	https://www.oxb.com/news-media/press-release/oxford-biomedica-signs-supply-agreement-astrazeneca-expand-manufacturing
AstraZeneca	AstraZeneca - Vaxzevria	Oxford/AstraZeneca	Cosmopolitan	Wockhardt	United Kingdom	HIC	Western Europe	Fill-finish	https://www.livemint.com/companies/news/wockhardt-signs-pact-with-uk-to-fill-finish-covid-vaccines-at-north-wales-plant-11596451601404.html
AstraZeneca	AstraZeneca - Vaxzevria	Oxford/AstraZeneca	Cosmopolitan	Ajinomoto Bio-Pharma Services	United States	HIC	North America	Fill-finish	https://ajibio-pharma.com/news-post/ajinomoto-bio-pharma-services-expands-manufacturing-agreement-with-astrazeneca-to-include-drug-product-manufacturing/
AstraZeneca	AstraZeneca - Vaxzevria	Oxford/AstraZeneca	Cosmopolitan	Albany Molecular Research, Inc	United States	HIC	North America	Fill-finish	https://www.businesswire.com/news/home/20200903005221/en/
AstraZeneca	AstraZeneca - Vaxzevria	Oxford/AstraZeneca	Cosmopolitan	AstraZeneca	United States	HIC	North America	Fill-finish	https://www.cincinnati.com/story/news/2020/06/04/covid-19-west-chester-astrazeneca-plant-make-vaccine/3142980001/
AstraZeneca	AstraZeneca - Vaxzevria	Oxford/AstraZeneca	Cosmopolitan	Catalent	United States	HIC	North America	Drug substance	https://www.businesswire.com/news/home/20200824005052/en/Catalent-Signs-Agreement-AstraZeneca-Expand-Manufacturing-Support
Pfizer BioNTech	Pfizer BioNTech - Comirnaty	Pfizer/BioNTech	Western Early Arriver	Polymun Scientific	Austria	HIC	Western Europe	Excipient supplier	https://www.polymun.com/liposomes/reference-projects/
Pfizer BioNTech	Pfizer BioNTech - Comirnaty	Pfizer/BioNTech	Western Early Arriver	Pfizer	Belgium	HIC	Western Europe	End-to-end	https://www.pfizer.com/news/press-release/press-release-detail/pfizer_and_biontech_dose_first_participants_in_the_u_s_as_part_of_global_covid_19_mrna_vaccine_development_program
Pfizer BioNTech	Pfizer BioNTech - Comirnaty	Pfizer/BioNTech	Western Early Arriver	Delpharm	France	HIC	Western Europe	Fill-finish	https://www.france24.com/en/france/20210407-macron-hails-first-pfizer-vaccines-packaged-on-french-soil
Pfizer BioNTech	Pfizer BioNTech - Comirnaty	Pfizer/BioNTech	Western Early Arriver	AGC Biologics	Germany	HIC	Western Europe	Drug substance	http://www.agcbio.com/news/agc-biologics-heidelberg-facility-to-further-supply-plasmid-dna-for-covid-19-vaccine
Pfizer BioNTech	Pfizer BioNTech - Comirnaty	Pfizer/BioNTech	Western Early Arriver	Allergopharma	Germany	HIC	Western Europe	Fill-finish	https://www.ema.europa.eu/en/news/two-additional-manufacturing-sites-biontechpfizers-covid-19-vaccine
Pfizer BioNTech	Pfizer BioNTech - Comirnaty	Pfizer/BioNTech	Western Early Arriver	Baxter Biopharma	Germany	HIC	Western Europe	Fill-finish	https://time.com/5955247/inside-biontech-vaccine-facility/
Pfizer BioNTech	Pfizer BioNTech - Comirnaty	Pfizer/BioNTech	Western Early Arriver	BioNTech	Germany	HIC	Western Europe	Drug substance	https://investors.biontech.de/news-releases/news-release-details/biontech-acquire-gmp-manufacturing-site-expand-covid-19-vaccine
Pfizer BioNTech	Pfizer BioNTech - Comirnaty	Pfizer/BioNTech	Western Early Arriver	Evonik	Germany	HIC	Western Europe	Excipient supplier	https://corporate.evonik.com/en/evonik-strengthens-strategic-partnership-with-biontech-on-covid-19-vaccine-152784.html
Pfizer BioNTech	Pfizer BioNTech - Comirnaty	Pfizer/BioNTech	Western Early Arriver	Merck KGaA	Germany	HIC	Western Europe	Excipient supplier	https://www.emdgroup.com/en/news/biontech-strategic-partnership-04-02-2021.html
Pfizer BioNTech	Pfizer BioNTech - Comirnaty	Pfizer/BioNTech	Western Early Arriver	Rentschler Biopharma	Germany	HIC	Western Europe	Drug substance	https://www.rentschler-biopharma.com/careers/news-at-rentschler-biopharma/detail/view/joining-forces-against-sars-cov-2/
Pfizer BioNTech	Pfizer BioNTech - Comirnaty	Pfizer/BioNTech	Western Early Arriver	Sanofi-Aventis	Germany	HIC	Western Europe	Fill-finish	https://www.sanofi.com/en/media-room/press-releases/2021/2021-01-27-07-30-00
Pfizer BioNTech	Pfizer BioNTech - Comirnaty	Pfizer/BioNTech	Western Early Arriver	Siegfried	Germany	HIC	Western Europe	Fill-finish	https://cen.acs.org/business/outsourcing/Pfizer-Moderna-ready-vaccine-manufacturing/98/i46
Pfizer BioNTech	Pfizer BioNTech - Comirnaty	Pfizer/BioNTech	Western Early Arriver	Pfizer	Ireland	HIC	Western Europe	Drug substance	https://www.reuters.com/business/healthcare-pharmaceuticals/pfizer-open-covid-19-vaccine-production-facility-ireland-2021-05-19/
Pfizer BioNTech	Pfizer BioNTech - Comirnaty	Pfizer/BioNTech	Western Early Arriver	Catalent	Italy	HIC	Western Europe	Fill-finish	https://www.ema.europa.eu/en/news/new-manufacturing-sites-new-formulation-approved-covid-19-vaccine-biontech-pfizer
Pfizer BioNTech	Pfizer BioNTech - Comirnaty	Pfizer/BioNTech	Western Early Arriver	Patheon	Italy	HIC	Western Europe	Fill-finish	https://www.ema.europa.eu/en/news/new-manufacturing-sites-new-formulation-approved-covid-19-vaccine-biontech-pfizer
Pfizer BioNTech	Pfizer BioNTech - Comirnaty	Pfizer/BioNTech	Western Early Arriver	Thermo Fisher	Italy	HIC	Western Europe	Fill-finish	https://www.reuters.com/article/us-health-coronavirus-italy-thermo-fishe/thermo-fisher-to-work-with-pfizer-biontech-on-vaccine-production-in-italy-idUSKBN2BH2SB
Pfizer BioNTech	Pfizer BioNTech - Comirnaty	Pfizer/BioNTech	Western Early Arriver	Novartis	Slovenia	HIC	Western Europe	Fill-finish	https://www.novartis.com/news/media-releases/novartis-signs-new-initial-agreement-biontech-support-fill-and-finish-mrna-pfizer-biontech-covid-19-vaccine
Pfizer BioNTech	Pfizer BioNTech - Comirnaty	Pfizer/BioNTech	Western Early Arriver	Novartis	Switzerland	HIC	Western Europe	Fill-finish	https://www.novartis.com/news/media-releases/novartis-signs-initial-agreement-provide-manufacturing-capacity-pfizer-biontech-covid-19-vaccine
Pfizer BioNTech	Pfizer BioNTech - Comirnaty	Pfizer/BioNTech	Western Early Arriver	Croda International	United Kingdom	HIC	Western Europe	Excipient supplier	https://www.croda.com/en-gb/news/2020/11/pfizer-croda
Pfizer BioNTech	Pfizer BioNTech - Comirnaty	Pfizer/BioNTech	Western Early Arriver	Thermo Fisher	United Kingdom	HIC	Western Europe	Fill-finish	https://www.express.co.uk/news/uk/1500590/coronavirus-news-uk-pfizer-vaccine-millions-doses-manufactured
Pfizer BioNTech	Pfizer BioNTech - Comirnaty	Pfizer/BioNTech	Western Early Arriver	Albany Molecular Research Inc.	United States	HIC	North America	Excipient supplier	https://www.worldpharmatoday.com/news/amri-joins-network-of-approved-manufacturers-of-lipid-excipients-for-pfizer-biontech-covid-19-vaccine/
Pfizer BioNTech	Pfizer BioNTech - Comirnaty	Pfizer/BioNTech	Western Early Arriver	Exelead	United States	HIC	North America	Excipient supplier	https://www.exeleadbiopharma.com/news/exelead-helps-manufacture-pfizer-biontech-covid-19-vaccine
Pfizer BioNTech	Pfizer BioNTech - Comirnaty	Pfizer/BioNTech	Western Early Arriver	Pfizer	United States	HIC	North America	Drug substance	https://www.fiercepharma.com/manufacturing/pfizer-to-nearly-halve-covid-19-vaccine-production-timeline-sterile-injectables-vp#:~:text=As%20the%20companies%20continue%20to,sterile%20injectables%2C%20told%20USA%20Today.
Pfizer BioNTech	Pfizer BioNTech - Comirnaty	Pfizer/BioNTech	Western Early Arriver	Pfizer	United States	HIC	North America	End-to-end	https://www.fiercepharma.com/manufacturing/pfizer-to-nearly-halve-covid-19-vaccine-production-timeline-sterile-injectables-vp#:~:text=As%20the%20companies%20continue%20to,sterile%20injectables%2C%20told%20USA%20Today.
Sinopharm (Beijing)	Sinopharm (Beijing) - BBIBP-CorV	Sinopharm	Major Chinese	Sino-Innovax Biotech	Singapore	HIC	East Asia and Pacific	Fill-finish	https://www.prnewswire.com/news-releases/pasaca-capital-inc-with-its-portfolio-company-innova-medical-group-establish-joint-venture-with-sinopharm-group-to-improve-access-to-covid-19-vaccines-301422575.html
Sinopharm (Beijing)	Sinopharm (Beijing) - BBIBP-CorV	Sinopharm	Major Chinese	G42 Healthcare	United Arab Emirates	HIC	Middle East and North Africa	Fill-finish	https://www.channelnewsasia.com/news/world/covid-19-vaccine-sinopharm-abu-dhabi-china-14516150
Gamaleya Research Institute	Gamaleya - Sputnik Light	Sputnik Light	Russian	Huons Global	South Korea	HIC	East Asia and Pacific	End-to-end	https://www.reuters.com/business/healthcare-pharmaceuticals/skorean-consortium-produce-russias-sputnik-light-vaccine-2021-06-28/
Gamaleya Research Institute	Gamaleya - Sputnik V	Sputnik V	Russian	Mumtalakat	Bahrain	HIC	Middle East and North Africa	Fill-finish/end-to-end	https://rdif.ru/Eng_fullNews/6865/
Gamaleya Research Institute	Gamaleya - Sputnik V	Sputnik V	Russian	Unknown	Hungary	HIC	Western Europe	Fill-finish/end-to-end	https://www.reuters.com/world/europe/hungary-will-this-year-receive-technology-produce-sputnik-v-covid-19-vaccine-2021-10-14/
Gamaleya Research Institute	Gamaleya - Sputnik V	Sputnik V	Russian	Adienne	Italy	HIC	Western Europe	End-to-end	https://apnews.com/article/europe-italy-coronavirus-pandemic-russia-1c9bac0105f04e297e51f04859f304a9
Gamaleya Research Institute	Gamaleya - Sputnik V	Sputnik V	Russian	Avara Liscate	Italy	HIC	Western Europe	End-to-end	https://www.prnewswire.com/news-releases/rdif-celebro-una-reunion-del-consejo-internacional-de-expertos-con-la-participacion-del-presidente-ruso-vladimir-putin-con-ocasion-del-spief-2021-855796995.html
Gamaleya Research Institute	Gamaleya - Sputnik V	Sputnik V	Russian	GL Rapha	South Korea	HIC	East Asia and Pacific	Fill-finish/end-to-end	https://fr.sputniknews.com/asie_pacifique/202104161045483343-la-coree-du-sud-augmente-a-650-millions-de-doses-sa-production-de-spoutnik-v-pour-lexportation/
Gamaleya Research Institute	Gamaleya - Sputnik V	Sputnik V	Russian	Huons Global	South Korea	HIC	East Asia and Pacific	Fill-finish/end-to-end	https://www.reuters.com/article/health-coronavirus-southkorea-sputnik/s-korean-consortium-to-produce-100-mln-doses-a-month-of-russias-sputnik-v-vaccine-idUSL4N2M90RL
Pfizer BioNTech	Pfizer BioNTech - Comirnaty	Pfizer/BioNTech	Western Early Arriver	Government of Rwanda	Rwanda	HIC	Eastern and Southern Africa	End-to-end	https://www.reuters.com/world/africa/biontech-says-aims-start-building-mrna-vaccine-factory-africa-mid-22-2021-10-26/
Center for Genetic Engineering and Biotechnology	CIGB - Abdala	Abdala	Small MIC	IVAC	Vietnam	LoMIC	East Asia and Pacific	End-to-end	https://e.vnexpress.net/news/news/vietnam-to-produce-cuban-covid-vaccine-4295654.html
Bharat Biotech	BBIL - Covaxin	Bharat Biotech	Small MIC	Bharat Biotech	India	LoMIC	South Asia	Fill-finish	https://twitter.com/SuchitraElla/status/1395395197501009921
Bharat Biotech	BBIL - Covaxin	Bharat Biotech	Small MIC	Bharat Biotech	India	LoMIC	South Asia	End-to-end	https://www.financialexpress.com/lifestyle/health/bharat-biotech-readying-to-start-making-vaccine-from-pune-plant/2374109/
Bharat Biotech	BBIL - Covaxin	Bharat Biotech	Small MIC	Bharat Biotech	India	LoMIC	South Asia	End-to-end	https://www.pib.gov.in/PressReleseDetail.aspx?PRID=1712271
Bharat Biotech	BBIL - Covaxin	Bharat Biotech	Small MIC	Bharat Immunologicals and Biologicals Corporation Limited	India	LoMIC	South Asia	Drug substance	https://www.pib.gov.in/PressReleseDetail.aspx?PRID=1712271
Bharat Biotech	BBIL - Covaxin	Bharat Biotech	Small MIC	Haffkine	India	LoMIC	South Asia	End-to-end	https://www.pib.gov.in/PressReleseDetail.aspx?PRID=1712271
Bharat Biotech	BBIL - Covaxin	Bharat Biotech	Small MIC	Hester Biosciences	India	LoMIC	South Asia	Drug substance	https://economictimes.indiatimes.com/industry/healthcare/biotech/pharmaceuticals/hester-biosciences-to-roll-out-covaxin-drug-substance-by-april-2022/articleshow/88561890.cms
Bharat Biotech	BBIL - Covaxin	Bharat Biotech	Small MIC	Indian Immunologicals Limited	India	LoMIC	South Asia	Drug substance	https://pib.gov.in/PressReleasePage.aspx?PRID=1745464
CanSino Biologicals	CanSino - CONVIDECIA	CanSino	Small MIC	National Institute of Health	Pakistan	LoMIC	South Asia	Fill-finish/end-to-end	https://twitter.com/GovtofPakistan/status/1397113397209088002
Janssen Pharmaceuticals	Janssen - Ad26.COV 2.S	Janssen	Western Latecomer	Biological E	India	LoMIC	South Asia	End-to-end	https://www.biologicale.com/news.html
Moderna	Moderna - Spikevax	Moderna	Western Early Arriver	VAV Lifesciences	India	LoMIC	South Asia	Excipient supplier	https://vav.in/pressrelease/
Moderna	Moderna - Spikevax	Moderna	Western Early Arriver	Moderna	Kenya	LoMIC	Eastern and Southern Africa	Fill-finish	https://investors.modernatx.com/news/news-details/2022/Moderna-Announces-Memorandum-of-Understanding-with-the-Government-of-the-Republic-of-Kenya-to-Establish-its-First-mRNA-Manufacturing-Facility-in-Africa/default.aspx
Novavax	Novavax - Nuvaxovid	Novavax	Western Latecomer	Serum Institute of India	India	LoMIC	South Asia	End-to-end	http://ir.novavax.com/news-releases/news-release-details/novavax-announces-covid-19-vaccine-manufacturing-agreement-serum
AstraZeneca	AstraZeneca - Vaxzevria	Oxford/AstraZeneca	Cosmopolitan	Serum Institute of India	India	LoMIC	South Asia	End-to-end	https://www.astrazeneca.com/media-centre/articles/2020/astrazeneca-takes-next-steps-towards-broad-and-equitable-access-to-oxford-universitys-potential-covid-19-vaccine.html
Pfizer BioNTech	Pfizer BioNTech - Comirnaty	Pfizer/BioNTech	Western Early Arriver	VAV Lifesciences	India	LoMIC	South Asia	Excipient supplier	https://vav.in/pressrelease/
Pfizer BioNTech	Pfizer BioNTech - Comirnaty	Pfizer/BioNTech	Western Early Arriver	Institut Pasteur de Dakar	Senegal	LoMIC	West and Central Africa	End-to-end	https://www.reuters.com/world/africa/biontech-says-aims-start-building-mrna-vaccine-factory-africa-mid-22-2021-10-26/
Sinopharm (Beijing)	Sinopharm (Beijing) - BBIBP-CorV	Sinopharm	Major Chinese	Incepta	Bangladesh	LoMIC	South Asia	Fill-finish	https://www.dhakatribune.com/bangladesh/2021/08/16/vaccine-co-production-bangladesh-signs-mou-with-sinopharm-incepta
Sinopharm (Beijing)	Sinopharm (Beijing) - BBIBP-CorV	Sinopharm	Major Chinese	Sothema	Morocco	LoMIC	Middle East and North Africa	Fill-finish	https://thearabweekly.com/king-mohammed-vi-launches-covid-vaccine-initiative-morocco-rest-africa
Sinopharm (Beijing)	Sinopharm (Beijing) - BBIBP-CorV	Sinopharm	Major Chinese	Ministry of Industry	Myanmar	LoMIC	East Asia and Pacific	Fill-finish	http://www.xinhuanet.com/asiapacific/20211223/f2f9f3f5157a47eea408ca603cfd70fb/c.html
Sinovac	Sinovac - CoronaVac	Sinovac	Major Chinese	Saidal	Algeria	LoMIC	Middle East and North Africa	Fill-finish	https://algerianembassy-japan.jp/en/2021/07/15/sputnik-sinovac-vaccines-saidal-to-produce-2-5-million-month-as-from-september/
Sinovac	Sinovac - CoronaVac	Sinovac	Major Chinese	Eva Pharma	Egypt	LoMIC	Middle East and North Africa	Fill-finish/end-to-end	https://www.zawya.com/mena/en/business/story/Eva_Pharma_to_manufacture_Sinovac_vaccine-SNG_213753091/
Sinovac	Sinovac - CoronaVac	Sinovac	Major Chinese	Pharco	Egypt	LoMIC	Middle East and North Africa	Fill-finish/end-to-end	https://www.zawya.com/mena/en/business/story/Eva_Pharma_to_manufacture_Sinovac_vaccine-SNG_213753091/
Sinovac	Sinovac - CoronaVac	Sinovac	Major Chinese	VACSERA	Egypt	LoMIC	Middle East and North Africa	Fill-finish/end-to-end	https://www.reuters.com/article/health-coronavirus-egypt-china/egypt-to-produce-up-to-60-mln-sinovac-vaccine-doses-annually-minister-idUSL8N2M14HY
Sinovac	Sinovac - CoronaVac	Sinovac	Major Chinese	Bio Farma	Indonesia	LoMIC	East Asia and Pacific	Fill-finish	https://www.businesswire.com/news/home/20200825005451/en/Sinovac-Signs-Agreement-with-Bio-Farma-Indonesia-for-COVID-19-Vaccine-Cooperation
Sinovac	Sinovac - CoronaVac	Sinovac	Major Chinese	State Pharmaceutical Corporation	Sri Lanka	LoMIC	South Asia	Fill-finish	http://www.xinhuanet.com/english/2021-08/17/c_1310132189.htm
Finlay	Soberana 2	Soberana 2	Small MIC	Pasteur Institute of Iran	Iran, Islamic Rep.	LoMIC	Middle East and North Africa	End-to-end	https://www.reuters.com/business/healthcare-pharmaceuticals/cuba-says-iran-start-producing-one-its-covid-19-vaccines-2021-07-29/
Gamaleya Research Institute	Gamaleya - Sputnik Light	Sputnik Light	Russian	Panacea Biotec	India	LoMIC	South Asia	End-to-end	https://www.livemint.com/companies/news/local-partners-shift-focus-to-producing-sputnik-light-vax-11636917962862.html
Gamaleya Research Institute	Gamaleya - Sputnik Light	Sputnik Light	Russian	Stelis Pharma	India	LoMIC	South Asia	End-to-end	https://www.business-standard.com/article/news-cm/stelis-biopharma-receives-approval-to-export-upto-50-mn-doses-of-sputnik-light-vaccine-121122100218_1.html
Gamaleya Research Institute	Gamaleya - Sputnik Light	Sputnik Light	Russian	Wockhardt	India	LoMIC	South Asia	End-to-end	http://www.wockhardt.com/pdfs/final-press-release-rdif-wockhardt-partnership-13821.pdf
Gamaleya Research Institute	Gamaleya - Sputnik Light	Sputnik Light	Russian	VABIOTECH	Vietnam	LoMIC	East Asia and Pacific	Fill-finish/end-to-end	https://www.reuters.com/markets/europe/vietnam-produce-more-sputnik-v-vaccine-deal-with-russia-2021-12-01/
Gamaleya Research Institute	Gamaleya - Sputnik V	Sputnik V	Russian	Saidal	Algeria	LoMIC	Middle East and North Africa	Fill-finish	https://algerianembassy-japan.jp/en/2021/07/15/sputnik-sinovac-vaccines-saidal-to-produce-2-5-million-month-as-from-september/
Gamaleya Research Institute	Gamaleya - Sputnik V	Sputnik V	Russian	Minapharm	Egypt	LoMIC	Middle East and North Africa	Fill-finish/end-to-end	https://rdif.ru/Eng_fullNews/6727/
Gamaleya Research Institute	Gamaleya - Sputnik V	Sputnik V	Russian	Gland Pharma	India	LoMIC	South Asia	Fill-finish/end-to-end	https://www.reuters.com/article/health-coronavirus-russia-vaccine-india/indias-gland-pharma-to-make-up-to-252-million-sputnik-v-vaccine-doses-idUSKBN2B812S
Gamaleya Research Institute	Gamaleya - Sputnik V	Sputnik V	Russian	Hetero Pharma	India	LoMIC	South Asia	Fill-finish/end-to-end	https://rdif.ru/Eng_fullNews/6096/
Gamaleya Research Institute	Gamaleya - Sputnik V	Sputnik V	Russian	Morepen Laboratories	India	LoMIC	South Asia	Fill-finish/end-to-end	https://rdif.ru/Eng_fullNews/6925/
Gamaleya Research Institute	Gamaleya - Sputnik V	Sputnik V	Russian	Panacea Biotec	India	LoMIC	South Asia	Fill-finish	https://pib.gov.in/PressReleasePage.aspx?PRID=1781267
Gamaleya Research Institute	Gamaleya - Sputnik V	Sputnik V	Russian	Serum Institute of India	India	LoMIC	South Asia	End-to-end	https://rdif.ru/Eng_fullNews/6934/
Gamaleya Research Institute	Gamaleya - Sputnik V	Sputnik V	Russian	Shilpa Biologicals	India	LoMIC	South Asia	End-to-end	https://www.bseindia.com/xml-data/corpfiling/AttachLive/49a5a4d4-6865-4995-ade9-c41789a5390f.pdf
Gamaleya Research Institute	Gamaleya - Sputnik V	Sputnik V	Russian	Stelis Pharma	India	LoMIC	South Asia	End-to-end	https://rdif.ru/Eng_fullNews/6531/
Gamaleya Research Institute	Gamaleya - Sputnik V	Sputnik V	Russian	Virchow Biotech	India	LoMIC	South Asia	Fill-finish/end-to-end	https://rdif.ru/Eng_fullNews/6537/
Gamaleya Research Institute	Gamaleya - Sputnik V	Sputnik V	Russian	Wockhardt	India	LoMIC	South Asia	End-to-end	http://www.wockhardt.com/pdfs/final-press-release-rdif-wockhardt-partnership-13821.pdf
Gamaleya Research Institute	Gamaleya - Sputnik V	Sputnik V	Russian	Actoverco	Iran, Islamic Rep.	LoMIC	Middle East and North Africa	End-to-end	https://rdif.ru/Eng_fullNews/6917/
Gamaleya Research Institute	Gamaleya - Sputnik V	Sputnik V	Russian	CinnaGen	Iran, Islamic Rep.	LoMIC	Middle East and North Africa	Fill-finish/end-to-end	https://www.prnewswire.com/news-releases/rdif-celebro-una-reunion-del-consejo-internacional-de-expertos-con-la-participacion-del-presidente-ruso-vladimir-putin-con-ocasion-del-spief-2021-855796995.html
Gamaleya Research Institute	Gamaleya - Sputnik V	Sputnik V	Russian	Arwan Pharmaceutical Industries	Lebanon	LoMIC	Middle East and North Africa	Fill-finish	https://www.moph.gov.lb/en/Pages/127/53117/the-moph-gives-permission-for-the-experimental-production-of-the-russian-vaccine
Gamaleya Research Institute	Gamaleya - Sputnik V	Sputnik V	Russian	Jurabek laboratories	Uzbekistan	LoMIC	Eastern Europe and Central Asia	Fill-finish/end-to-end	https://tashkenttimes.uz/national/7305-first-batch-of-sputnik-v-vaccine-produced-in-uzbekistan
Gamaleya Research Institute	Gamaleya - Sputnik V	Sputnik V	Russian	VABIOTECH	Vietnam	LoMIC	East Asia and Pacific	Fill-finish/end-to-end	https://rdif.ru/Eng_fullNews/7005/
Center for Genetic Engineering and Biotechnology	CIGB - Abdala	Abdala	Small MIC	EspromedBio	Venezuela	NA	Latin America and Caribbean	End-to-end	https://www.efe.com/efe/america/sociedad/venezuela-producira-la-vacuna-cubana-anticovid-abdala/20000013-4507410
CanSino Biologicals	CanSino - CONVIDECIA	CanSino	Small MIC	Bionmm	Brazil	UMIC	Latin America and Caribbean	Fill-finish/end-to-end	https://www.reuters.com/world/americas/brazils-biomm-signs-deals-distribute-cansino-covid-19-vaccine-2021-10-01/
CanSino Biologicals	CanSino - CONVIDECIA	CanSino	Small MIC	Tianjin CanSino	China	UMIC	East Asia and Pacific	End-to-end	https://www.teda.gov.cn/contents/4909/118743.html
CanSino Biologicals	CanSino - CONVIDECIA	CanSino	Small MIC	Solution Biologics	Malaysia	UMIC	East Asia and Pacific	Fill-finish	http://www.xinhuanet.com/english/asiapacific/2021-09/09/c_1310177773.htm
CanSino Biologicals	CanSino - CONVIDECIA	CanSino	Small MIC	Drugmex	Mexico	UMIC	Latin America and Caribbean	Fill-finish	https://www.gob.mx/sre/prensa/the-first-covid-19-vaccines-packaged-in-mexico-leave-the-drugmex-plant
CanSino Biologicals	CanSino - CONVIDECIA	CanSino	Small MIC	Petrovax	Russian Federation	UMIC	Eastern Europe and Central Asia	Fill-finish/end-to-end	http://petrovax.com/press_centre/news/2020/1878/
AstraZeneca	AstraZeneca - Vaxzevria	Oxford/AstraZeneca	Cosmopolitan	mAbxience	Argentina	UMIC	Latin America and Caribbean	Drug substance	https://www.mabxience.com/mabxience-enters-into-an-agreement-with-astrazeneca-to-produce-covid-19-vaccine/
AstraZeneca	AstraZeneca - Vaxzevria	Oxford/AstraZeneca	Cosmopolitan	Fiocruz	Brazil	UMIC	Latin America and Caribbean	Fill-finish/end-to-end	https://portal.fiocruz.br/en/news/covid-19-vaccine-fiocruz-discloses-its-technological-order-agreement-astrazeneca
AstraZeneca	AstraZeneca - Vaxzevria	Oxford/AstraZeneca	Cosmopolitan	BioKangtai	China	UMIC	East Asia and Pacific	End-to-end	http://www.biokangtai.com/news/150.html
AstraZeneca	AstraZeneca - Vaxzevria	Oxford/AstraZeneca	Cosmopolitan	Laboratorios Liomont	Mexico	UMIC	Latin America and Caribbean	Fill-finish/end-to-end	https://www.gob.mx/sre/prensa/mexico-highlights-its-vision-of-international-solidarity-to-combat-the-pandemic
AstraZeneca	AstraZeneca - Vaxzevria	Oxford/AstraZeneca	Cosmopolitan	R-Pharm	Russian Federation	UMIC	Eastern Europe and Central Asia	Fill-finish	https://www.reuters.com/article/us-health-coronavirus-cyber-russia-vacci-idUSKCN24I1XF
AstraZeneca	AstraZeneca - Vaxzevria	Oxford/AstraZeneca	Cosmopolitan	Siam Bioscience	Thailand	UMIC	East Asia and Pacific	Fill-finish/end-to-end	https://www.voanews.com/covid-19-pandemic/thai-firm-joins-astrazeneca-make-covid-19-vaccine-southeast-asia
Pfizer BioNTech	Pfizer BioNTech - Comirnaty	Pfizer/BioNTech	Western Early Arriver	Eurofarma Laboratórios	Brazil	UMIC	Latin America and Caribbean	Fill-finish	https://www.pfizer.com/news/press-release/press-release-detail/pfizer-and-biontech-announce-collaboration-brazils
Pfizer BioNTech	Pfizer BioNTech - Comirnaty	Pfizer/BioNTech	Western Early Arriver	Fosun Pharma	China	UMIC	East Asia and Pacific	End-to-end	https://www1.hkexnews.hk/listedco/listconews/sehk/2021/0509/2021050900121.pdf
Pfizer BioNTech	Pfizer BioNTech - Comirnaty	Pfizer/BioNTech	Western Early Arriver	Biovac	South Africa	UMIC	Eastern and Southern Africa	Fill-finish	https://investors.biontech.de/news-releases/news-release-details/pfizer-and-biontech-announce-collaboration-biovac-manufacture
Sinopharm (Beijing)	Sinopharm (Beijing) - BBIBP-CorV	Sinopharm	Major Chinese	Unknown	Argentina	UMIC	Latin America and Caribbean	Fill-finish/end-to-end	https://news.cgtn.com/news/2021-05-04/China-Argentina-to-jointly-produce-Sinopharm-s-COVID-19-vaccine-ZZ2VpXVvDa/index.html
Sinopharm (Beijing)	Sinopharm (Beijing) - BBIBP-CorV	Sinopharm	Major Chinese	CNBG Beijing	China	UMIC	East Asia and Pacific	End-to-end	https://www.sohu.com/a/463750014_161795
Sinopharm (Beijing)	Sinopharm (Beijing) - BBIBP-CorV	Sinopharm	Major Chinese	CNBG Changchun	China	UMIC	East Asia and Pacific	Fill-finish	https://www.sohu.com/a/463750014_161795
Sinopharm (Beijing)	Sinopharm (Beijing) - BBIBP-CorV	Sinopharm	Major Chinese	CNBG Chengdu	China	UMIC	East Asia and Pacific	Fill-finish	https://www.sohu.com/a/463750014_161795
Sinopharm (Beijing)	Sinopharm (Beijing) - BBIBP-CorV	Sinopharm	Major Chinese	CNBG Lanzhou	China	UMIC	East Asia and Pacific	Fill-finish	https://www.sohu.com/a/463750014_161795
Sinopharm (Beijing)	Sinopharm (Beijing) - BBIBP-CorV	Sinopharm	Major Chinese	CNBG Shanghai	China	UMIC	East Asia and Pacific	Fill-finish	https://www.sohu.com/a/463750014_161795
Sinopharm (Beijing)	Sinopharm (Beijing) - BBIBP-CorV	Sinopharm	Major Chinese	Torlak	Serbia	UMIC	Eastern Europe and Central Asia	Fill-finish/end-to-end	https://balkaninsight.com/2021/09/09/work-starts-in-serbia-on-chinese-sinopharm-vaccines-factory/
Sinovac	Sinovac - CoronaVac	Sinovac	Major Chinese	Instituto Butantan	Brazil	UMIC	Latin America and Caribbean	Fill-finish	https://agenciabrasil.ebc.com.br/en/saude/noticia/2020-12/brazilian-institute-start-production-vaccine-coronavac
Sinovac	Sinovac - CoronaVac	Sinovac	Major Chinese	Sinovac	China	UMIC	East Asia and Pacific	End-to-end	http://www.sinovac.com/about/show.php?id=39
Sinovac	Sinovac - CoronaVac	Sinovac	Major Chinese	Unknown	Colombia	UMIC	Latin America and Caribbean	Fill-finish	https://twitter.com/Vicmunro/status/1423811304901562371?s=20
Sinovac	Sinovac - CoronaVac	Sinovac	Major Chinese	Pharmaniaga	Malaysia	UMIC	East Asia and Pacific	Fill-finish	https://www.reuters.com/article/health-coronavirus-malaysia-sinovac/malaysias-pharmaniaga-signs-covid-vaccine-agreement-with-chinas-sinovac-idUSL1N2JN0C3
Gamaleya Research Institute	Gamaleya - Sputnik Light	Sputnik Light	Russian	União Química	Brazil	UMIC	Latin America and Caribbean	Fill-finish/end-to-end	https://www.reuters.com/business/healthcare-pharmaceuticals/brazilian-firm-make-russias-sputnik-light-covid-vaccine-export-2022-02-17/
Gamaleya Research Institute	Gamaleya - Sputnik Light	Sputnik Light	Russian	Gamaleya Research Institute	Russian Federation	UMIC	Eastern Europe and Central Asia	Fill-finish	https://www.interfax.ru/russia/764873
Gamaleya Research Institute	Gamaleya - Sputnik V	Sputnik V	Russian	Laboratorios Richmond	Argentina	UMIC	Latin America and Caribbean	Fill-finish/end-to-end	https://www.reuters.com/article/us-health-coronavirus-argentina-vaccine/argentine-lab-says-agrees-deal-to-produce-russias-sputnik-v-vaccine-idUSKBN2AQ27D
Gamaleya Research Institute	Gamaleya - Sputnik V	Sputnik V	Russian	Belmedpreparaty	Belarus	UMIC	Eastern Europe and Central Asia	Fill-finish	https://rdif.ru/Eng_fullNews/6473/
Gamaleya Research Institute	Gamaleya - Sputnik V	Sputnik V	Russian	União Química	Brazil	UMIC	Latin America and Caribbean	Fill-finish/end-to-end	https://www.uniaoquimica.com.br/novidades/parecria-vacina-sputnik-uniao-quimica/
Gamaleya Research Institute	Gamaleya - Sputnik V	Sputnik V	Russian	Hualan Biological Bacterin	China	UMIC	East Asia and Pacific	Fill-finish/end-to-end	https://rdif.ru/Eng_fullNews/6720/
Gamaleya Research Institute	Gamaleya - Sputnik V	Sputnik V	Russian	Shenzhen Yuanxing Gene-tech	China	UMIC	East Asia and Pacific	Fill-finish/end-to-end	https://rdif.ru/Eng_fullNews/6675/
Gamaleya Research Institute	Gamaleya - Sputnik V	Sputnik V	Russian	TopRidge Pharma	China	UMIC	East Asia and Pacific	Fill-finish/end-to-end	https://rdif.ru/Eng_fullNews/6681/
Gamaleya Research Institute	Gamaleya - Sputnik V	Sputnik V	Russian	Karaganda Pharmaceutical Complex	Kazakhstan	UMIC	Eastern Europe and Central Asia	Fill-finish/end-to-end	https://www.themoscowtimes.com/2021/02/16/kazakhstan-to-roll-out-first-locally-produced-sputnik-vaccine-a72971
Gamaleya Research Institute	Gamaleya - Sputnik V	Sputnik V	Russian	BIRMEX	Mexico	UMIC	Latin America and Caribbean	Fill-finish	https://apnews.com/article/europe-mexico-business-coronavirus-coronavirus-vaccine-20d7967e92ce227b6f43a4b2a3f52084
Gamaleya Research Institute	Gamaleya - Sputnik V	Sputnik V	Russian	Unknown	Peru	UMIC	Latin America and Caribbean	Fill-finish/end-to-end	https://www.reuters.com/world/americas/peru-build-plant-make-sputnik-v-covid-19-vaccine-president-2021-09-07/
Gamaleya Research Institute	Gamaleya - Sputnik V	Sputnik V	Russian	Binnopharm	Russian Federation	UMIC	Eastern Europe and Central Asia	End-to-end	https://sistema.com/press/pressreleases/the-world-s-first-coronavirus-vaccine-will-be-produced-by-sistema-s-pharmaceutical-plant-
Gamaleya Research Institute	Gamaleya - Sputnik V	Sputnik V	Russian	BIOCAD	Russian Federation	UMIC	Eastern Europe and Central Asia	End-to-end	https://www.eurekalert.org/pub_releases/2020-09/b-bwp092420.php
Gamaleya Research Institute	Gamaleya - Sputnik V	Sputnik V	Russian	Gamaleya Research Institute	Russian Federation	UMIC	Eastern Europe and Central Asia	End-to-end	https://grls.rosminzdrav.ru/Grls_View_v2.aspx?routingGuid=d494c688-0bc6-4c30-9e81-23f043ceb43e&t=
Gamaleya Research Institute	Gamaleya - Sputnik V	Sputnik V	Russian	Generium	Russian Federation	UMIC	Eastern Europe and Central Asia	End-to-end	https://www.generium.ru/en/news/generium-launched-the-production-of-sputnik-v-vaccine/
Gamaleya Research Institute	Gamaleya - Sputnik V	Sputnik V	Russian	Pharmasyntez	Russian Federation	UMIC	Eastern Europe and Central Asia	End-to-end	https://pharmasyntez.com/en/press-center/news/pharmasyntez-will-produce-the-covid-19-sputnik-v-vaccine/?sphrase_id=15954
Gamaleya Research Institute	Gamaleya - Sputnik V	Sputnik V	Russian	Torlak	Serbia	UMIC	Eastern Europe and Central Asia	Fill-finish/end-to-end	https://tass.com/society/1297303
Gamaleya Research Institute	Gamaleya - Sputnik V	Sputnik V	Russian	CinnaGen	Turkey	UMIC	Eastern Europe and Central Asia	Fill-finish/end-to-end	https://www.prnewswire.com/news-releases/rdif-celebro-una-reunion-del-consejo-internacional-de-expertos-con-la-participacion-del-presidente-ruso-vladimir-putin-con-ocasion-del-spief-2021-855796995.html
Gamaleya Research Institute	Gamaleya - Sputnik V	Sputnik V	Russian	Viscoran İlaç	Turkey	UMIC	Eastern Europe and Central Asia	Fill-finish/end-to-end	https://rdif.ru/Eng_fullNews/6751/

## Sheet: Legend
Column name	Description
VaxDev2	Vaccine name
Vaccine typology	Typology
Manufacturer	Name of the contracted manufacturer
Country of production	Country where the manufacturer is located
Income Level	Income level of the manufacturer's country
Regionproducer	Region of the manufacturer's country (UNICEF classification)
Production type	Type of agreement as reported by UNICEF
Source	Source provided by UNICEF
