# Supplementary material for: Which roads lead to access? A global landscape of six COVID-19 vaccine innovation models
Source: Global Health. 2024 Mar 26;20:25. doi: 10.1186/s12992-024-01017-z (PMC10964709; doi:10.1186/s12992-024-01017-z)
Supplement: Supplementary file 4 — Additional file 4. Database from UNICEF Market Dashboard containing data on purchase agreements for all vaccines included for analysis. The data can be downloaded as well in UNICEF’s website (https://www.unicef.org/supply/covid-19-vaccine-market-dashboard). [file 12992_2024_1017_MOESM4_ESM.xls]

## Sheet: Agreements table
countryISO	ISOCode	Deal date	dpurch	dtotal	d-dmin(VaxDev2)	VaxDev2	Typology	Total doses	Income Level	Geographic Group Unicef	Source
United Kingdom of Great Britain and Northern Ireland (the)	GBR	2020-05-21	1	142	0	Oxford/AstraZeneca	Cosmopolitan	90000000	HIC	Western Europe	https://www.reuters.com/article/us-health-coronavirus-britain-india/uk-to-receive-10-million-astrazeneca-covid-19-vaccine-doses-from-indias-serum-institute-idUSKCN2AU2LW
United States of America (the)	USA	2020-05-21	1	142	0	Oxford/AstraZeneca	Cosmopolitan	70000000	HIC	North America	https://www.statnews.com/2022/05/19/astrazeneca-white-house-contract-canceled/
COVAX	CVX	2020-06-04	15	156	14	Oxford/AstraZeneca	Cosmopolitan	170000000	COVAX	COVAX	https://www.who.int/news/item/18-12-2020-covax-announces-additional-deals-to-access-promising-covid-19-vaccine-candidates-plans-global-rollout-starting-q1-2021
Israel	ISR	2020-06-17	28	169	0	Moderna	Western Early Arriver	10000000	HIC	Middle East and North Africa	https://investors.modernatx.com/news-releases/news-release-details/moderna-announces-new-supply-agreement-israel-2022
United States of America (the)	USA	2020-07-07	48	189	0	Novavax	Western Latecomer	660000000	HIC	North America	https://www.hhs.gov/sites/default/files/novavax-covid-19-vaccine-contract.pdf
United Kingdom of Great Britain and Northern Ireland (the)	GBR	2020-07-20	61	202	0	Pfizer/BioNTech	Western Early Arriver	40000000	HIC	Western Europe	https://www.gov.uk/government/news/uk-government-response-to-pfizerbiontechs-publication-of-efficacy-data-of-their-covid-19-vaccine
United States of America (the)	USA	2020-07-22	63	204	2	Pfizer/BioNTech	Western Early Arriver	300000000	HIC	North America	https://www.pfizer.com/news/press-release/press-release-detail/pfizer-and-biontech-supply-united-states-100-million
Japan	JPN	2020-07-31	72	213	11	Pfizer/BioNTech	Western Early Arriver	144000000	HIC	East Asia and Pacific	https://asia.nikkei.com/Spotlight/Coronavirus/Japan-seals-deal-with-Pfizer-for-COVID-shots-for-72m-people
United States of America (the)	USA	2020-08-05	77	218	0	Janssen	Western Latecomer	300000000	HIC	North America	https://www.jnj.com/johnson-johnson-announces-agreement-with-u-s-government-for-100-million-doses-of-investigational-covid-19-vaccine
Canada	CAN	2020-08-05	77	218	16	Pfizer/BioNTech	Western Early Arriver	73000000	HIC	North America	https://www.canada.ca/en/public-services-procurement/services/procuring-vaccines-covid19.html#agreements
COVAX	CVX	2020-08-06	78	219	30	Novavax	Western Latecomer	1000000000	COVAX	COVAX	https://www.gavi.org/sites/default/files/covid/covax/COVAX%20Supply%20Forecast.pdf
Switzerland	CHE	2020-08-07	79	220	51	Moderna	Western Early Arriver	13500000	HIC	Western Europe	https://www.admin.ch/gov/en/start/documentation/media-releases.msg-id-82224.html
United States of America (the)	USA	2020-08-11	83	224	55	Moderna	Western Early Arriver	600000000	HIC	North America	https://www.bloomberg.com/news/articles/2021-02-11/u-s-clinches-deal-with-moderna-for-another-100-million-doses
Viet Nam	VNM	2020-08-13	85	226	0	Sputnik V	Russian	20000000	LoMIC	East Asia and Pacific	https://www.reuters.com/article/health-coronavirus-vietnam-vaccine/update-1-vietnam-to-buy-20-mln-doses-of-sputnik-v-vaccine-this-year-idUSL2N2NK0NI
United Kingdom of Great Britain and Northern Ireland (the)	GBR	2020-08-14	86	227	9	Janssen	Western Latecomer	52000000	HIC	Western Europe	https://www.janssen.com/uk/covid-19-vaccine-agreement
United Kingdom of Great Britain and Northern Ireland (the)	GBR	2020-08-14	86	227	38	Novavax	Western Latecomer	60000000	HIC	Western Europe	https://www.gov.uk/government/news/uk-government-secures-new-covid-19-vaccines-and-backs-global-clinical-trial
Bahrain	BHR	2020-08-15	87	228	86	Oxford/AstraZeneca	Cosmopolitan	1000000	HIC	Middle East and North Africa	http://bahrainmirror.com/en/news/58773.html
Bahrain	BHR	2020-08-15	87	228	26	Pfizer/BioNTech	Western Early Arriver	1000000	HIC	Middle East and North Africa	https://www.gulf-insider.com/bahrain-orders-1-million-doses-of-covid-19-vaccine/
Bosnia and Herzegovina	BIH	2020-08-19	91	232	6	Sputnik V	Russian	400000	UMIC	Eastern Europe and Central Asia	https://www.reuters.com/article/health-coronavirus-bosnia-vaccines/bosnia-begins-covid-19-vaccination-roll-out-with-russian-vaccine-idUSL8N2KI2RI
Indonesia	IDN	2020-08-25	97	238	0	Sinovac	Major Chinese	125500000	LoMIC	East Asia and Pacific	https://www.reuters.com/article/health-coronavirus-indonesia-vaccine-idINL1N2IQ0E3
European Union	EU	2020-08-27	99	240	98	Oxford/AstraZeneca	Cosmopolitan	300000000	HIC	Western Europe	https://www.reuters.com/article/health-coronavirus-eu-vaccines/eu-says-wont-take-up-option-to-buy-100-million-extra-covid-vaccines-from-astrazeneca-idUSB5N2B302K
Hong Kong SAR and Macao	Other	2020-08-27	99	240	38	Pfizer/BioNTech	Western Early Arriver	10000000	NA	East Asia and Pacific	https://investors.biontech.de/news-releases/news-release-details/biontech-and-fosun-pharma-potentially-supply-10-million-doses
Canada	CAN	2020-08-31	103	244	26	Janssen	Western Latecomer	38000000	HIC	North America	https://www.jnj.com/johnson-johnson-announces-agreement-in-principle-with-government-of-canada-to-supply-its-covid19-vaccine-candidate
Canada	CAN	2020-08-31	103	244	55	Novavax	Western Latecomer	76000000	HIC	North America	http://ir.novavax.com/news-releases/news-release-details/novavax-and-canada-reach-agreement-principle-acquire-novavax
Australia	AUS	2020-09-06	109	250	108	Oxford/AstraZeneca	Cosmopolitan	50000000	HIC	East Asia and Pacific	https://www.health.gov.au/australias-vaccine-agreements
Germany	DEU	2020-09-08	111	252	50	Pfizer/BioNTech	Western Early Arriver	30000000	HIC	Western Europe	https://www.reuters.com/article/idUSKBN29D1WU
Indonesia	IDN	2020-09-09	112	253	0	Sinopharm	Major Chinese	60000000	LoMIC	East Asia and Pacific	http://www.biofarma.co.id/mpr-beri-dukungan-bio-farma-untuk-produksi-vaksin-covid-19-2/
Mexico	MEX	2020-09-11	114	255	29	Sputnik V	Russian	8000000	UMIC	Latin America and Caribbean	https://rdif.ru/Eng_fullNews/5775/
Australia	AUS	2020-09-15	118	259	117	Oxford/AstraZeneca	Cosmopolitan	3800000	HIC	East Asia and Pacific	https://www.health.gov.au/australias-vaccine-agreements
Morocco	MAR	2020-09-18	121	262	120	Oxford/AstraZeneca	Cosmopolitan	12500000	LoMIC	Middle East and North Africa	https://www.reuters.com/article/idUSKBN29R1O0
Canada	CAN	2020-09-22	125	266	97	Moderna	Western Early Arriver	60000000	HIC	North America	https://investors.modernatx.com/news-releases/news-release-details/canada-purchases-additional-4-million-doses-modernas-covid-19
European Union	EU	2020-09-23	126	267	78	Novavax	Western Latecomer	200000000	HIC	Western Europe	https://www.reuters.com/world/europe/eu-seals-deal-with-novavax-up-200-million-covid-19-vaccines-2021-08-04/
Canada	CAN	2020-09-25	128	269	127	Oxford/AstraZeneca	Cosmopolitan	20000000	HIC	North America	https://www.reuters.com/article/idUST5N2FK009
Uzbekistan	UZB	2020-09-25	128	269	43	Sputnik V	Russian	35000000	LoMIC	Eastern Europe and Central Asia	https://rdif.ru/Eng_fullNews/5940/
COVAX	CVX	2020-09-29	132	273	131	Oxford/AstraZeneca	Cosmopolitan	550000000	COVAX	COVAX	https://www.gavi.org/sites/default/files/covid/covax/COVAX%20Supply%20Forecast.pdf
Nepal	NPL	2020-09-29	132	273	47	Sputnik V	Russian	25000000	LoMIC	South Asia	https://www.prnewswire.com/in/news-releases/rdif-and-trinity-pharmaceuticals-agree-to-supply-25-million-doses-of-sputnik-v-vaccine-to-nepal-831421653.html
COVAX	CVX	2020-09-30	133	274	56	Janssen	Western Latecomer	200000000	COVAX	COVAX	https://www.gavi.org/news/media-room/gavi-signs-agreement-johnson-johnson-supply-its-covid-19-vaccine-covax
Egypt	EGY	2020-09-30	133	274	48	Sputnik V	Russian	25000000	LoMIC	Middle East and North Africa	https://www.prnewswire.com/ae/news-releases/rdif-and-pharco-agree-to-supply-25-million-doses-of-sputnik-v-vaccine-to-egypt-823006786.html
Costa Rica	CRI	2020-10-01	134	275	73	Pfizer/BioNTech	Western Early Arriver	3000075	UMIC	Latin America and Caribbean	https://www.presidencia.go.cr/comunicados/2021/01/compra-de-vacunas-pfizer-biontech-contra-covid-19-es-por-36-millones/
Brazil	BRA	2020-10-04	137	278	40	Sinovac	Major Chinese	100000000	UMIC	Latin America and Caribbean	https://agenciabrasil.ebc.com.br/en/saude/noticia/2021-02/brazil-buys-another-54-mi-doses-vaccine-against-covid-19
European Union	EU	2020-10-08	141	282	64	Janssen	Western Latecomer	200000000	HIC	Western Europe	https://www.reuters.com/article/health-coronavirus-eu-jj/eu-snubs-extra-300-mln-jj-astra-shots-in-bet-on-pfizer-source-idUSL1N2MD1HT
New Zealand	NZL	2020-10-11	144	285	83	Pfizer/BioNTech	Western Early Arriver	10000000	HIC	East Asia and Pacific	https://www.reuters.com/article/us-health-coronavirus-newzealand/new-zealand-to-buy-enough-pfizer-covid-19-vaccines-for-entire-population-idUSKBN2B008J
Mexico	MEX	2020-10-13	146	287	145	Oxford/AstraZeneca	Cosmopolitan	77400000	UMIC	Latin America and Caribbean	https://www.gob.mx/sre/prensa/mexico-asegura-vacuna-para-mas-de-100-millones-de-mexicanos-ebrard
Indonesia	IDN	2020-10-14	147	288	146	Oxford/AstraZeneca	Cosmopolitan	100000000	LoMIC	East Asia and Pacific	https://www.kemkes.go.id/article/view/21010200001/1-8-juta-vaksin-covid-19-tambahan-tiba-di-tanah-air-bukti-nyata-komitmen-pemerintah-lindungi-masyara.html
Mexico	MEX	2020-10-15	148	289	0	CanSino	Small MIC	35000000	UMIC	Latin America and Caribbean	https://www.reuters.com/article/idUSKBN2931G1
Switzerland	CHE	2020-10-16	149	290	148	Oxford/AstraZeneca	Cosmopolitan	5300000	HIC	Western Europe	https://www.admin.ch/gov/en/start/documentation/media-releases.msg-id-84254.html
Ecuador	ECU	2020-10-21	154	295	153	Oxford/AstraZeneca	Cosmopolitan	5040000	UMIC	Latin America and Caribbean	https://www.salud.gob.ec/ecuador-inicia-fase-1-de-vacunacion-con-llegada-de-cuarta-remesa-de-31-590-dosis-de-vacunas-pfizer/
Ecuador	ECU	2020-10-21	154	295	93	Pfizer/BioNTech	Western Early Arriver	6000000	UMIC	Latin America and Caribbean	https://www.salud.gob.ec/ecuador-inicia-fase-1-de-vacunacion-con-llegada-de-cuarta-remesa-de-31-590-dosis-de-vacunas-pfizer/
Japan	JPN	2020-10-29	162	303	134	Moderna	Western Early Arriver	50000000	HIC	East Asia and Pacific	https://investors.modernatx.com/news-releases/news-release-details/moderna-partners-takeda-and-government-japan-supply-50-million
Brazil	BRA	2020-11-03	167	308	166	Oxford/AstraZeneca	Cosmopolitan	175000000	UMIC	Latin America and Caribbean	https://www.gov.br/saude/pt-br/coronavirus/entregas-de-vacinas-covid-19/projentregasvacinascovid19_05janeiro2022_19h00.pdf/view
Australia	AUS	2020-11-05	169	310	121	Novavax	Western Latecomer	51000000	HIC	East Asia and Pacific	https://www.health.gov.au/australias-vaccine-agreements
Australia	AUS	2020-11-05	169	310	108	Pfizer/BioNTech	Western Early Arriver	20000000	HIC	East Asia and Pacific	https://www.health.gov.au/news/10-million-additional-pfizer-biontech-vaccines-secured
Israel	ISR	2020-11-05	169	310	84	Sputnik V	Russian	1500000	HIC	Middle East and North Africa	https://www.jpost.com/health-science/hadassah-bringing-15-million-doses-of-russian-covid-19-vaccine-to-israel-648093
Bangladesh	BGD	2020-11-05	169	310	168	Oxford/AstraZeneca	Cosmopolitan	30000000	LoMIC	South Asia	https://www.reuters.com/article/us-health-coronavirus-bangladesh-india/bangladesh-signs-deal-with-india-for-30-million-doses-of-covid-19-vaccine-idUSKBN27L1CD
Argentina	ARG	2020-11-07	171	312	170	Oxford/AstraZeneca	Cosmopolitan	22400000	UMIC	Latin America and Caribbean	https://www.reuters.com/article/us-health-coronavirus-argentina-astrazen/argentine-regulator-approves-astrazeneca-oxford-covid-19-vaccine-astrazeneca-idUSKBN29421P
Italy	ITA	2020-11-10	174	315	173	Oxford/AstraZeneca	Cosmopolitan	70000000	HIC	Western Europe	https://www.reuters.com/article/health-coronavirus-italy-vaccine/italy-set-for-16-million-astrazeneca-covid-19-shots-in-early-2021-source-idUSKBN2841KG
Kuwait	KWT	2020-11-10	174	315	113	Pfizer/BioNTech	Western Early Arriver	1000000	HIC	Middle East and North Africa	https://gulfnews.com/world/gulf/kuwait/covid-19-kuwait-to-get-1-million-pfizer-vaccines-doses-by-end-of-2020-1.75190616
Morocco	MAR	2020-11-10	174	315	62	Sinopharm	Major Chinese	41000000	LoMIC	Middle East and North Africa	https://www.reuters.com/article/idUSKBN29R1O0
Switzerland	CHE	2020-11-11	175	316	114	Pfizer/BioNTech	Western Early Arriver	6000000	HIC	Western Europe	https://www.bag.admin.ch/bag/en/home/das-bag/aktuell/medienmitteilungen.msg-id-82627.html
European Union	EU	2020-11-11	175	316	114	Pfizer/BioNTech	Western Early Arriver	600000000	HIC	Western Europe	https://www.reuters.com/world/europe/eu-secures-additional-100-mln-covid-19-doses-pfizerbiontech-2021-04-19/
Mexico	MEX	2020-11-11	175	316	114	Pfizer/BioNTech	Western Early Arriver	34400000	UMIC	Latin America and Caribbean	https://www.reuters.com/article/health-coronavirus-mexico/mexico-signs-deal-with-pfizer-for-344-million-doses-of-covid-19-vaccine-idUSE1N2H7010
Egypt	EGY	2020-11-12	176	317	115	Pfizer/BioNTech	Western Early Arriver	20000000	LoMIC	Middle East and North Africa	https://nilefm.com/digest/article/6989/health-minister-egypt-has-secured-20-million-doses-of-pfizer-s-new-covid-19-vaccine
Costa Rica	CRI	2020-11-12	176	317	175	Oxford/AstraZeneca	Cosmopolitan	1000000	UMIC	Latin America and Caribbean	https://www.ministeriodesalud.go.cr/index.php/centro-de-prensa/noticias/741-noticias-2020/1982-costa-rica-firma-acuerdo-con-astrazeneca-para-suministro-de-vacuna-candidata-contra-el-sars-cov-2
Serbia	SRB	2020-11-12	176	317	115	Pfizer/BioNTech	Western Early Arriver	1800000	UMIC	Eastern Europe and Central Asia	https://www.srbija.gov.rs/vest/en/163399/first-vaccines-against-coronavirus-to-arrive-in-serbia-by-end-december.php
Israel	ISR	2020-11-13	177	318	116	Pfizer/BioNTech	Western Early Arriver	8000000	HIC	Middle East and North Africa	https://www.timesofisrael.com/israel-will-reportedly-pay-more-than-us-eu-for-pfizer-coronavirus-vaccine/
United Kingdom of Great Britain and Northern Ireland (the)	GBR	2020-11-16	180	321	152	Moderna	Western Early Arriver	17000000	HIC	Western Europe	https://www.gov.uk/government/news/moderna-covid-19-vaccine-authorised-by-uk-medicines-regulator
Panama	PAN	2020-11-18	182	323	181	Oxford/AstraZeneca	Cosmopolitan	1090000	HIC	Latin America and Caribbean	https://www.presidencia.gob.pa/Noticias/Panama-entre-los-paises-que-aseguraron-a-tiempo-dosis-de-vacunas-contra-COVID-19-para-toda-su-poblacion-
New Zealand	NZL	2020-11-19	183	324	106	Janssen	Western Latecomer	5000000	HIC	East Asia and Pacific	https://www.beehive.govt.nz/release/agreement-advanced-purchase-5-million-covid-19-vaccines
Israel	ISR	2020-11-20	184	325	183	Oxford/AstraZeneca	Cosmopolitan	10000000	HIC	Middle East and North Africa	https://www.reuters.com/article/idUSKBN27Z0F7
Dominican Republic (the)	DOM	2020-11-23	187	328	186	Oxford/AstraZeneca	Cosmopolitan	10000000	UMIC	Latin America and Caribbean	https://dominicantoday.com/dr/economy/2020/11/23/ua40m-astrazeneca-vaccines-arrive-feb-official/
European Union	EU	2020-11-24	188	329	160	Moderna	Western Early Arriver	160000000	HIC	Western Europe	https://www.reuters.com/article/idUSKBN28S1S0
El Salvador	SLV	2020-11-25	189	330	188	Oxford/AstraZeneca	Cosmopolitan	2000000	LoMIC	Latin America and Caribbean	https://vozdeladiasporanews.com/en/el-salvador-acuerda-con-la-farmaceutica-astrazeneca-el-suministro-de-vacuna-contra-covid-19/
Turkey	TUR	2020-11-25	189	330	92	Sinovac	Major Chinese	50000000	UMIC	Eastern Europe and Central Asia	https://www.azernews.az/news.php?news_id=175649&cat=region
Thailand	THA	2020-11-26	190	331	189	Oxford/AstraZeneca	Cosmopolitan	61000000	UMIC	East Asia and Pacific	https://www.reuters.com/article/health-coronavirus-thailand/update-1-thailand-on-track-to-distribute-locally-made-covid-19-vaccines-in-june-idUSL1N2K40FF
Thailand	THA	2020-11-26	190	331	93	Sinovac	Major Chinese	2000000	UMIC	East Asia and Pacific	https://www.reuters.com/article/us-health-coronavirus-thailand-vaccine-idUKKBN2990O2
Malaysia	MYS	2020-11-27	191	332	130	Pfizer/BioNTech	Western Early Arriver	44800000	UMIC	East Asia and Pacific	https://www.reuters.com/article/health-coronavirus-malaysia-vaccines/malaysia-to-procure-128-mln-more-doses-of-pfizer-biontech-vaccine-idUSK7N2JI00X
Panama	PAN	2020-12-01	195	336	134	Pfizer/BioNTech	Western Early Arriver	3000000	HIC	Latin America and Caribbean	https://documents1.worldbank.org/curated/en/998131650319870029/pdf/Panama-COVID-19-Emergency-Response-Project-Additional-Financing.pdf
Korea (the Republic of)	KOR	2020-12-07	201	342	124	Janssen	Western Latecomer	6000000	HIC	East Asia and Pacific	http://ncov.mohw.go.kr/tcmBoardView.do?brdId=3&brdGubun=31&dataGubun=&ncvContSeq=4516&contSeq=4516&board_id=312&gubun=ALL
Korea (the Republic of)	KOR	2020-12-07	201	342	200	Oxford/AstraZeneca	Cosmopolitan	20000000	HIC	East Asia and Pacific	http://ncov.mohw.go.kr/tcmBoardView.do?brdId=3&brdGubun=31&dataGubun=&ncvContSeq=4516&contSeq=4516&board_id=312&gubun=ALL
Korea (the Republic of)	KOR	2020-12-07	201	342	140	Pfizer/BioNTech	Western Early Arriver	26000000	HIC	East Asia and Pacific	http://www.xinhuanet.com/english/2021-02/16/c_139745682.htm
Argentina	ARG	2020-12-10	204	345	119	Sputnik V	Russian	20000000	UMIC	Latin America and Caribbean	https://www.argentina.gob.ar/sites/default/files/informe_130-_hdn.pdf
Hong Kong	HKG	2020-12-11	205	346	144	Pfizer/BioNTech	Western Early Arriver	7500000	HIC	East Asia and Pacific	https://www.reuters.com/article/idUSL1N2IR0G0
Hong Kong	HKG	2020-12-11	205	346	108	Sinovac	Major Chinese	7500000	HIC	East Asia and Pacific	https://www.reuters.com/article/idUSL1N2IR0G0
Singapore	SGP	2020-12-14	208	349	111	Sinovac	Major Chinese	200000	HIC	East Asia and Pacific	http://www.sinovac.com/news/shownews.php?id=1299&lang=en
Singapore	SGP	2020-12-14	208	349	111	Sinovac	Major Chinese	101000	HIC	East Asia and Pacific	http://www.sinovac.com/news/shownews.php?id=1299&lang=en
Indonesia	IDN	2020-12-14	208	349	160	Novavax	Western Latecomer	130000000	LoMIC	East Asia and Pacific	https://www.kemkes.go.id/article/view/21010200001/1-8-juta-vaksin-covid-19-tambahan-tiba-di-tanah-air-bukti-nyata-komitmen-pemerintah-lindungi-masyara.html
Monaco	MCO	2020-12-15	209	350	148	Pfizer/BioNTech	Western Early Arriver	15600	HIC	Western Europe	https://www.monaco-tribune.com/en/2020/12/covid-19-monaco-will-start-vaccinating-at-the-beginning-of-2021/
Tunisia	TUN	2020-12-15	209	350	148	Pfizer/BioNTech	Western Early Arriver	2000000	LoMIC	Middle East and North Africa	https://www.forbesmiddleeast.com/industry/healthcare/tunisia-to-get-2m-doses-of-covid-vaccine-from-pfizer
Mexico	MEX	2020-12-15	209	350	132	Janssen	Western Latecomer	22000000	UMIC	Latin America and Caribbean	https://www.reuters.com/article/health-coronavirus-mexico-vaccine/mexico-weighing-vaccine-proposals-from-moderna-four-other-companies-idUSKBN28P23K
Mexico	MEX	2020-12-15	209	350	181	Moderna	Western Early Arriver	39000000	UMIC	Latin America and Caribbean	https://www.reuters.com/article/health-coronavirus-mexico-vaccine/mexico-weighing-vaccine-proposals-from-moderna-four-other-companies-idUSKBN28P23K
New Zealand	NZL	2020-12-16	210	351	162	Novavax	Western Latecomer	10720000	HIC	East Asia and Pacific	https://www.health.govt.nz/our-work/diseases-and-conditions/covid-19-novel-coronavirus/covid-19-response-planning/covid-19-vaccine-planning#purchase
New Zealand	NZL	2020-12-16	210	351	209	Oxford/AstraZeneca	Cosmopolitan	7600000	HIC	East Asia and Pacific	https://www.health.govt.nz/our-work/diseases-and-conditions/covid-19-novel-coronavirus/covid-19-response-planning/covid-19-vaccine-planning#purchase
China	CHN	2020-12-16	210	351	149	Pfizer/BioNTech	Western Early Arriver	100000000	UMIC	East Asia and Pacific	https://www.fosunpharma.com/en/news/news-details-3820.html
Chile	CHL	2020-12-17	211	352	134	Janssen	Western Latecomer	4000000	HIC	Latin America and Caribbean	https://www.bloomberg.com/news/articles/2020-12-22/chile-has-more-than-enough-vaccine-doses-but-it-wants-more
Chile	CHL	2020-12-17	211	352	210	Oxford/AstraZeneca	Cosmopolitan	4000000	HIC	Latin America and Caribbean	https://www.bloomberg.com/news/articles/2020-12-22/chile-has-more-than-enough-vaccine-doses-but-it-wants-more
Chile	CHL	2020-12-17	211	352	150	Pfizer/BioNTech	Western Early Arriver	10000000	HIC	Latin America and Caribbean	https://www.minsal.cl/presidente-pinera-presenta-detalles-del-plan-de-inoculacion-contra-el-covid-19/
Chile	CHL	2020-12-17	211	352	114	Sinovac	Major Chinese	60000000	HIC	Latin America and Caribbean	https://www.reuters.com/article/us-health-coronavirus-chile-sinovac/chile-receives-two-million-dose-first-delivery-of-sinovac-covid-19-vaccine-idUSKBN29X282
Colombia	COL	2020-12-18	212	353	211	Oxford/AstraZeneca	Cosmopolitan	9984000	UMIC	Latin America and Caribbean	https://www.eltiempo.com/justicia/cortes/lo-precios-que-colombia-pago-por-las-vacunas-contra-el-covid-19-609690
Colombia	COL	2020-12-18	212	353	151	Pfizer/BioNTech	Western Early Arriver	9999990	UMIC	Latin America and Caribbean	https://www.nodal.am/wp-content/uploads/2021/08/DOCUMENTO.pdf
Oman	OMN	2020-12-20	214	355	153	Pfizer/BioNTech	Western Early Arriver	4370000	HIC	Middle East and North Africa	https://www.arabianbusiness.com/healthcare/463184-oman-to-vaccinate-15m-against-covid-19-by-the-end-of-june
Malaysia	MYS	2020-12-21	215	356	214	Oxford/AstraZeneca	Cosmopolitan	6400000	UMIC	East Asia and Pacific	https://www.reuters.com/article/health-coronavirus-malaysia/malaysia-buys-astrazeneca-covid-19-vaccines-seeks-more-from-china-russia-idUSKBN28W09K
Malaysia	MYS	2020-12-21	215	356	118	Sinovac	Major Chinese	12000000	UMIC	East Asia and Pacific	http://pharmaniaga.com/wp-content/uploads/2021/05/2.-Press-Release-Pharma-MOH-20210126-f2-2.pdf
Kazakhstan	KAZ	2020-12-21	215	356	130	Sputnik V	Russian	2000000	UMIC	Eastern Europe and Central Asia	https://sputnikvaccine.com/newsroom/pressreleases/production-of-russian-sputnik-v-vaccine-against-coronavirus-launched-in-kazakhstan/
Malaysia	MYS	2020-12-21	215	356	130	Sputnik V	Russian	6400000	UMIC	East Asia and Pacific	https://www.reuters.com/article/us-health-coronavirus-malaysia-vaccines/malaysia-secures-18-4-million-doses-of-russian-chinese-covid-19-vaccines-idUSKBN29V11H
Turkey	TUR	2020-12-25	219	360	158	Pfizer/BioNTech	Western Early Arriver	120000000	UMIC	Eastern Europe and Central Asia	https://investors.biontech.de/news-releases/news-release-details/pfizer-and-biontech-sign-agreement-additional-supply-turkey-60
Saudi Arabia	SAU	2020-12-28	222	363	161	Pfizer/BioNTech	Western Early Arriver	10000000	HIC	Middle East and North Africa	https://saudigazette.com.sa/article/603556/SAUDI-ARABIA/Second-phase-of-coronavirus-vaccination-to-begin-Thursday
Indonesia	IDN	2020-12-28	222	363	161	Pfizer/BioNTech	Western Early Arriver	50000000	LoMIC	East Asia and Pacific	https://www.reuters.com/article/healthcoronavirus-indonesia-pfizer/indonesia-to-get-pfizer-biontech-covid-19-vaccine-from-august-ministry-idUSL2N2O106C
Venezuela (Bolivarian Republic of)	VEN	2020-12-29	223	364	138	Sputnik V	Russian	10000000	NA	Latin America and Caribbean	https://www.reuters.com/article/idUSKBN2931YL
Taiwan (Province of China)	TWN	2020-12-30	224	365	196	Moderna	Western Early Arriver	5000000	HIC	East Asia and Pacific	https://investors.modernatx.com/news-releases/news-release-details/moderna-announces-covid-19-vaccine-supply-agreements-government
Taiwan (Province of China)	TWN	2020-12-30	224	365	223	Oxford/AstraZeneca	Cosmopolitan	10000000	HIC	East Asia and Pacific	https://www.cdc.gov.tw/En/Bulletin/Detail/dyGaFbJOfhghSBgOEbH4Lg?typeid=158
Pakistan	PAK	2020-12-30	224	365	112	Sinopharm	Major Chinese	5500000	LoMIC	South Asia	https://twitter.com/DevelopmentPk/status/1386350840781410308?s=20
Ukraine	UKR	2020-12-30	224	365	127	Sinovac	Major Chinese	1900000	LoMIC	Eastern Europe and Central Asia	https://www.reuters.com/article/health-coronavirus-ukraine-probe/update-1-minister-says-absolutely-calm-as-ukraine-probes-covid-19-vaccine-deal-idUSL1N2KG1RD
Bolivia (Plurinational State of)	BOL	2020-12-30	224	365	139	Sputnik V	Russian	5200000	LoMIC	Latin America and Caribbean	https://www.minsalud.gob.bo/5145-bolivia-ratifica-registro-de-compra-de-vacuna-sputnik-v-y-continua-negociaciones-con-otros-laboratorios
Ukraine	UKR	2020-12-30	224	365	127	Sinovac	Major Chinese	3100000	LoMIC	Eastern Europe and Central Asia	https://www.reuters.com/article/us-health-coronavirus-ukraine-vaccine/ukraine-pharma-group-to-supply-5-million-doses-of-sinovac-covid-19-vaccine-in-first-half-idUSKBN29H1QZ
Colombia	COL	2020-12-30	224	365	147	Janssen	Western Latecomer	9000000	UMIC	Latin America and Caribbean	https://www.minsalud.gov.co/Paginas/Colombia-y-Janssen-acuerdan-nueve-millones-de-vacunas.aspx
Viet Nam	VNM	2021-01-04	229	370	228	Oxford/AstraZeneca	Cosmopolitan	30000000	LoMIC	East Asia and Pacific	https://e.vnexpress.net/news/news/vietnam-receives-another-2-mln-astrazeneca-vaccine-doses-4349791.html
Egypt	EGY	2021-01-04	229	370	117	Sinopharm	Major Chinese	20000000	LoMIC	Middle East and North Africa	https://www.reuters.com/world/africa/egypt-purchase-20-million-doses-sinopharm-vaccine-2021-04-20/#:~:text=AfricaEgypt%20to%20purchase%2020%20million%20doses%20of%20Sinopharm%20vaccine&text=Egypt%20has%20agreed%20to%20purchase,health%20ministry%20said%20on%20Tuesday.
Albania	ALB	2021-01-04	229	370	168	Pfizer/BioNTech	Western Early Arriver	500000	UMIC	Eastern Europe and Central Asia	https://seenews.com/news/albania-strikes-deal-with-pfizer-for-500000-covid-19-vaccines-726604
Brazil	BRA	2021-01-04	229	370	0	Bharat Biotech	Small MIC	5000000	UMIC	Latin America and Caribbean	https://www.reuters.com/article/health-coronavirus-brazil-india/private-brazilian-clinics-to-buy-covid-19-vaccine-from-bharat-biotech-idINKBN2991NL
United Arab Emirates (the)	ARE	2021-01-05	230	371	118	Sinopharm	Major Chinese	3000000	HIC	Middle East and North Africa	https://www.reuters.com/article/health-coronavirus-vaccine-cnbg/chinas-cnbg-has-supplied-3-million-covid-19-vaccine-doses-to-uae-idUSL4N2JG231
Republic of North Macedonia	MKD	2021-01-05	230	371	169	Pfizer/BioNTech	Western Early Arriver	800000	UMIC	Eastern Europe and Central Asia	http://zdravstvo.gov.mk/severna-makedonija-dobiva-800-iljadi-dozi-od-fajzer-5-850-stigaat-vo-fevruari/
Serbia	SRB	2021-01-05	230	371	145	Sputnik V	Russian	2000000	UMIC	Eastern Europe and Central Asia	https://rdif.ru/Eng_fullNews/6273/
Peru	PER	2021-01-06	231	372	230	Oxford/AstraZeneca	Cosmopolitan	14040000	UMIC	Latin America and Caribbean	https://cdn.www.gob.pe/uploads/document/file/1616529/informacion-general-de-acuerdos-y-contratos-para-la-provision-de-vacunas-contra-la-covid-19.pdf.pdf
Peru	PER	2021-01-06	231	372	119	Sinopharm	Major Chinese	1000000	UMIC	Latin America and Caribbean	https://www.reuters.com/article/idUSKBN29H2MA
South Africa	ZAF	2021-01-07	232	373	231	Oxford/AstraZeneca	Cosmopolitan	1000000	UMIC	Eastern and Southern Africa	https://www.reuters.com/article/uk-health-coronavirus-safrica/serum-institute-refunds-safrica-for-undelivered-astrazeneca-doses-idUSKBN2BV20W
Brazil	BRA	2021-01-08	233	374	232	Oxford/AstraZeneca	Cosmopolitan	10000000	UMIC	Latin America and Caribbean	https://www.bio.fiocruz.br/index.php/br/noticias/2218-2-milhoes-de-doses-devem-estar-liberados-na-madrugada-desta-quarta
Philippines (the)	PHL	2021-01-10	235	376	187	Novavax	Western Latecomer	30000000	LoMIC	East Asia and Pacific	https://www.reuters.com/article/us-health-coronavirus-philippines-vaccin/philippines-signs-deal-to-secure-30-million-doses-of-covid-19-vaccine-covovax-distributor-idUSKBN29F0FG
India	IND	2021-01-11	236	377	7	Bharat Biotech	Small MIC	80000000	LoMIC	South Asia	https://twitter.com/ianuragthakur/status/1391435021773246466?s=20
Philippines (the)	PHL	2021-01-11	236	377	139	Sinovac	Major Chinese	19000000	LoMIC	East Asia and Pacific	https://www.rappler.com/nation/philippine-government-doubles-order-for-sinovac-vaccines
Philippines (the)	PHL	2021-01-11	236	377	139	Sinovac	Major Chinese	26000000	LoMIC	East Asia and Pacific	https://www.reuters.com/world/asia-pacific/philippines-signs-deal-40-mln-pfizerbiontech-vaccine-doses-report-2021-06-20/
Bangladesh	BGD	2021-01-12	237	378	236	Oxford/AstraZeneca	Cosmopolitan	3000000	LoMIC	South Asia	https://www.reuters.com/article/us-health-coronavirus-bangladesh-vaccine/exclusive-bangladeshs-beximco-could-start-private-sales-of-astrazeneca-vaccine-next-month-idUKKBN29H1YC
Palestine, State of	PSE	2021-01-13	238	379	237	Oxford/AstraZeneca	Cosmopolitan	25000	LoMIC	Middle East and North Africa	https://www.mea.gov.in/vaccine-supply.htm
Palestine, State of	PSE	2021-01-13	238	379	177	Pfizer/BioNTech	Western Early Arriver	4000000	LoMIC	Middle East and North Africa	https://www.ochaopt.org/content/response-escalation-opt-situation-report-no-3-4-10-june-2021
African Union	AU	2021-01-13	238	379	161	Janssen	Western Latecomer	400000000	LoMIC	African Union	https://www.reuters.com/article/us-health-coronavirus-j-j-vaccine/jj-in-deal-to-supply-covid-19-vaccine-to-african-union-member-states-idUSKBN2BL0QS
Dominican Republic (the)	DOM	2021-01-16	241	382	180	Pfizer/BioNTech	Western Early Arriver	7999875	UMIC	Latin America and Caribbean	https://presidencia.gob.do/noticias/gobierno-firma-acuerdo-con-pfizer-y-biontech-para-adquisicion-de-79-millones-de-dosis-de
Serbia	SRB	2021-01-16	241	382	129	Sinopharm	Major Chinese	2000000	UMIC	Eastern Europe and Central Asia	https://www.srbija.gov.rs/vest/en/166281/serbia-receives-one-million-doses-of-chinese-sinopharm-covid-19-vaccine.php
Azerbaijan	AZE	2021-01-16	241	382	144	Sinovac	Major Chinese	4000000	UMIC	Eastern Europe and Central Asia	https://www.reuters.com/article/us-health-coronavirus-azerbaijan/azerbaijan-to-start-covid-19-inoculations-with-4-million-sinovac-shots-idUSKBN29L0BK
Lebanon	LBN	2021-01-17	242	383	181	Pfizer/BioNTech	Western Early Arriver	2100000	LoMIC	Middle East and North Africa	https://www.arabnews.com/node/1794071/middle-east
South Africa	ZAF	2021-01-18	243	384	166	Janssen	Western Latecomer	31000000	UMIC	Eastern and Southern Africa	https://www.reuters.com/article/us-health-coronavirus-safrica-johnson-jo/south-africa-could-get-20-million-more-jj-vaccine-doses-health-minister-says-idUSKBN2B40VP
Mexico	MEX	2021-01-18	243	384	158	Sputnik V	Russian	24000000	UMIC	Latin America and Caribbean	https://www.reuters.com/article/health-coronavirus-mexico-russia/update-1-mexicos-president-thanks-putin-for-vaccine-shipments-idUSL1N2K01CU
Korea (the Republic of)	KOR	2021-01-19	244	385	196	Novavax	Western Latecomer	40000000	HIC	East Asia and Pacific	https://www.reuters.com/article/health-coronavirus-novavax-southkorea-va/novavax-signs-deal-with-sk-bioscience-for-40-mln-vaccine-doses-for-s-korea-idUSFWN2KL0LU
Kyrgyzstan	KGZ	2021-01-20	245	386	160	Sputnik V	Russian	500000	LoMIC	Eastern Europe and Central Asia	https://sputniknews.com/20210120/kyrgyzstan-requests-500000-doses-of-covid-19-vaccine-from-russia-1081824462.html
Maldives	MDV	2021-01-20	245	386	244	Oxford/AstraZeneca	Cosmopolitan	300000	UMIC	South Asia	https://themaldivesjournal.com/30062
COVAX	CVX	2021-01-22	247	388	186	Pfizer/BioNTech	Western Early Arriver	40000000	COVAX	COVAX	https://www.unicef.org/press-releases/covax-announces-new-agreement-plans-first-deliveries
Hungary	HUN	2021-01-22	247	388	162	Sputnik V	Russian	2000000	HIC	Western Europe	https://www.reuters.com/article/us-health-coronavirus-hungary/hungary-publishes-chinese-russian-vaccine-contracts-amid-covid-19-surge-idUSKBN2B30YP
Côte d'Ivoire	CIV	2021-01-22	247	388	246	Oxford/AstraZeneca	Cosmopolitan	1000000	LoMIC	West and Central Africa	https://www.mea.gov.in/vaccine-supply.htm
Morocco	MAR	2021-01-22	247	388	246	Oxford/AstraZeneca	Cosmopolitan	12500000	LoMIC	Middle East and North Africa	https://www.reuters.com/article/idUSKBN29R1O0
Côte d'Ivoire	CIV	2021-01-22	247	388	186	Pfizer/BioNTech	Western Early Arriver	100000	LoMIC	West and Central Africa	https://www.reuters.com/article/uk-health-coronavirus-ivorycoast/ivory-coast-says-delivery-of-its-first-doses-of-pfizer-vaccine-delayed-to-mid-feb-idUSKBN29Q0TU
Egypt	EGY	2021-01-24	249	390	248	Oxford/AstraZeneca	Cosmopolitan	20000000	LoMIC	Middle East and North Africa	https://www.arabnews.com/node/1797771/middle-east
Saudi Arabia	SAU	2021-01-25	250	391	249	Oxford/AstraZeneca	Cosmopolitan	3000000	HIC	Middle East and North Africa	https://www.reuters.com/article/health-coronavirus-india-saudi-exclusive/exclusive-saudi-arabia-to-get-three-million-astrazeneca-shots-in-about-a-week-from-india-idUSKBN29V0DE
Uruguay	URY	2021-01-26	251	392	190	Pfizer/BioNTech	Western Early Arriver	2000000	HIC	Latin America and Caribbean	https://www.gub.uy/ministerio-salud-publica/comunicacion/noticias/gobierno-adquirio-375-millones-vacunas-contra-covid-19-aspira-inocular-28
Uruguay	URY	2021-01-26	251	392	154	Sinovac	Major Chinese	1750000	HIC	Latin America and Caribbean	https://www.gub.uy/ministerio-salud-publica/comunicacion/noticias/gobierno-adquirio-375-millones-vacunas-contra-covid-19-aspira-inocular-28
Japan	JPN	2021-01-27	252	393	251	Oxford/AstraZeneca	Cosmopolitan	80000000	HIC	East Asia and Pacific	https://www.reuters.com/world/asia-pacific/japan-cancels-third-contracted-astrazeneca-vaccine-purchase-2022-04-11/
Hungary	HUN	2021-01-28	253	394	141	Sinopharm	Major Chinese	5000000	HIC	Western Europe	https://www.facebook.com/1443632629226845/posts/2853863864870374/?d=n
Kuwait	KWT	2021-01-29	254	395	253	Oxford/AstraZeneca	Cosmopolitan	3000000	HIC	Middle East and North Africa	https://gulfnews.com/world/gulf/kuwait/kuwait-no-choosing-between-vaccines-health-officials-say-1.76376908
Myanmar	MMR	2021-01-29	254	395	253	Oxford/AstraZeneca	Cosmopolitan	30000000	LoMIC	East Asia and Pacific	https://www.reuters.com/article/health-coronavirus-myanmar-vaccine/refile-myanmar-launches-vaccination-drive-prioritises-frontline-healthcare-workers-idUSL4N2K13DT
Sri Lanka	LKA	2021-01-29	254	395	193	Pfizer/BioNTech	Western Early Arriver	5000000	LoMIC	South Asia	https://www.thehindu.com/news/international/sri-lanka-receives-26000-doses-of-us-made-pfizer-covid-19-vaccine/article35159978.ece
Malaysia	MYS	2021-01-29	254	395	106	CanSino	Small MIC	3500000	UMIC	East Asia and Pacific	https://www.reuters.com/article/us-health-coronavirus-malaysia/malaysias-solution-group-to-supply-3-5-million-doses-of-cansino-vaccine-to-government-idUSKBN2A41I2
Colombia	COL	2021-01-29	254	395	226	Moderna	Western Early Arriver	10000000	UMIC	Latin America and Caribbean	https://www.reuters.com/article/us-health-coronavirus-colombia-vaccine/colombia-reaches-covid-19-vaccine-agreements-with-moderna-sinovac-idUSKBN29Z01X
Colombia	COL	2021-01-29	254	395	157	Sinovac	Major Chinese	7500000	UMIC	Latin America and Caribbean	http://www.chinatoday.com.cn/ctenglish/2018/ii/202106/t20210623_800250337.html
Algeria	DZA	2021-01-31	256	397	255	Oxford/AstraZeneca	Cosmopolitan	50000	LoMIC	Middle East and North Africa	https://www.mea.gov.in/vaccine-supply.htm
Panama	PAN	2021-02-01	257	398	196	Pfizer/BioNTech	Western Early Arriver	1999530	HIC	Latin America and Caribbean	https://documents1.worldbank.org/curated/en/998131650319870029/pdf/Panama-COVID-19-Emergency-Response-Project-Additional-Financing.pdf
Lebanon	LBN	2021-02-01	257	398	196	Pfizer/BioNTech	Western Early Arriver	1500000	LoMIC	Middle East and North Africa	https://documents1.worldbank.org/curated/en/173121612189827164/pdf/Disclosable-Restructuring-Paper-Lebanon-Health-Resilience-Project-P163476.pdf
Switzerland	CHE	2021-02-03	259	400	211	Novavax	Western Latecomer	6000000	HIC	Western Europe	https://www.admin.ch/gov/en/start/documentation/media-releases.msg-id-82224.html
United Arab Emirates (the)	ARE	2021-02-03	259	400	258	Oxford/AstraZeneca	Cosmopolitan	200000	HIC	Middle East and North Africa	https://www.mea.gov.in/vaccine-supply.htm
Uganda	UGA	2021-02-03	259	400	258	Oxford/AstraZeneca	Cosmopolitan	18000000	LIC	Eastern and Southern Africa	https://www.reuters.com/article/health-coronavirus-uganda/update-1-uganda-orders-18-mln-doses-of-astrazenecas-covid-19-vaccine-govt-says-idUSL1N2K91VC
Paraguay	PRY	2021-02-04	260	401	175	Sputnik V	Russian	1000000	UMIC	Latin America and Caribbean	https://www.telesurenglish.net/news/Paraguay-to-Receive-First-Batch-of-Sputnik-V-Vaccines-20210217-0013.html
Ukraine	UKR	2021-02-05	261	402	213	Novavax	Western Latecomer	15000000	LoMIC	Eastern Europe and Central Asia	https://www.facebook.com/moz.ukr/photos/a.300751836754595/1790149027814861/
Ukraine	UKR	2021-02-05	261	402	260	Oxford/AstraZeneca	Cosmopolitan	4000000	LoMIC	Eastern Europe and Central Asia	https://www.facebook.com/moz.ukr/photos/a.300751836754595/1790149027814861/
Peru	PER	2021-02-05	261	402	200	Pfizer/BioNTech	Western Early Arriver	20001150	UMIC	Latin America and Caribbean	https://cdn.www.gob.pe/uploads/document/file/1616529/informacion-general-de-acuerdos-y-contratos-para-la-provision-de-vacunas-contra-la-covid-19.pdf.pdf
Macao	MAC	2021-02-06	262	403	150	Sinopharm	Major Chinese	100000	HIC	East Asia and Pacific	https://news.cgtn.com/news/2021-02-06/Macao-SAR-receives-100-000-doses-of-Sinopharm-s-COVID-19-vaccine-XF1rBZ3u1O/index.html
Guinea	GIN	2021-02-08	264	405	179	Sputnik V	Russian	2000000	LIC	West and Central Africa	https://www.africanews.com/2020/12/31/guinea-begins-administering-russia-s-sputnik-v-covid-19-vaccine//
Turkey	TUR	2021-02-08	264	405	167	Sinovac	Major Chinese	50000000	UMIC	Eastern Europe and Central Asia	https://asia.nikkei.com/Spotlight/Coronavirus/Coronavirus-Free-to-read/Coronavirus-latest-Biden-seeks-all-the-facts-on-China-s-initial-response
Iran (Islamic Republic of)	IRN	2021-02-09	265	406	180	Sputnik V	Russian	2000000	LoMIC	Middle East and North Africa	https://www.reuters.com/article/health-coronavirus-iran-vaccination-int/iran-starts-covid-vaccination-awaits-more-vaccine-deliveries-idUSKBN2A9120
Zimbabwe	ZWE	2021-02-10	266	407	154	Sinopharm	Major Chinese	600000	LoMIC	Eastern and Southern Africa	https://documents1.worldbank.org/curated/en/252481646427453020/pdf/Zimbabwe-COVID-19-Emergency-Response-Project.pdf
Bolivia (Plurinational State of)	BOL	2021-02-11	267	408	155	Sinopharm	Major Chinese	400000	LoMIC	Latin America and Caribbean	https://www.minsalud.gob.bo/5277-gobierno-suscribe-acuerdo-con-china-para-adquisicion-de-medio-millon-de-vacunas-contra-la-covid-19
Libya	LBY	2021-02-11	267	408	190	Janssen	Western Latecomer	500000	UMIC	Middle East and North Africa	https://www.libyaobserver.ly/health/libya-strikes-deal-johnson-johnson-supply-500-thousand-doses-COVID-19-vaccine
Senegal	SEN	2021-02-12	268	409	156	Sinopharm	Major Chinese	200000	LoMIC	West and Central Africa	https://www.reuters.com/article/uk-health-coronavirus-senegal-vaccine/senegal-pays-3-7-million-for-200000-doses-of-chinas-sinopharm-vaccine-idUSKBN2AD06Y
Mexico	MEX	2021-02-14	270	411	269	Oxford/AstraZeneca	Cosmopolitan	2000000	UMIC	Latin America and Caribbean	https://www.gob.mx/sre/prensa/mexico-receives-shipment-of-870-000-doses-of-sars-cov-2-vaccine
Philippines (the)	PHL	2021-02-15	271	412	194	Janssen	Western Latecomer	5000000	LoMIC	East Asia and Pacific	https://www.bloomberg.com/news/articles/2021-02-16/philippines-says-covid-vaccine-orders-enough-to-hit-2021-goal
El Salvador	SLV	2021-02-15	271	412	270	Oxford/AstraZeneca	Cosmopolitan	20000	LoMIC	Latin America and Caribbean	https://www.mea.gov.in/vaccine-supply.htm
Philippines (the)	PHL	2021-02-15	271	412	270	Oxford/AstraZeneca	Cosmopolitan	800000	LoMIC	East Asia and Pacific	https://cnnphilippines.com/news/2021/4/15/Isko-Moreno-Manila-AstraZeneca-vaccine.html
Philippines (the)	PHL	2021-02-15	271	412	186	Sputnik V	Russian	20000000	LoMIC	East Asia and Pacific	https://peace.gov.ph/2021/05/first-batch-of-gamaleyas-sputnik-v-vaccines-arrive-govt-to-reassess-logistics-capabilities-in-handling-highly-sensitive-vaccines/?fbclid=IwAR3QxAxFr_F4WF_01s3sya30vmeyBI6edXc2YXSt1K38HgZ9t4H-UT44dqI
Dominican Republic (the)	DOM	2021-02-15	271	412	174	Sinovac	Major Chinese	10768000	UMIC	Latin America and Caribbean	https://dominicantoday.com/dr/covid-19/2021/03/01/chinese-vaccine-arrives-as-pfizer-and-astrazeneca-fumble/
Nepal	NPL	2021-02-16	272	413	271	Oxford/AstraZeneca	Cosmopolitan	2000000	LoMIC	South Asia	https://kathmandupost.com/health/2021/02/16/cabinet-clears-way-for-procuring-2-million-doses-of-covid-19-vaccine-from-india
Dominican Republic (the)	DOM	2021-02-16	272	413	271	Oxford/AstraZeneca	Cosmopolitan	110000	UMIC	Latin America and Caribbean	https://www.reuters.com/article/health-coronavirus-dominicanrepublic-vac/dominican-republic-launches-covid-19-vaccination-campaign-idUSL8N2KM77N
European Union	EU	2021-02-17	273	414	245	Moderna	Western Early Arriver	150000000	HIC	Western Europe	https://ec.europa.eu/commission/presscorner/detail/en/IP_21_655
Uzbekistan	UZB	2021-02-17	273	414	188	Sputnik V	Russian	1000000	LoMIC	Eastern Europe and Central Asia	https://www.reuters.com/article/healthcoronavirus-uzbekistan-russia-vacc/uzbekistan-to-buy-russian-covid-19-vaccine-produce-chinese-one-idUSL8N2KN2YJ
Argentina	ARG	2021-02-17	273	414	272	Oxford/AstraZeneca	Cosmopolitan	1160000	UMIC	Latin America and Caribbean	https://www.reuters.com/article/salud-coronavirus-argentina-vacunas-idLTAKBN2AH1V4
Cambodia	KHM	2021-02-19	275	416	274	Oxford/AstraZeneca	Cosmopolitan	100000	LoMIC	East Asia and Pacific	https://www.khmertimeskh.com/50815733/cambodia-negotiating-purchase-of-indian-vaccines/
Sri Lanka	LKA	2021-02-19	275	416	274	Oxford/AstraZeneca	Cosmopolitan	1500000	LoMIC	South Asia	https://documents1.worldbank.org/curated/en/537141622653830760/pdf/Sri-Lanka-COVID-19-Emergency-Response-and-Health-Systems-Preparedness-Project-Second-Additional-Financing.pdf
Serbia	SRB	2021-02-20	276	417	275	Oxford/AstraZeneca	Cosmopolitan	150000	UMIC	Eastern Europe and Central Asia	https://www.mea.gov.in/vaccine-supply.htm
Mauritius	MUS	2021-02-22	278	419	277	Oxford/AstraZeneca	Cosmopolitan	100000	UMIC	Eastern and Southern Africa	https://twitter.com/DrSJaishankar/status/1363792442819026944?s=20
San Marino	SMR	2021-02-23	279	420	194	Sputnik V	Russian	7500	HIC	Western Europe	https://vaccinocovid.iss.sm/vaccinazione-sputnik_v-anticovid
Honduras	HND	2021-02-24	280	421	279	Oxford/AstraZeneca	Cosmopolitan	1400000	LoMIC	Latin America and Caribbean	https://www.reuters.com/article/healthcoronavirus-honduras/honduras-orders-70000-doses-of-russias-sputnik-v-covid-19-vaccine-idUSL1N2KU28H
Ukraine	UKR	2021-02-24	280	421	219	Pfizer/BioNTech	Western Early Arriver	100000	LoMIC	Eastern Europe and Central Asia	https://www.facebook.com/moz.ukr/photos/a.300751836754595/1790149027814861/
Honduras	HND	2021-02-24	280	421	195	Sputnik V	Russian	4200000	LoMIC	Latin America and Caribbean	https://www.salud.gob.hn/site/index.php/component/k2/item/2155-llega-el-primer-lote-de-vacunas-rusas-compradas-por-el-gobierno-de-honduras
Macao	MAC	2021-02-25	281	422	220	Pfizer/BioNTech	Western Early Arriver	400000	HIC	East Asia and Pacific	https://www.fosunpharma.com/en/news/news-details-3828.html
Argentina	ARG	2021-02-25	281	422	169	Sinopharm	Major Chinese	6000000	UMIC	Latin America and Caribbean	https://www.argentina.gob.ar/sites/default/files/informe_130-_hdn.pdf
Ecuador	ECU	2021-02-25	281	422	184	Sinovac	Major Chinese	2000000	UMIC	Latin America and Caribbean	https://www.salud.gob.ec/ecuador-inicia-fase-1-de-vacunacion-con-llegada-de-cuarta-remesa-de-31-590-dosis-de-vacunas-pfizer/
Montenegro	MNE	2021-02-25	281	422	196	Sputnik V	Russian	50000	UMIC	Eastern Europe and Central Asia	https://www.gov.me/en/article/5000-sputnik-v-vaccines-arrive-in-montenegro
Canada	CAN	2021-02-26	282	423	281	Oxford/AstraZeneca	Cosmopolitan	2000000	HIC	North America	https://www.biospace.com/article/releases/canada-to-receive-2-million-doses-of-astrazeneca-s-covid-19-vaccine-manufactured-by-the-serum-institute-of-india/#:~:text=Following%20Health%20Canada's%20authorization%20of,Verity%20Pharmaceuticals%20Canada%20Inc.%2FSerum
Republic of North Macedonia	MKD	2021-03-01	285	426	173	Sinopharm	Major Chinese	200000	UMIC	Eastern Europe and Central Asia	https://www.rferl.org/a/north-macedonia-china-vaccines-/31232663.html
United Kingdom of Great Britain and Northern Ireland (the)	GBR	2021-03-02	286	427	285	Oxford/AstraZeneca	Cosmopolitan	10000000	HIC	Western Europe	https://www.reuters.com/article/us-health-coronavirus-britain-india/uk-to-receive-10-million-astrazeneca-covid-19-vaccine-doses-from-indias-serum-institute-idUSKCN2AU2LW
Slovakia	SVK	2021-03-02	286	427	201	Sputnik V	Russian	2000000	HIC	Western Europe	https://www.euronews.com/2021/03/01/slovakia-receives-200-000-doses-of-russia-s-sputnik-v-coronavirus-vaccine
Iraq	IRQ	2021-03-02	286	427	285	Oxford/AstraZeneca	Cosmopolitan	2000000	UMIC	Middle East and North Africa	https://abcnews.go.com/Health/wireStory/iraq-launches-vaccine-program-arrival-china-doses-76200686
Korea (the Republic of)	KOR	2021-03-04	288	429	260	Moderna	Western Early Arriver	40000000	HIC	East Asia and Pacific	https://www.businesswire.com/news/home/20210303006074/en/GC-Pharma-Finalises-Agreement-With-Moderna-and-the-Government-of-the-Republic-of-Korea-for-COVID-19-Vaccines-Distribution
Georgia	GEO	2021-03-04	288	429	240	Novavax	Western Latecomer	1000000	UMIC	Eastern Europe and Central Asia	https://lenta.ru/news/2021/03/04/georgia_vac/
Iraq	IRQ	2021-03-04	288	429	176	Sinopharm	Major Chinese	2000000	UMIC	Middle East and North Africa	https://www.reuters.com/article/health-coronavirus-iraq-vaccine-int/iraq-receives-first-batch-of-covid-19-vaccines-from-china-idUSKBN2AU0YD
Iraq	IRQ	2021-03-04	288	429	203	Sputnik V	Russian	1000000	UMIC	Middle East and North Africa	https://www.reuters.com/article/health-coronavirus-iraq-vaccine-int/iraq-signs-deal-to-receive-russias-sputnik-v-vaccine-idUSKBN2AW1VZ
Philippines (the)	PHL	2021-03-07	291	432	263	Moderna	Western Early Arriver	13000000	LoMIC	East Asia and Pacific	https://investors.modernatx.com/news-releases/news-release-details/moderna-announces-supply-agreement-provide-13-million-doses
Philippines (the)	PHL	2021-03-07	291	432	263	Moderna	Western Early Arriver	7000000	LoMIC	East Asia and Pacific	https://investors.modernatx.com/news-releases/news-release-details/moderna-announces-supply-agreement-provide-13-million-doses
Republic of North Macedonia	MKD	2021-03-07	291	432	206	Sputnik V	Russian	200000	UMIC	Eastern Europe and Central Asia	https://www.reuters.com/article/health-coronavirus-northmacedonia-vaccin/north-macedonia-receives-first-batch-of-russian-sputnik-v-vaccine-idUSL8N2L50NZ
Tunisia	TUN	2021-03-09	293	434	208	Sputnik V	Russian	500000	LoMIC	Middle East and North Africa	https://www.france24.com/en/live-news/20210309-tunisia-receives-first-big-vaccine-delivery
Mexico	MEX	2021-03-09	293	434	181	Sinopharm	Major Chinese	12000000	UMIC	Latin America and Caribbean	https://www.gob.mx/sre/en/articulos/mexico-accelerates-national-vaccination-plan-will-receive-22-million-additional-doses-of-sinovac-and-sinopharm-vaccines-266424
Mexico	MEX	2021-03-09	293	434	196	Sinovac	Major Chinese	20000000	UMIC	Latin America and Caribbean	https://www.gob.mx/sre/en/articulos/mexico-accelerates-national-vaccination-plan-will-receive-22-million-additional-doses-of-sinovac-and-sinopharm-vaccines-266424
European Union	EU	2021-03-10	294	435	233	Pfizer/BioNTech	Western Early Arriver	4000000	HIC	Western Europe	https://ec.europa.eu/commission/presscorner/detail/en/ip_21_1101
Iran (Islamic Republic of)	IRN	2021-03-10	294	435	65	Bharat Biotech	Small MIC	500000	LoMIC	Middle East and North Africa	https://www.dnaindia.com/world/report-iran-to-get-500000-doses-of-covaxin-first-tranche-sent-already-2880583
Pakistan	PAK	2021-03-10	294	435	146	CanSino	Small MIC	20000000	LoMIC	South Asia	https://twitter.com/DevelopmentPk/status/1386350840781410308?s=20
Ghana	GHA	2021-03-10	294	435	293	Oxford/AstraZeneca	Cosmopolitan	2000	LoMIC	West and Central Africa	https://www.mea.gov.in/vaccine-supply.htm
Philippines (the)	PHL	2021-03-11	295	436	66	Bharat Biotech	Small MIC	8000000	LoMIC	East Asia and Pacific	https://www.pna.gov.ph/articles/1138167
Mongolia	MNG	2021-03-11	295	436	234	Pfizer/BioNTech	Western Early Arriver	2350000	LoMIC	East Asia and Pacific	https://montsame.mn/en/read/268676
Azerbaijan	AZE	2021-03-11	295	436	210	Sputnik V	Russian	300000	UMIC	Eastern Europe and Central Asia	https://news.az/news/azerbaijan-to-receive-300000-doses-of-russias-sputnik-v-vaccine
Morocco	MAR	2021-03-12	296	437	211	Sputnik V	Russian	1000000	LoMIC	Middle East and North Africa	https://www.moroccoworldnews.com/2021/03/337145/covid-19-morocco-orders-1-million-doses-of-sputnik-v-vaccine
Brazil	BRA	2021-03-12	296	437	219	Janssen	Western Latecomer	38000000	UMIC	Latin America and Caribbean	https://www.gov.br/saude/pt-br/assuntos/noticias/ministerio-da-saude-fecha-acordo-com-pfizer-e-janssen-para-mais-138-milhoes-de-doses-de-vacinas-covid-19
Bahrain	BHR	2021-03-13	297	438	185	Sinopharm	Major Chinese	1000000	HIC	Middle East and North Africa	https://www.bahrainmirror.com/en/news/58773.html
Indonesia	IDN	2021-03-14	298	439	270	Moderna	Western Early Arriver	5200000	LoMIC	East Asia and Pacific	https://www.reuters.com/article/us-health-coronavirus-indonesia-vaccine/indonesia-orders-20-million-covid-19-vaccine-doses-for-private-inoculations-idUSKBN2B70LV
Indonesia	IDN	2021-03-14	298	439	186	Sinopharm	Major Chinese	15000000	LoMIC	East Asia and Pacific	https://www.reuters.com/article/us-health-coronavirus-indonesia-vaccine/indonesia-orders-20-million-covid-19-vaccine-doses-for-private-inoculations-idUSKBN2B70LV
Cambodia	KHM	2021-03-15	299	440	202	Sinovac	Major Chinese	16500000	LoMIC	East Asia and Pacific	http://www.akp.gov.kh/post/detail/237385
El Salvador	SLV	2021-03-15	299	440	202	Sinovac	Major Chinese	2000000	LoMIC	Latin America and Caribbean	https://www.reuters.com/article/health-coronavirus-el-salvador-china/el-salvador-acquires-two-million-covid-19-vaccines-from-china-idINKBN2BK02Z
Zimbabwe	ZWE	2021-03-15	299	440	202	Sinovac	Major Chinese	1200000	LoMIC	Eastern and Southern Africa	https://www.bloomberg.com/news/articles/2021-04-06/zimbabwe-to-buy-one-million-covid-19-vaccines-each-month
Mauritius	MUS	2021-03-15	299	440	70	Bharat Biotech	Small MIC	200000	UMIC	Eastern and Southern Africa	https://www.mea.gov.in/vaccine-supply.htm
Costa Rica	CRI	2021-03-15	299	440	238	Pfizer/BioNTech	Western Early Arriver	1000350	UMIC	Latin America and Caribbean	https://www.presidencia.go.cr/comunicados/2021/03/costa-rica-firma-adenda-con-pfizerpara-adquirir-1-millon-de-vacunas-adicionales/
Georgia	GEO	2021-03-15	299	440	187	Sinopharm	Major Chinese	100000	UMIC	Eastern Europe and Central Asia	https://agenda.ge/en/news/2021/891
Kazakhstan	KAZ	2021-03-15	299	440	202	Sinovac	Major Chinese	3000000	UMIC	Eastern Europe and Central Asia	https://tengrinews.kz/kazakhstan_news/kitay-otpravit-kazahstan-3-milliona-doz-vaktsin-koronavirusa-432774/
Kazakhstan	KAZ	2021-03-15	299	440	0	Sputnik Light	Russian	1000000	UMIC	Eastern Europe and Central Asia	https://tengrinews.kz/kazakhstan_news/kitay-otpravit-kazahstan-3-milliona-doz-vaktsin-koronavirusa-432774/
Armenia	ARM	2021-03-15	299	440	214	Sputnik V	Russian	1000000	UMIC	Eastern Europe and Central Asia	https://www.reuters.com/article/us-health-coronavirus-russia-vaccine-arm/armenia-to-receive-1-million-doses-of-russias-sputnik-v-shot-tass-idUKKBN2C11O8
Libya	LBY	2021-03-15	299	440	214	Sputnik V	Russian	860000	UMIC	Middle East and North Africa	https://www.humanitarianresponse.info/sites/www.humanitarianresponse.info/files/documents/files/libya_covid_update_30.pdf
Sri Lanka	LKA	2021-03-17	301	442	216	Sputnik V	Russian	13000000	LoMIC	South Asia	https://abcnews.go.com/Health/wireStory/latest-india-adds-368000-virus-cases-3417-deaths-77457259
Pakistan	PAK	2021-03-17	301	442	216	Sputnik V	Russian	200000	LoMIC	South Asia	https://www.thenews.com.pk/latest/805728-first-shipment-of-privately-imported-russian-vaccine-sputnik-arrives-in-karachi
Bosnia and Herzegovina	BIH	2021-03-17	301	442	216	Sputnik V	Russian	500000	UMIC	Eastern Europe and Central Asia	https://www.reuters.com/article/health-coronavirus-bosnia-vaccine-idCNL8N2LF368
Brazil	BRA	2021-03-18	302	443	241	Pfizer/BioNTech	Western Early Arriver	100001070	UMIC	Latin America and Caribbean	https://aurores.org/wp-content/uploads/2021/08/Brazil-Pfizer.pdf
Serbia	SRB	2021-03-18	302	443	190	Sinopharm	Major Chinese	2000000	UMIC	Eastern Europe and Central Asia	https://news.cgtn.com/news/2021-03-18/Serbia-purchases-2-million-more-doses-of-Sinopharm-vaccine--YJDYMuni8w/index.html
Thailand	THA	2021-03-18	302	443	205	Sinovac	Major Chinese	100000	UMIC	East Asia and Pacific	https://www.bangkokpost.com/thailand/general/2085835/business-group-orders-100-000-sinovac-shots
Jordan	JOR	2021-03-19	303	444	302	Oxford/AstraZeneca	Cosmopolitan	2000000	UMIC	Middle East and North Africa	https://www.arabnews.com/node/1828091/middle-east
Jordan	JOR	2021-03-19	303	444	242	Pfizer/BioNTech	Western Early Arriver	5500000	UMIC	Middle East and North Africa	https://documents1.worldbank.org/curated/en/943551624319924194/pdf/Jordan-COVID-19-Emergency-Response-Project-Additional-Financing.pdf
Jordan	JOR	2021-03-19	303	444	191	Sinopharm	Major Chinese	2000000	UMIC	Middle East and North Africa	https://www.arabnews.com/node/1828091/middle-east
Jordan	JOR	2021-03-19	303	444	218	Sputnik V	Russian	2000000	UMIC	Middle East and North Africa	https://www.arabnews.com/node/1828091/middle-east
Guyana	GUY	2021-03-20	304	445	219	Sputnik V	Russian	200000	UMIC	Latin America and Caribbean	https://guyanachronicle.com/2021/03/20/guyana-to-get-205000-doses-of-russian-vaccines/
Iraq	IRQ	2021-03-21	305	446	244	Pfizer/BioNTech	Western Early Arriver	12000000	UMIC	Middle East and North Africa	https://documents1.worldbank.org/curated/en/395791632832896615/pdf/Iraq-COVID-19-Vaccination-Project.pdf
Philippines (the)	PHL	2021-03-22	306	447	258	Novavax	Western Latecomer	600000	LoMIC	East Asia and Pacific	https://www.pna.gov.ph/articles/1134482
Benin	BEN	2021-03-22	306	447	209	Sinovac	Major Chinese	103000	LoMIC	West and Central Africa	https://www.gouv.bj/actualite/1226/lutte-contre-pandemie-coronavirus--covid-19-benin-recu-203.000-doses-vaccins-chine/
Pakistan	PAK	2021-03-22	306	447	158	CanSino	Small MIC	310000	LoMIC	South Asia	https://www.reuters.com/article/us-health-coronavirus-pakistan-vaccine/pakistan-to-start-private-imports-of-cansino-covid-19-vaccine-for-sale-this-week-idUSKBN2BE0N3
Mongolia	MNG	2021-03-25	309	450	224	Sputnik V	Russian	1000000	LoMIC	East Asia and Pacific	https://montsame.mn/en/read/258285
Albania	ALB	2021-03-25	309	450	212	Sinovac	Major Chinese	1000000	UMIC	Eastern Europe and Central Asia	https://www.reuters.com/article/us-health-coronavirus-albania-vaccines/albania-gets-192000-doses-of-chinese-sinovac-vaccine-idUSKBN2BH2N9
Lebanon	LBN	2021-03-26	310	451	225	Sputnik V	Russian	1000000	LoMIC	Middle East and North Africa	https://apnews.com/article/lebanon-coronavirus-pandemic-russia-financial-markets-coronavirus-vaccine-b81a58fa49d276315c5b6fed0ef8fe53
Thailand	THA	2021-03-26	310	451	213	Sinovac	Major Chinese	10900000	UMIC	East Asia and Pacific	https://www.bangkokpost.com/thailand/general/2145683/ddc-defends-sinovac-jab-purchase
Chile	CHL	2021-03-30	314	455	166	CanSino	Small MIC	1800000	HIC	Latin America and Caribbean	https://www.reuters.com/article/us-health-coronavirus-chile-vaccine/chile-inks-deal-for-1-8-million-doses-of-cansino-covid-19-vaccine-as-inoculation-drive-plows-ahead-idUSKBN2BM2HM
Pakistan	PAK	2021-03-30	314	455	166	CanSino	Small MIC	3000000	LoMIC	South Asia	https://twitter.com/Asad_Umar/status/1376831442479644682?s=20
Belarus	BLR	2021-03-31	315	456	230	Sputnik V	Russian	100000	UMIC	Eastern Europe and Central Asia	https://eng.belta.by/society/view/belarus-to-roll-out-first-commercial-batch-of-sputnik-v-in-mid-april-138660-2021/
Lebanon	LBN	2021-04-01	316	457	255	Pfizer/BioNTech	Western Early Arriver	750000	LoMIC	Middle East and North Africa	https://english.alarabiya.net/coronavirus/2021/04/24/Lebanon-s-private-and-public-sectors-cooperate-on-COVID-19-vaccination-campaign
Turkmenistan	TKM	2021-04-01	316	457	231	Sputnik V	Russian	600000	UMIC	Eastern Europe and Central Asia	https://www.aa.com.tr/en/latest-on-coronavirus-outbreak/turkmenistan-among-one-of-1st-countries-registering-russian-sputnik-light-vaccine/2457424
Azerbaijan	AZE	2021-04-02	317	458	220	Sinovac	Major Chinese	5000000	UMIC	Eastern Europe and Central Asia	https://caspiannews.com/news-detail/azerbaijan-gets-first-batch-of-covid-19-vaccine-directly-from-china-2021-4-2-0/
Mongolia	MNG	2021-04-03	318	459	206	Sinopharm	Major Chinese	2000000	LoMIC	East Asia and Pacific	https://www.montsame.mn/en/read/262799
Somalia	SOM	2021-04-07	322	463	210	Sinopharm	Major Chinese	200000	LIC	Eastern and Southern Africa	https://twitter.com/SomaliainChina/status/1379704555256967168?s=20
Mauritius	MUS	2021-04-07	322	463	321	Oxford/AstraZeneca	Cosmopolitan	200000	UMIC	Eastern and Southern Africa	https://govmu.org/EN/Pages/NewsDetails.aspx?n=Mauritius-procures-COVID-19-vaccines-through-diplomatic-and-pooled-procurement-channels.aspx
South Africa	ZAF	2021-04-07	322	463	261	Pfizer/BioNTech	Western Early Arriver	20000000	UMIC	Eastern and Southern Africa	https://www.sanews.gov.za/south-africa/sa-signs-deal-pfizer-20-million-vaccines
Mauritius	MUS	2021-04-07	322	463	237	Sputnik V	Russian	1250000	UMIC	Eastern and Southern Africa	https://govmu.org/EN/Pages/NewsDetails.aspx?n=Mauritius-procures-COVID-19-vaccines-through-diplomatic-and-pooled-procurement-channels.aspx
Australia	AUS	2021-04-09	324	465	263	Pfizer/BioNTech	Western Early Arriver	20000000	HIC	East Asia and Pacific	https://www.pm.gov.au/media/press-conference-australian-parliament-house-act-09april21
European Union	EU	2021-04-09	324	465	263	Pfizer/BioNTech	Western Early Arriver	1620000000	HIC	Western Europe	https://ec.europa.eu/commission/presscorner/detail/en/ip_21_2548
Moldova (the Republic of)	MDA	2021-04-09	324	465	227	Sinovac	Major Chinese	100000	UMIC	Eastern Europe and Central Asia	https://vaccinare.gov.md/procese-de-achizitie
Palestine, State of	PSE	2021-04-13	328	469	327	Oxford/AstraZeneca	Cosmopolitan	2000000	LoMIC	Middle East and North Africa	https://www.ochaopt.org/content/covid-19-emergency-situation-report-30-april-2021
South Africa	ZAF	2021-04-14	329	470	268	Pfizer/BioNTech	Western Early Arriver	10000000	UMIC	Eastern and Southern Africa	https://www.sanews.gov.za/south-africa/more-pfizer-vaccines-sa
Albania	ALB	2021-04-14	329	470	244	Sputnik V	Russian	50000	UMIC	Eastern Europe and Central Asia	http://en.ata.gov.al/2021/04/14/manastirliu-contract-on-50-thousand-sputnik-v-vaccines-first-doses-to-arrive-within-april/
Iran (Islamic Republic of)	IRN	2021-04-15	330	471	245	Sputnik V	Russian	60000000	LoMIC	Middle East and North Africa	https://apnews.com/article/world-news-iran-coronavirus-pandemic-russia-a621235653a9a2fa2b7a8584fbb575a5
Pakistan	PAK	2021-04-18	333	474	236	Sinovac	Major Chinese	5000000	LoMIC	South Asia	https://twitter.com/DevelopmentPk/status/1386350840781410308?s=20
Israel	ISR	2021-04-19	334	475	306	Moderna	Western Early Arriver	22200000	HIC	Middle East and North Africa	https://investors.modernatx.com/news/news-details/2021/Moderna-Announces-New-Supply-Agreement-with-Israel-for-2022/default.aspx
Guinea	GIN	2021-04-19	334	475	237	Sinovac	Major Chinese	300000	LIC	West and Central Africa	https://von.gov.ng/2021/04/19/guinea-receives-300000-shipment-of-sinovac-covid-19-vaccines/
Peru	PER	2021-04-19	334	475	273	Pfizer/BioNTech	Western Early Arriver	500760	UMIC	Latin America and Caribbean	https://cdn.www.gob.pe/uploads/document/file/1616529/informacion-general-de-acuerdos-y-contratos-para-la-provision-de-vacunas-contra-la-covid-19.pdf.pdf
Israel	ISR	2021-04-20	335	476	274	Pfizer/BioNTech	Western Early Arriver	9000000	HIC	Middle East and North Africa	https://www.jpost.com/health-science/israel-to-sign-agreement-for-millions-more-pfizer-vaccines-665621
Panama	PAN	2021-04-21	336	477	275	Pfizer/BioNTech	Western Early Arriver	2000700	HIC	Latin America and Caribbean	https://www.reuters.com/world/americas/panama-buy-2-million-more-doses-pfizers-covid-19-vaccine-2021-04-21/
Canada	CAN	2021-04-23	338	479	277	Pfizer/BioNTech	Western Early Arriver	65000000	HIC	North America	https://www.canada.ca/en/public-services-procurement/news/2021/04/government-of-canada-secures-vaccine-supply-beyond-2021.html
Canada	CAN	2021-04-23	338	479	277	Pfizer/BioNTech	Western Early Arriver	120000000	HIC	North America	https://www.reuters.com/article/brief-canada-signs-booster-deal-with-pfi/brief-canada-signs-booster-deal-with-pfizer-for-35-mln-doses-in-2022-30-mln-in-2023-pm-trudeau-idUST5N2L7001
Egypt	EGY	2021-04-23	338	479	241	Sinovac	Major Chinese	40000000	LoMIC	Middle East and North Africa	https://www.egyptindependent.com/egypt-to-produce-40-million-doses-of-sinovac-vaccine-in-2021/
Korea (the Republic of)	KOR	2021-04-24	339	480	278	Pfizer/BioNTech	Western Early Arriver	40000000	HIC	East Asia and Pacific	https://www.reuters.com/business/healthcare-pharmaceuticals/skorea-signs-with-pfizer-extra-40-mln-covid-19-vaccine-doses-2021-04-24/
Botswana	BWA	2021-04-27	342	483	314	Moderna	Western Early Arriver	500000	UMIC	Eastern and Southern Africa	https://www.reuters.com/world/africa/botswana-pays-equivalent-15-dose-sinovacs-covid-19-vaccine-2021-07-30/
Kazakhstan	KAZ	2021-04-27	342	483	230	Sinopharm	Major Chinese	1000000	UMIC	Eastern Europe and Central Asia	https://www.kazpravda.kz/en/news/society/kazakhstan-bought-one-million-doses-of-chinese-vaccine-against-covid-19
Kazakhstan	KAZ	2021-04-27	342	483	230	Sinopharm	Major Chinese	4000000	UMIC	Eastern Europe and Central Asia	https://www.gov.kz/memleket/entities/dsm/press/news/details/239983?lang=kk
United Kingdom of Great Britain and Northern Ireland (the)	GBR	2021-04-28	343	484	282	Pfizer/BioNTech	Western Early Arriver	60000000	HIC	Western Europe	https://www.reuters.com/world/uk/britain-agrees-deal-60-million-more-pfizer-covid-19-vaccines-2021-04-28/
Paraguay	PRY	2021-04-28	343	484	114	Bharat Biotech	Small MIC	1000000	UMIC	Latin America and Caribbean	https://www.mspbs.gov.py/portal/23018/continua-plan-de-vacunacion-registrate-para-agendarte.html
Turkey	TUR	2021-04-28	343	484	258	Sputnik V	Russian	50000000	UMIC	Eastern Europe and Central Asia	https://www.reuters.com/world/middle-east/turkey-signs-deal-50-million-sputnik-v-coronavirus-vaccines-minister-2021-04-28/
Lesotho	LSO	2021-04-29	344	485	316	Moderna	Western Early Arriver	100000	LoMIC	Eastern and Southern Africa	https://sesiu.org.ls/sesiu-secures-astrazeneca-and-moderna-vaccines-for-basotho/
Lesotho	LSO	2021-04-29	344	485	343	Oxford/AstraZeneca	Cosmopolitan	100000	LoMIC	Eastern and Southern Africa	https://sesiu.org.ls/sesiu-secures-astrazeneca-and-moderna-vaccines-for-basotho/
Montenegro	MNE	2021-04-30	345	486	233	Sinopharm	Major Chinese	201200	UMIC	Eastern Europe and Central Asia	https://www.portalanalitika.me/clanak/kineske-vakcine-stigle-u-crnu-goru
Peru	PER	2021-04-30	345	486	233	Sinopharm	Major Chinese	500000	UMIC	Latin America and Caribbean	https://www2.congreso.gob.pe/sicr/cendocbib/con5_uibd.nsf/2914EBACF6647C9D0525872700671F20/$FILE/acuerdos-suscritos-para-la-provision-de-vacunas-contra-la-COVID-19-actualizado.pdf.pdf
Brunei Darussalam	BRN	2021-05-01	346	487	318	Moderna	Western Early Arriver	200000	HIC	East Asia and Pacific	https://www.thestar.com.my/aseanplus/aseanplus-news/2021/05/04/moderna-vaccine-on-the-way-to-brunei
Brunei Darussalam	BRN	2021-05-01	346	487	285	Pfizer/BioNTech	Western Early Arriver	300690	HIC	East Asia and Pacific	https://www.thestar.com.my/aseanplus/aseanplus-news/2021/11/08/second-batch-of-pfizer-vaccine-arrives
Bahrain	BHR	2021-05-01	346	487	261	Sputnik V	Russian	100000	HIC	Middle East and North Africa	https://healthalert.gov.bh/en/article/News-622138
Ukraine	UKR	2021-05-01	346	487	285	Pfizer/BioNTech	Western Early Arriver	100000	LoMIC	Eastern Europe and Central Asia	https://www.reuters.com/world/europe/ukraine-buy-extra-10-mln-doses-pfizers-coronavirus-vaccine-2021-05-01/
Egypt	EGY	2021-05-01	346	487	261	Sputnik V	Russian	10000000	LoMIC	Middle East and North Africa	https://www.egypttoday.com/Article/1/105333/Egypt-receives-210K-doses-of-Russia-s-Sputnik-V-anti
Mongolia	MNG	2021-05-01	346	487	261	Sputnik V	Russian	20000	LoMIC	East Asia and Pacific	https://montsame.mn/en/read/262502
Maldives	MDV	2021-05-02	347	488	346	Oxford/AstraZeneca	Cosmopolitan	700000	UMIC	South Asia	https://timesofaddu.com/2021/05/02/maldives-to-receive-700000-astrazeneca-doses-in-june/
COVAX	CVX	2021-05-03	348	489	320	Moderna	Western Early Arriver	34000000	COVAX	COVAX	https://www.gavi.org/news/media-room/gavi-signs-agreement-moderna-secure-doses-behalf-covax-facility
India	IND	2021-05-03	348	489	347	Oxford/AstraZeneca	Cosmopolitan	266000000	LoMIC	South Asia	https://twitter.com/ianuragthakur/status/1391434875496960000?s=20
India	IND	2021-05-03	348	489	347	Oxford/AstraZeneca	Cosmopolitan	110000000	LoMIC	South Asia	https://www.businesstoday.in/current/economy-politics/received-order-for-26-crore-covid-19-vaccine-doses-from-centre-serums-adar-poonawalla/story/438152.html
El Salvador	SLV	2021-05-04	349	490	288	Pfizer/BioNTech	Western Early Arriver	4400000	LoMIC	Latin America and Caribbean	https://twitter.com/nayibbukele/status/1389756153593274368?s=20
Trinidad and Tobago	TTO	2021-05-05	350	491	238	Sinopharm	Major Chinese	1500000	HIC	Latin America and Caribbean	https://www.mediainstituteofthecaribbean.com/trinidad-and-tobago
Peru	PER	2021-05-05	350	491	289	Pfizer/BioNTech	Western Early Arriver	12000690	UMIC	Latin America and Caribbean	https://cdn.www.gob.pe/uploads/document/file/1616529/informacion-general-de-acuerdos-y-contratos-para-la-provision-de-vacunas-contra-la-covid-19.pdf.pdf
COVAX	CVX	2021-05-06	351	492	303	Novavax	Western Latecomer	350000000	COVAX	COVAX	https://www.gavi.org/news/media-room/gavi-signs-agreement-novavax-secure-doses-behalf-covax-facility
Switzerland	CHE	2021-05-06	351	492	323	Moderna	Western Early Arriver	7000000	HIC	Western Europe	https://investors.modernatx.com/news-releases/news-release-details/moderna-announces-new-supply-agreement-switzerland-7-million
Brazil	BRA	2021-05-06	351	492	290	Pfizer/BioNTech	Western Early Arriver	100000000	UMIC	Latin America and Caribbean	https://www.reuters.com/business/healthcare-pharmaceuticals/brazil-buys-100-million-more-doses-pfizers-covid-19-vaccine-2021-05-12/
Algeria	DZA	2021-05-08	353	494	268	Sputnik V	Russian	500000	LoMIC	Middle East and North Africa	https://themaghrebtimes.com/sputnik-v-vaccine-algeria-will-receive-500000-doses-in-may-and-june/
Venezuela (Bolivarian Republic of)	VEN	2021-05-10	355	496	56	Sputnik Light	Russian	7000000	NA	Latin America and Caribbean	https://tass.com/society/1374263
Turkmenistan	TKM	2021-05-10	355	496	258	Sinovac	Major Chinese	500000	UMIC	Eastern Europe and Central Asia	https://www.fmprc.gov.cn/mfa_eng/wjbxw/202105/t20210511_9134100.html
Costa Rica	CRI	2021-05-11	356	497	295	Pfizer/BioNTech	Western Early Arriver	2000000	UMIC	Latin America and Caribbean	https://www.presidencia.go.cr/comunicados/2021/05/costa-rica-comprara-2-millones-de-dosis-mas-de-la-vacuna-de-pfizer-biontech-para-acelerar-proceso-de-vacunacion/
Dominican Republic (the)	DOM	2021-05-11	356	497	295	Pfizer/BioNTech	Western Early Arriver	2000115	UMIC	Latin America and Caribbean	https://presidencia.gob.do/noticias/rd-ratifica-acuerdo-con-pfizer-y-agrega-dos-millones-mas-de-vacunas-contra-covid-19
Australia	AUS	2021-05-12	357	498	329	Moderna	Western Early Arriver	25000000	HIC	East Asia and Pacific	https://investors.modernatx.com/news-releases/news-release-details/moderna-announces-new-supply-agreement-australia-25-million
Bangladesh	BGD	2021-05-12	357	498	245	Sinopharm	Major Chinese	75000000	LoMIC	South Asia	https://www.tbsnews.net/coronavirus-chronicle/covid-19-bangladesh/govt-buy-75-crore-doses-sinopharm-vaccines-minister-284053
Cambodia	KHM	2021-05-12	357	498	260	Sinovac	Major Chinese	5000000	LoMIC	East Asia and Pacific	https://www.khmertimeskh.com/50855065/cambodia-orders-additional-5-million-vaccine-doses-from-china/
Angola	AGO	2021-05-12	357	498	272	Sputnik V	Russian	12000000	LoMIC	Eastern and Southern Africa	https://www.angop.ao/en/noticias/saude/covid-19-angola-recebe-40-mil-doses-da-vacina-sputnik/
Bolivia (Plurinational State of)	BOL	2021-05-13	358	499	246	Sinopharm	Major Chinese	6000000	LoMIC	Latin America and Caribbean	https://cnnespanol.cnn.com/2021/07/01/bolivia-arce-anuncia-la-compra-de-seis-millones-de-vacunas-de-sinopharm-orix/
Japan	JPN	2021-05-14	359	500	298	Pfizer/BioNTech	Western Early Arriver	50000000	HIC	East Asia and Pacific	https://www.mhlw.go.jp/stf/newpage_18648.html
Ukraine	UKR	2021-05-14	359	500	282	Janssen	Western Latecomer	500	LoMIC	Eastern Europe and Central Asia	https://moz.gov.ua/article/ministry-mandates/nakaz-moz-ukraini-vid-14052021--942-pro-vvezennja-nezareestrovanogo-likarskogo-zasobu-medichnogo-imunobiologichnogo-preparatu-janssen-covid-19-vaccine
Philippines (the)	PHL	2021-05-14	359	500	298	Pfizer/BioNTech	Western Early Arriver	40000000	LoMIC	East Asia and Pacific	https://cnnphilippines.com/news/2021/5/14/Philippines-term-sheet-Pfizer-40-million-doses-Galvez.html
Viet Nam	VNM	2021-05-14	359	500	298	Pfizer/BioNTech	Western Early Arriver	31000000	LoMIC	East Asia and Pacific	https://www.bloomberg.com/news/articles/2021-06-03/vietnam-will-have-120-million-virus-vaccine-doses-this-year
Sri Lanka	LKA	2021-05-15	360	501	248	Sinopharm	Major Chinese	13000000	LoMIC	South Asia	http://www.presidentsoffice.gov.lk/.Documents/Concept%20Paper-COVID%2019_Vaccination-Sri_Lankan_Approach.pdf
Guyana	GUY	2021-05-15	360	501	275	Sputnik V	Russian	600000	UMIC	Latin America and Caribbean	https://www.stabroeknews.com/2021/05/17/news/guyana/guyana-has-sourced-enough-covid-19-vaccines-for-herd-immunity-anthony/
Georgia	GEO	2021-05-16	361	502	249	Sinopharm	Major Chinese	1000000	UMIC	Eastern Europe and Central Asia	https://report.ge/en/society/georgia-to-receive-600-000-sinopharm-jabs/
Peru	PER	2021-05-19	364	505	252	Sinopharm	Major Chinese	1000000	UMIC	Latin America and Caribbean	https://www2.congreso.gob.pe/sicr/cendocbib/con5_uibd.nsf/2914EBACF6647C9D0525872700671F20/$FILE/acuerdos-suscritos-para-la-provision-de-vacunas-contra-la-COVID-19-actualizado.pdf.pdf
Georgia	GEO	2021-05-20	365	506	304	Pfizer/BioNTech	Western Early Arriver	1000000	UMIC	Eastern Europe and Central Asia	https://georgiatoday.ge/pfizer-georgia-to-receive-1-million-doses-of-vaccine/
Guatemala	GTM	2021-05-20	365	506	280	Sputnik V	Russian	8000000	UMIC	Latin America and Caribbean	https://www.mspas.gob.gt/covid-19/vacunacion-contra-covid-19/adquisicion-vacuna-covid-19?task=download.send&id=2582&catid=602&m=0
Kosovo	XKX	2021-05-28	373	514	312	Pfizer/BioNTech	Western Early Arriver	1200000	UMIC	Eastern Europe and Central Asia	https://www.reuters.com/business/healthcare-pharmaceuticals/kosovo-buys-first-coronavirus-vaccines-it-speeds-up-rollout-2021-05-28/
Thailand	THA	2021-05-28	373	514	261	Sinopharm	Major Chinese	9000000	UMIC	East Asia and Pacific	https://www.nationthailand.com/in-focus/40003626
Taiwan (Province of China)	TWN	2021-05-30	375	516	0	Medigen	Small MIC	10000000	HIC	East Asia and Pacific	https://www.reuters.com/world/asia-pacific/taiwan-reports-further-rise-domestic-covid-19-cases-2021-05-30/
Algeria	DZA	2021-06-01	377	518	280	Sinovac	Major Chinese	15000000	LoMIC	Middle East and North Africa	https://news.cgtn.com/news/2021-09-30/Algeria-inaugurates-production-of-Sinovac-COVID-19-vaccines-13YgNdhO6Ag/index.html
Congo (the)	COG	2021-06-02	378	519	266	Sinopharm	Major Chinese	141000	LoMIC	West and Central Africa	https://documents1.worldbank.org/curated/en/637721623329801754/pdf/Congo-Republic-of-COVID-19-Emergency-Response-Project-Additional-Financing.pdf
Congo (the)	COG	2021-06-02	378	519	293	Sputnik V	Russian	1100000	LoMIC	West and Central Africa	https://documents1.worldbank.org/curated/en/637721623329801754/pdf/Congo-Republic-of-COVID-19-Emergency-Response-Project-Additional-Financing.pdf
Canada	CAN	2021-06-04	380	521	319	Pfizer/BioNTech	Western Early Arriver	3000000	HIC	North America	https://www.reuters.com/business/healthcare-pharmaceuticals/canada-negotiates-option-an-extra-3-million-pfizer-covid-19-doses-trudeau-2021-06-04/
Peru	PER	2021-06-04	380	521	268	Sinopharm	Major Chinese	1000000	UMIC	Latin America and Caribbean	https://www2.congreso.gob.pe/sicr/cendocbib/con5_uibd.nsf/2914EBACF6647C9D0525872700671F20/$FILE/acuerdos-suscritos-para-la-provision-de-vacunas-contra-la-COVID-19-actualizado.pdf.pdf
India	IND	2021-06-08	384	525	155	Bharat Biotech	Small MIC	190000000	LoMIC	South Asia	https://www.pib.gov.in/PressReleasePage.aspx?PRID=1725339
India	IND	2021-06-08	384	525	383	Oxford/AstraZeneca	Cosmopolitan	250000000	LoMIC	South Asia	https://www.pib.gov.in/PressReleasePage.aspx?PRID=1725339
Turkmenistan	TKM	2021-06-08	384	525	272	Sinopharm	Major Chinese	15000000	UMIC	Eastern Europe and Central Asia	https://business.com.tm/post/7248/turkmenistan-to-buy-15-million-doses-of-sinopharm-covid19-vaccine
Guyana	GUY	2021-06-09	385	526	273	Sinopharm	Major Chinese	100000	UMIC	Latin America and Caribbean	https://www.stabroeknews.com/2021/06/09/news/guyana/govt-purchases-100000-sinopharm-vaccines/
COVAX	CVX	2021-06-10	386	527	325	Pfizer/BioNTech	Western Early Arriver	300000000	COVAX	COVAX	https://investors.biontech.de/news-releases/news-release-details/pfizer-and-biontech-provide-500-million-doses-covid-19-vaccine
COVAX	CVX	2021-06-10	386	527	325	Pfizer/BioNTech	Western Early Arriver	200000000	COVAX	COVAX	https://investors.biontech.de/news-releases/news-release-details/pfizer-and-biontech-provide-500-million-doses-covid-19-vaccine
Ecuador	ECU	2021-06-11	387	528	239	CanSino	Small MIC	6000000	UMIC	Latin America and Caribbean	https://www.controlsanitario.gob.ec/arcsa-autoriza-el-ingreso-de-la-vacuna-cansino-a-ecuador/
Palestine, State of	PSE	2021-06-12	388	529	89	Sputnik Light	Russian	470000	LoMIC	Middle East and North Africa	https://www.ochaopt.org/content/response-escalation-opt-situation-report-no-10-september-2021
Argentina	ARG	2021-06-12	388	529	240	CanSino	Small MIC	5400000	UMIC	Latin America and Caribbean	https://twitter.com/carlavizzotti/status/1403720352069468161?ref_src=twsrc%5Etfw%7Ctwcamp%5Etweetembed%7Ctwterm%5E1403720352069468161%7Ctwgr%5E%7Ctwcon%5Es1_&ref_url=https%3A%2F%2Fbrazilian.report%2Fliveblog%2F2021%2F06%2F15%2Fargentina-cansino-vaccine%2F
Thailand	THA	2021-06-13	389	530	312	Janssen	Western Latecomer	5000000	UMIC	East Asia and Pacific	https://www.reuters.com/world/asia-pacific/thailand-reports-new-daily-record-53-coronavirus-deaths-2021-06-30/
Thailand	THA	2021-06-13	389	530	328	Pfizer/BioNTech	Western Early Arriver	20000000	UMIC	East Asia and Pacific	https://www.reuters.com/business/healthcare-pharmaceuticals/thailand-books-20-mln-doses-pfizer-biontech-covid-19-vaccines-2021-06-11/
Nepal	NPL	2021-06-15	391	532	279	Sinopharm	Major Chinese	4000000	LoMIC	South Asia	https://kathmandupost.com/national/2021/06/16/nepal-to-purchase-4-million-doses-of-sinopharm-vaccine-from-china
Djibouti	DJI	2021-06-15	391	532	294	Sinovac	Major Chinese	100000	LoMIC	Eastern and Southern Africa	https://twitter.com/dpfza/status/1372529603588235267?s=20
Philippines (the)	PHL	2021-06-15	391	532	294	Sinovac	Major Chinese	400000	LoMIC	East Asia and Pacific	https://www.cnn.ph/news/2021/6/22/Sinovac-doses-Manila.html
Ghana	GHA	2021-06-15	391	532	306	Sputnik V	Russian	300000	LoMIC	West and Central Africa	https://www.bbc.com/pidgin/tori-57432831
United States of America (the)	USA	2021-06-16	392	533	364	Moderna	Western Early Arriver	200000000	HIC	North America	https://investors.modernatx.com/news-releases/news-release-details/us-government-purchases-additional-200-million-doses-modernas
Equatorial Guinea	GNQ	2021-06-16	392	533	280	Sinopharm	Major Chinese	500000	UMIC	West and Central Africa	https://www.reuters.com/article/health-coronavirus-equatorial/equatorial-guinea-buys-500000-sinopharm-covid-19-vaccines-idUSL5N2NY2X2
Comoros (the)	COM	2021-06-17	393	534	281	Sinopharm	Major Chinese	200000	LoMIC	Eastern and Southern Africa	https://documents1.worldbank.org/curated/en/953921625726841435/pdf/Comoros-Support-to-COVID-19-Vaccine-Purchase-and-Health-System-Strengthening-Project.pdf
Pakistan	PAK	2021-06-21	397	538	336	Pfizer/BioNTech	Western Early Arriver	13000000	LoMIC	South Asia	https://www.reuters.com/world/asia-pacific/pakistan-receive-13-mln-doses-pfizer-vaccine-minister-2021-06-22/
European Union	EU	2021-06-22	398	539	370	Moderna	Western Early Arriver	150000000	HIC	Western Europe	https://ec.europa.eu/commission/presscorner/detail/en/IP_21_655
Colombia	COL	2021-06-23	399	540	302	Sinovac	Major Chinese	2500000	UMIC	Latin America and Caribbean	http://www.andi.com.co/Home/Noticia/15989-las-primeras-15-millones-de-vacunas-con
Venezuela (Bolivarian Republic of)	VEN	2021-06-24	400	541	0	Abdala	Small MIC	12000000	NA	Latin America and Caribbean	https://www.reuters.com/world/americas/venezuela-receives-first-shipment-cuban-coronavirus-vaccine-2021-06-24/
Mauritius	MUS	2021-06-24	400	541	288	Sinopharm	Major Chinese	500000	UMIC	Eastern and Southern Africa	https://govmu.org/EN/Pages/NewsDetails.aspx?n=COVID-19-vaccination-campaign--Milestone-of-500,000-inoculated-persons-reached.aspx
Argentina	ARG	2021-06-25	401	542	289	Sinopharm	Major Chinese	24000000	UMIC	Latin America and Caribbean	https://twitter.com/msalnacion/status/1408591925133955078?s=20
Republic of North Macedonia	MKD	2021-06-25	401	542	304	Sinovac	Major Chinese	500000	UMIC	Eastern Europe and Central Asia	https://www.seattletimes.com/business/north-macedonia-gets-500000-doses-of-sinovac-vaccines/
Honduras	HND	2021-06-30	406	547	345	Pfizer/BioNTech	Western Early Arriver	4400000	LoMIC	Latin America and Caribbean	https://www.salud.gob.hn/site/index.php/component/k2/item/2307-honduras-recibio-40-950-dosis-de-vacuna-contra-el-covid-19-pfizer
Zimbabwe	ZWE	2021-06-30	406	547	294	Sinopharm	Major Chinese	1500000	LoMIC	Eastern and Southern Africa	https://documents1.worldbank.org/curated/en/252481646427453020/pdf/Zimbabwe-COVID-19-Emergency-Response-Project.pdf
Zimbabwe	ZWE	2021-06-30	406	547	309	Sinovac	Major Chinese	2000000	LoMIC	Eastern and Southern Africa	https://www.bloombergquint.com/onweb/zimbabwe-to-get-3-5-million-vaccine-doses-from-july-to-september
Thailand	THA	2021-06-30	406	547	378	Moderna	Western Early Arriver	5000000	UMIC	East Asia and Pacific	https://www.reuters.com/world/asia-pacific/thailand-reports-new-daily-record-53-coronavirus-deaths-2021-06-30/
Montenegro	MNE	2021-06-30	406	547	294	Sinopharm	Major Chinese	200000	UMIC	Eastern Europe and Central Asia	https://www.gov.me/en/article/200000-sinopharm-vaccines-arrive-in-montenegro
Kyrgyzstan	KGZ	2021-07-01	407	548	295	Sinopharm	Major Chinese	2350000	LoMIC	Eastern Europe and Central Asia	https://m.akipress.com/news:660017:China_promises_to_supply_over_1_million_doses_of_Sinopharm_vaccine_soon/
Iran (Islamic Republic of)	IRN	2021-07-01	407	548	406	Oxford/AstraZeneca	Cosmopolitan	3000000	LoMIC	Middle East and North Africa	https://en.trend.az/iran/politics/3453592.html
Peru	PER	2021-07-01	407	548	295	Sinopharm	Major Chinese	3000000	UMIC	Latin America and Caribbean	https://www2.congreso.gob.pe/sicr/cendocbib/con5_uibd.nsf/2914EBACF6647C9D0525872700671F20/$FILE/acuerdos-suscritos-para-la-provision-de-vacunas-contra-la-COVID-19-actualizado.pdf.pdf
Georgia	GEO	2021-07-01	407	548	310	Sinovac	Major Chinese	1000000	UMIC	Eastern Europe and Central Asia	https://civil.ge/archives/433106
Mongolia	MNG	2021-07-02	408	549	323	Sputnik V	Russian	10000	LoMIC	East Asia and Pacific	https://montsame.mn/en/read/268852
European Union	EU	2021-07-06	412	553	335	Janssen	Western Latecomer	36700000	HIC	Western Europe	https://www.reuters.com/world/europe/eu-orders-nearly-40-million-additional-jj-covid-vaccines-2021-07-06/
Rwanda	RWA	2021-07-09	415	556	354	Pfizer/BioNTech	Western Early Arriver	3500000	LIC	Eastern and Southern Africa	https://en.igihe.com/news/article/rwanda-to-receive-over-five-million-vaccine-doses
Viet Nam	VNM	2021-07-09	415	556	303	Sinopharm	Major Chinese	5000000	LoMIC	East Asia and Pacific	https://vietnamnet.vn/vn/quy-vac-xin-phong-covid-19/en/hcm-city-pharmacy-firm-imports-5-million-doses-of-sinopharm-vaccine-754830.html
Myanmar	MMR	2021-07-09	415	556	330	Sputnik V	Russian	2000000	LoMIC	East Asia and Pacific	https://www.reuters.com/world/asia-pacific/myanmar-general-says-russia-will-supply-2-mln-vaccines-outbreak-worsens-2021-07-09/
COVAX	CVX	2021-07-12	418	559	306	Sinopharm	Major Chinese	170000000	COVAX	COVAX	https://www.gavi.org/news/media-room/gavi-signs-agreements-sinopharm-and-sinovac-immediate-supply-covax
COVAX	CVX	2021-07-12	418	559	321	Sinovac	Major Chinese	380000000	COVAX	COVAX	https://www.gavi.org/news/media-room/gavi-signs-agreements-sinopharm-and-sinovac-immediate-supply-covax
Argentina	ARG	2021-07-12	418	559	390	Moderna	Western Early Arriver	20000000	UMIC	Latin America and Caribbean	https://investors.modernatx.com/news-releases/news-release-details/moderna-announces-supply-agreement-argentina-20-million-doses
Bhutan	BTN	2021-07-13	419	560	358	Pfizer/BioNTech	Western Early Arriver	198900	LoMIC	South Asia	https://www.moh.gov.bt/198900-doses-of-pfizer-vaccine-arrived-today-at-paro-airport/
Viet Nam	VNM	2021-07-14	420	561	359	Pfizer/BioNTech	Western Early Arriver	20000000	LoMIC	East Asia and Pacific	https://www.moh.gov.vn/en_US/web/guest/hoat-dong-cua-lanh-dao-bo/-/asset_publisher/TW6LTp1ZtwaN/content/pfizer-cam-ket-cung-ung-bo-sung-20-trieu-lieu-vaccine-covid-19-cho-tre-tu-12-18-tuoi
Myanmar	MMR	2021-07-14	420	561	308	Sinopharm	Major Chinese	26000000	LoMIC	East Asia and Pacific	https://elevenmyanmar.com/news/myanmar-signs-an-agreement-to-produce-sinopharm-vaccine
Myanmar	MMR	2021-07-14	420	561	323	Sinovac	Major Chinese	2000000	LoMIC	East Asia and Pacific	https://elevenmyanmar.com/news/one-million-doses-of-sinovac-vaccines-arrive-in-myanmar
India	IND	2021-07-15	421	562	192	Bharat Biotech	Small MIC	285000000	LoMIC	South Asia	https://www.reuters.com/article/us-health-coronavirus-india/india-orders-660-million-vaccine-doses-amidst-warnings-over-shortages-media-idUSKBN2EM0BL
India	IND	2021-07-15	421	562	420	Oxford/AstraZeneca	Cosmopolitan	375000000	LoMIC	South Asia	https://www.reuters.com/article/us-health-coronavirus-india/india-orders-660-million-vaccine-doses-amidst-warnings-over-shortages-media-idUSKBN2EM0BL
Namibia	NAM	2021-07-16	422	563	310	Sinopharm	Major Chinese	250000	UMIC	Eastern and Southern Africa	https://www.reuters.com/world/africa/vaccine-starved-namibia-receives-sinopharm-boost-2021-07-16/
Libya	LBY	2021-07-19	425	566	126	Sputnik Light	Russian	500000	UMIC	Middle East and North Africa	http://en.alwasat.ly/news/health-medicine/326978
Malaysia	MYS	2021-07-19	425	566	313	Sinopharm	Major Chinese	5000000	UMIC	East Asia and Pacific	https://www.theedgemarkets.com/article/kanger-enters-deal-buy-five-million-doses-sinopharm-covid19-vaccines
Japan	JPN	2021-07-20	426	567	398	Moderna	Western Early Arriver	93000000	HIC	East Asia and Pacific	https://investors.modernatx.com/news/news-details/2022/Moderna-and-the-Japanese-Government-Reach-an-Agreement-to-Supply-Japan-with-Additional-70-Million-Doses-of-Modernas-COVID-19-Booster-Vaccine/default.aspx
Cambodia	KHM	2021-07-20	426	567	314	Sinopharm	Major Chinese	1000000	LoMIC	East Asia and Pacific	https://www.khmertimeskh.com/50899604/cambodia-to-receive-all-planned-doses-of-covid-19-vaccines-by-end-of-july/
Peru	PER	2021-07-20	426	567	341	Sputnik V	Russian	20000000	UMIC	Latin America and Caribbean	https://www.reuters.com/world/americas/peru-strikes-deal-purchase-20-mln-doses-sputnik-v-vaccine-2021-07-20/
Taiwan (Province of China)	TWN	2021-07-21	427	568	366	Pfizer/BioNTech	Western Early Arriver	5000000	HIC	East Asia and Pacific	https://www.reuters.com/world/asia-pacific/taiwan-buddhist-group-buy-5-mln-biontech-vaccines-2021-07-21/
Taiwan (Province of China)	TWN	2021-07-22	428	569	400	Moderna	Western Early Arriver	35000000	HIC	East Asia and Pacific	https://www.businesswire.com/news/home/20210722005629/en/Moderna-Announces-New-Supply-Agreement-with-Taiwan-for-20-Million-Doses-of-Moderna%E2%80%99s-COVID-19-Vaccine-and-Variant-Booster-Vaccine-Candidate-in-2022-and-15-Million-Doses-in-2023/?feedref=JjAwJuNHiystnCoBq_hl-bfSXoyYD0FBcJPB7vJ9eDl7Sb1iCXPmtKtVuGlYf22OnkvYMqDDYxFrLs-oQ2BHQxpWJr4OZly6dzny9532Z5yhFoukL9Gk5koy58LEUpvQpH4uhrDreVaSuMjrJS3d…
United States of America (the)	USA	2021-07-23	429	570	368	Pfizer/BioNTech	Western Early Arriver	200000000	HIC	North America	https://www.pfizer.com/news/press-release/press-release-detail/pfizer-and-biontech-provide-us-government-additional-200
Paraguay	PRY	2021-07-24	430	571	402	Moderna	Western Early Arriver	2000000	UMIC	Latin America and Caribbean	https://riotimesonline.com/brazil-news/mercosur/paraguay/paraguay-signs-contract-in-u-s-for-purchase-of-two-million-doses-of-moderna-vaccine/
Australia	AUS	2021-07-25	431	572	370	Pfizer/BioNTech	Western Early Arriver	85000000	HIC	East Asia and Pacific	https://www.pm.gov.au/media/australia-secures-additional-pfizer-biontech-vaccine-2022-and-2023
Mozambique	MOZ	2021-07-25	431	572	319	Sinopharm	Major Chinese	11000000	LIC	Eastern and Southern Africa	http://www.china.org.cn/world/Off_the_Wire/2021-07/28/content_77658391.htm
Zimbabwe	ZWE	2021-07-25	431	572	334	Sinovac	Major Chinese	1500000	LoMIC	Eastern and Southern Africa	https://documents1.worldbank.org/curated/en/252481646427453020/pdf/Zimbabwe-COVID-19-Emergency-Response-Project.pdf
Peru	PER	2021-07-26	432	573	320	Sinopharm	Major Chinese	10000000	UMIC	Latin America and Caribbean	https://www2.congreso.gob.pe/sicr/cendocbib/con5_uibd.nsf/2914EBACF6647C9D0525872700671F20/$FILE/acuerdos-suscritos-para-la-provision-de-vacunas-contra-la-COVID-19-actualizado.pdf.pdf
Malaysia	MYS	2021-07-26	432	573	335	Sinovac	Major Chinese	8000000	UMIC	East Asia and Pacific	http://pharmaniaga.com/wp-content/uploads/2021/08/News-Release-PHARMANIAGA-CONTINUES-TO-SUPPLY-ADDITIONAL-6-MIL-DOSES-OF-SINOVAC-COVID-19-VACCINE-TO-MOH.pdf
Argentina	ARG	2021-07-27	433	574	372	Pfizer/BioNTech	Western Early Arriver	20000000	UMIC	Latin America and Caribbean	https://www.reuters.com/world/americas/argentina-signs-deal-with-pfizer-20-mln-covid-19-vaccine-doses-minister-says-2021-07-27/
Paraguay	PRY	2021-07-29	435	576	374	Pfizer/BioNTech	Western Early Arriver	1000000	UMIC	Latin America and Caribbean	https://www.mspbs.gov.py/portal/23440/con-arribo-de-vacunas-se-podra-avanzar-a-la-segunda-etapa-de-vacunacion.html
Armenia	ARM	2021-07-29	435	576	323	Sinopharm	Major Chinese	200000	UMIC	Eastern Europe and Central Asia	https://hetq.am/en/article/135382
Botswana	BWA	2021-07-30	436	577	207	Bharat Biotech	Small MIC	100000	UMIC	Eastern and Southern Africa	https://www.reuters.com/world/africa/botswana-pays-equivalent-15-dose-sinovacs-covid-19-vaccine-2021-07-30/
Thailand	THA	2021-07-30	436	577	375	Pfizer/BioNTech	Western Early Arriver	10000000	UMIC	East Asia and Pacific	https://www.bangkokpost.com/thailand/general/2166799/b9bn-injection-for-pfizer-shots
Botswana	BWA	2021-07-30	436	577	339	Sinovac	Major Chinese	200000	UMIC	Eastern and Southern Africa	https://www.reuters.com/world/africa/botswana-pays-equivalent-15-dose-sinovacs-covid-19-vaccine-2021-07-30/
Nepal	NPL	2021-08-01	438	579	326	Sinopharm	Major Chinese	6000000	LoMIC	South Asia	https://kathmandupost.com/health/2021/09/07/4-4-million-vero-cell-doses-expected-to-arrive-from-china-within-a-week
Moldova (the Republic of)	MDA	2021-08-01	438	579	377	Pfizer/BioNTech	Western Early Arriver	700830	UMIC	Eastern Europe and Central Asia	https://vaccinare.gov.md/news/116-alte-5-850-doze-de-vaccin-pfizer-biontech-achizi-ionate-de-stat-au-ajuns-in-ar-
Libya	LBY	2021-08-01	438	579	326	Sinopharm	Major Chinese	3500000	UMIC	Middle East and North Africa	https://www.africanews.com/2021/08/02/libya-gets-2-million-sinopharm-doses-with-more-expected//
Moldova (the Republic of)	MDA	2021-08-01	438	579	353	Sputnik V	Russian	200000	UMIC	Eastern Europe and Central Asia	https://tass.com/world/1364087
El Salvador	SLV	2021-08-02	439	580	327	Sinopharm	Major Chinese	1000000	LoMIC	Latin America and Caribbean	https://www.salud.gob.sv/gobierno-recibe-vigesimo-cuarto-lote-de-vacunas-contra-el-covid-19/
Saudi Arabia	SAU	2021-08-05	442	583	414	Moderna	Western Early Arriver	25000000	HIC	Middle East and North Africa	https://investors.modernatx.com/static-files/c43de312-8273-4394-9a58-a7fc7d5ed098
Morocco	MAR	2021-08-05	442	583	381	Pfizer/BioNTech	Western Early Arriver	2507000	LoMIC	Middle East and North Africa	https://www.moroccoworldnews.com/2021/08/343970/morocco-receives-new-pfizer-shipment-today
Mauritius	MUS	2021-08-05	442	583	357	Sputnik V	Russian	1250000	UMIC	Eastern and Southern Africa	https://allafrica.com/stories/202104080106.html
Zimbabwe	ZWE	2021-08-10	447	588	335	Sinopharm	Major Chinese	1500000	LoMIC	Eastern and Southern Africa	https://documents1.worldbank.org/curated/en/252481646427453020/pdf/Zimbabwe-COVID-19-Emergency-Response-Project.pdf
Kuwait	KWT	2021-08-11	448	589	420	Moderna	Western Early Arriver	2000000	HIC	Middle East and North Africa	https://gulfnews.com/world/gulf/kuwait/covid-19-kuwait-to-buy-one-million-more-moderna-vaccine-doses-1.81513001
Iran (Islamic Republic of)	IRN	2021-08-11	448	589	336	Sinopharm	Major Chinese	94390000	LoMIC	Middle East and North Africa	https://en.trend.az/iran/3502703.html
Korea (the Republic of)	KOR	2021-08-13	450	591	389	Pfizer/BioNTech	Western Early Arriver	60000000	HIC	East Asia and Pacific	https://www.reuters.com/world/asia-pacific/south-koreans-told-cut-holiday-travel-work-remotely-amid-rising-covid-wave-2021-08-13/
Canada	CAN	2021-08-16	453	594	425	Moderna	Western Early Arriver	105000000	HIC	North America	https://investors.modernatx.com/news-releases/news-release-details/moderna-announces-supply-agreement-canada-expanded-supply
Thailand	THA	2021-08-17	454	595	357	Sinovac	Major Chinese	12000000	UMIC	East Asia and Pacific	https://www.reuters.com/world/asia-pacific/thailand-reports-daily-record-239-new-coronavirus-deaths-2021-08-17/
Zimbabwe	ZWE	2021-08-19	456	597	344	Sinopharm	Major Chinese	716800	LoMIC	Eastern and Southern Africa	https://documents1.worldbank.org/curated/en/252481646427453020/pdf/Zimbabwe-COVID-19-Emergency-Response-Project.pdf
Zimbabwe	ZWE	2021-08-20	457	598	345	Sinopharm	Major Chinese	528000	LoMIC	Eastern and Southern Africa	https://documents1.worldbank.org/curated/en/252481646427453020/pdf/Zimbabwe-COVID-19-Emergency-Response-Project.pdf
Paraguay	PRY	2021-08-20	457	598	396	Pfizer/BioNTech	Western Early Arriver	1000000	UMIC	Latin America and Caribbean	https://www.ultimahora.com/paraguay-cierra-contrato-1-millon-mas-pfizer-y-espera-otras-800000-vacunas-n2957129.html
Zimbabwe	ZWE	2021-08-21	458	599	346	Sinopharm	Major Chinese	227600	LoMIC	Eastern and Southern Africa	https://documents1.worldbank.org/curated/en/252481646427453020/pdf/Zimbabwe-COVID-19-Emergency-Response-Project.pdf
Zimbabwe	ZWE	2021-08-21	458	599	361	Sinovac	Major Chinese	1000000	LoMIC	Eastern and Southern Africa	https://documents1.worldbank.org/curated/en/252481646427453020/pdf/Zimbabwe-COVID-19-Emergency-Response-Project.pdf
United Kingdom of Great Britain and Northern Ireland (the)	GBR	2021-08-23	460	601	399	Pfizer/BioNTech	Western Early Arriver	35000000	HIC	Western Europe	https://www.gov.uk/government/news/uk-signs-deal-with-pfizerbiontech-for-35-million-vaccines
Switzerland	CHE	2021-08-25	462	603	401	Pfizer/BioNTech	Western Early Arriver	21000000	HIC	Western Europe	https://www.admin.ch/gov/en/start/documentation/media-releases.msg-id-84827.html
Philippines (the)	PHL	2021-08-25	462	603	365	Sinovac	Major Chinese	10000000	LoMIC	East Asia and Pacific	https://newsinfo.inquirer.net/1478269/ph-buys-10-million-more-sinovac-covid-19-vaccines
Belarus	BLR	2021-08-25	462	603	350	Sinopharm	Major Chinese	1000000	UMIC	Eastern Europe and Central Asia	https://lenta.ru/news/2021/08/25/sinopharm_bel/
Oman	OMN	2021-08-26	463	604	366	Sinovac	Major Chinese	500000	HIC	Middle East and North Africa	https://www.thearabianstories.com/2021/08/26/supreme-committee-live-we-plan-to-expand-vaccination-campaigns-for-expats-minister/
Honduras	HND	2021-08-26	463	604	402	Pfizer/BioNTech	Western Early Arriver	2700000	LoMIC	Latin America and Caribbean	https://www.reuters.com/world/americas/honduras-buy-27-million-more-pfizer-covid-19-vaccine-doses-2021-08-27/
Belarus	BLR	2021-09-01	469	610	170	Sputnik Light	Russian	250000	UMIC	Eastern Europe and Central Asia	https://eng.belta.by/society/view/batch-of-sputnik-light-covid-19-vaccine-delivered-to-belarus-143008-2021/
Pakistan	PAK	2021-09-06	474	615	389	Sputnik V	Russian	10000000	LoMIC	South Asia	https://tass.com/world/1334561
Japan	JPN	2021-09-07	475	616	427	Novavax	Western Latecomer	150000000	HIC	East Asia and Pacific	https://www.takeda.com/newsroom/newsreleases/2021/takeda-to-manufacture-and-provide-150-million-doses-of-novavax-covid-19-vaccine-candidate-to-the-government-of-japan/
India	IND	2021-09-09	477	618	476	Oxford/AstraZeneca	Cosmopolitan	660000000	LoMIC	South Asia	https://www.livemint.com/news/india/centre-places-purchase-order-with-sii-for-66-cr-covishield-doses-to-be-supplied-by-dec-report-11631194096663.html
Philippines (the)	PHL	2021-09-10	478	619	179	Sputnik Light	Russian	1000000	LoMIC	East Asia and Pacific	https://www.manilatimes.net/2021/09/17/news/first-batch-of-one-shot-sputnik-light-vaccine-to-arrive-this-sept/1815108
Zimbabwe	ZWE	2021-09-13	481	622	384	Sinovac	Major Chinese	1000000	LoMIC	Eastern and Southern Africa	https://documents1.worldbank.org/curated/en/252481646427453020/pdf/Zimbabwe-COVID-19-Emergency-Response-Project.pdf
Peru	PER	2021-09-18	486	627	425	Pfizer/BioNTech	Western Early Arriver	35000000	UMIC	Latin America and Caribbean	https://www.gob.pe/institucion/minsa/noticias/523446-peru-formaliza-acuerdos-para-adquirir-55-millones-de-dosis-adicionales-de-vacuna-contra-covid-19-para-el-2022
Peru	PER	2021-09-18	486	627	374	Sinopharm	Major Chinese	8000000	UMIC	Latin America and Caribbean	https://www.gob.pe/institucion/minsa/noticias/523480-ministro-cevallos-anuncia-firma-de-contratos-por-63-millones-de-dosis-adicionales-de-vacunas-contra-covid-19
Viet Nam	VNM	2021-09-19	487	628	375	Sinopharm	Major Chinese	8000000	LoMIC	East Asia and Pacific	https://baoquangninh.com.vn/8-trieu-lieu-vac-xin-vero-cell-duoc-phan-bo-toi-ha-noi-va-24-tinh-thanh-2941236.html
Viet Nam	VNM	2021-09-20	488	629	88	Abdala	Small MIC	10000000	LoMIC	East Asia and Pacific	https://www.france24.com/en/live-news/20210920-vietnam-to-buy-10-million-cuban-vaccine-doses
Viet Nam	VNM	2021-09-20	488	629	376	Sinopharm	Major Chinese	30000000	LoMIC	East Asia and Pacific	https://www.reuters.com/article/health-coronavirus-vietnam-hayat/vietnam-permits-import-of-30-mln-doses-of-hayat-vax-covid-19-vaccine-idINL4N2QM12A
COVAX	CVX	2021-09-22	490	631	429	Pfizer/BioNTech	Western Early Arriver	500000000	COVAX	COVAX	https://www.pfizer.com/news/press-release/press-release-detail/pfizer-and-biontech-expand-collaboration-us-provide-500
Viet Nam	VNM	2021-09-22	490	631	378	Sinopharm	Major Chinese	20000000	LoMIC	East Asia and Pacific	http://baochinhphu.vn/Ung-ho-Quy-vaccine-phong-chong-COVID19/Chinh-phu-dong-y-mua-20-trieu-lieu-vaccine-phong-COVID19-Vero-Cell/447396.vgp
Peru	PER	2021-09-24	492	633	464	Moderna	Western Early Arriver	20000000	UMIC	Latin America and Caribbean	https://investors.modernatx.com/news-releases/news-release-details/moderna-announces-supply-agreement-peru-20-million-doses-its
Barbados	BRB	2021-09-25	493	634	381	Sinopharm	Major Chinese	30000	HIC	Latin America and Caribbean	https://barbadostoday.bb/2021/10/02/barbados-boosts-its-covid-19-vaccines-supply/
Switzerland	CHE	2021-09-29	497	638	420	Janssen	Western Latecomer	150000	HIC	Western Europe	https://www.admin.ch/gov/fr/accueil/documentation/communiques.msg-id-85292.html
Thailand	THA	2021-09-29	497	638	496	Oxford/AstraZeneca	Cosmopolitan	60000000	UMIC	East Asia and Pacific	https://www.astrazeneca.com/country-sites/thailand/press-release/astrazeneca-to-supply-thailand-with-an-additional-60-million-cov.html
Albania	ALB	2021-09-30	498	639	437	Pfizer/BioNTech	Western Early Arriver	500760	UMIC	Eastern Europe and Central Asia	http://en.ata.gov.al/2021/09/30/new-contract-with-pfizer-for-500-760-doses-of-vaccines-3-million-in-total-within-2021/
Gibraltar	GIB	2021-10-01	499	640	438	Pfizer/BioNTech	Western Early Arriver	12000	HIC	Western Europe	https://www.gbc.gi/news/5000-doses-covid-vaccines-landed-gibraltar-thursday-night
Angola	AGO	2021-10-05	503	644	391	Sinopharm	Major Chinese	10000000	LoMIC	Eastern and Southern Africa	http://k.sina.com.cn/article_7517400647_1c0126e4705901ifes.html
Kazakhstan	KAZ	2021-10-06	504	645	443	Pfizer/BioNTech	Western Early Arriver	4230000	UMIC	Eastern Europe and Central Asia	https://astanatimes.com/2021/11/first-batch-of-pfizer-vaccine-delivered-to-kazakhstan/
Panama	PAN	2021-10-07	505	646	444	Pfizer/BioNTech	Western Early Arriver	3001125	HIC	Latin America and Caribbean	https://documents1.worldbank.org/curated/en/998131650319870029/pdf/Panama-COVID-19-Emergency-Response-Project-Additional-Financing.pdf
Japan	JPN	2021-10-08	506	647	445	Pfizer/BioNTech	Western Early Arriver	120000000	HIC	East Asia and Pacific	https://www.reuters.com/world/asia-pacific/japan-secures-120-mln-more-pfizer-covid-19-vaccine-doses-next-year-2021-10-08/
COVAX	CVX	2021-10-12	510	651	482	Moderna	Western Early Arriver	213000000	COVAX	COVAX	https://investors.modernatx.com/news/news-details/2021/Moderna-Announces-COVAX-Exercises-Option-to-Purchase-176.5-Million-Additional-Doses-of-Modernas-COVID-19-Vaccine-for-Low-Income-Countries-in-First-Half-of-2022-10-12-2021/default.aspx
Uzbekistan	UZB	2021-10-12	510	651	211	Sputnik Light	Russian	12000	LoMIC	Eastern Europe and Central Asia	https://tass.ru/obschestvo/12643639
Canada	CAN	2021-10-21	519	660	458	Pfizer/BioNTech	Western Early Arriver	2900000	HIC	North America	https://www.reuters.com/article/us-health-coronavirus-canada-pfizer-idCAKBN2HB1VL
Costa Rica	CRI	2021-10-25	523	664	462	Pfizer/BioNTech	Western Early Arriver	3500000	UMIC	Latin America and Caribbean	https://www.presidencia.go.cr/comunicados/2021/10/cne-firmo-contrato-que-garantiza-vacunas-para-ninez-y-terceras-dosis-para-el-2022/
African Union	AU	2021-10-26	524	665	496	Moderna	Western Early Arriver	50000000	LoMIC	African Union	https://investors.modernatx.com/news-releases/news-release-details/moderna-announces-memorandum-understanding-supply-110-million
United States of America (the)	USA	2021-10-28	526	667	465	Pfizer/BioNTech	Western Early Arriver	50000000	HIC	North America	https://www.pfizer.com/news/press-release/press-release-detail/pfizer-and-biontech-provide-us-government-additional-50
India	IND	2021-10-29	527	668	298	Bharat Biotech	Small MIC	60000000	LoMIC	South Asia	https://www.livemint.com/news/india/indias-covid-19-vaccination-coverage-crosses-105-crore-mark-says-govt-11635517305490.html
India	IND	2021-10-29	527	668	526	Oxford/AstraZeneca	Cosmopolitan	220000000	LoMIC	South Asia	https://www.livemint.com/news/india/indias-covid-19-vaccination-coverage-crosses-105-crore-mark-says-govt-11635517305490.html
Armenia	ARM	2021-11-01	530	671	418	Sinopharm	Major Chinese	400000	UMIC	Eastern Europe and Central Asia	https://www.panarmenian.net/eng/news/296510/Armenia_buys_400000_Sinopharm_vaccine_doses
Belarus	BLR	2021-11-01	530	671	418	Sinopharm	Major Chinese	1000000	UMIC	Eastern Europe and Central Asia	https://eng.belta.by/society/view/belarus-to-get-another-batch-of-chinese-covid-19-vaccine-144815-2021/
New Zealand	NZL	2021-11-03	532	673	471	Pfizer/BioNTech	Western Early Arriver	4700000	HIC	East Asia and Pacific	https://www.beehive.govt.nz/release/additional-pfizer-covid-19-vaccines-purchased
Hong Kong	HKG	2021-11-10	539	680	478	Pfizer/BioNTech	Western Early Arriver	1000000	HIC	East Asia and Pacific	https://www.news.gov.hk/eng/2021/11/20211119/20211119_131423_372.html
Myanmar	MMR	2021-11-15	544	685	447	Sinovac	Major Chinese	200000	LoMIC	East Asia and Pacific	http://www.china.org.cn/world/Off_the_Wire/2021-11/15/content_77873869.htm
San Marino	SMR	2021-11-20	549	690	250	Sputnik Light	Russian	4000	HIC	Western Europe	https://tass.com/society/1368865
Ukraine	UKR	2021-11-23	552	693	491	Pfizer/BioNTech	Western Early Arriver	50000000	LoMIC	Eastern Europe and Central Asia	https://www.reuters.com/markets/europe/ukraine-buy-25-mln-pfizer-vaccine-doses-year-over-2022-23-2021-11-23/
Thailand	THA	2021-11-23	552	693	491	Pfizer/BioNTech	Western Early Arriver	30000000	UMIC	East Asia and Pacific	https://www.reuters.com/business/healthcare-pharmaceuticals/thailand-orders-additional-30-mln-doses-pfizer-biontech-vaccine-2021-11-23/
Jamaica	JAM	2021-11-25	554	695	442	Sinopharm	Major Chinese	100000	UMIC	Latin America and Caribbean	https://jis.gov.jm/200000-doses-of-sinopharm-covid-19-vaccine-arrive-from-china/
Philippines (the)	PHL	2021-11-28	557	698	496	Pfizer/BioNTech	Western Early Arriver	20000000	LoMIC	East Asia and Pacific	https://www.reuters.com/world/asia-pacific/philippines-buy-extra-20-mln-doses-pfizers-covid-19-vaccine-2021-11-28/
Brazil	BRA	2021-11-29	558	699	497	Pfizer/BioNTech	Western Early Arriver	150000000	UMIC	Latin America and Caribbean	https://agenciabrasil.ebc.com.br/en/saude/noticia/2021-11/agreement-will-allow-purchase-1-million-doses-vaccine-2022
United Kingdom of Great Britain and Northern Ireland (the)	GBR	2021-12-03	562	703	534	Moderna	Western Early Arriver	60000000	HIC	Western Europe	https://www.gov.uk/government/news/government-agrees-new-deals-to-future-proof-vaccine-rollout-in-light-of-new-variant
United Kingdom of Great Britain and Northern Ireland (the)	GBR	2021-12-03	562	703	501	Pfizer/BioNTech	Western Early Arriver	54000000	HIC	Western Europe	https://www.gov.uk/government/news/government-agrees-new-deals-to-future-proof-vaccine-rollout-in-light-of-new-variant
Cambodia	KHM	2021-12-04	563	704	334	Bharat Biotech	Small MIC	10000	LoMIC	East Asia and Pacific	https://www.mea.gov.in/vaccine-supply.htm
Rwanda	RWA	2021-12-05	564	705	563	Oxford/AstraZeneca	Cosmopolitan	500000	LIC	Eastern and Southern Africa	https://www.mea.gov.in/vaccine-supply.htm
Nicaragua	NIC	2021-12-08	567	708	167	Abdala	Small MIC	3500000	LoMIC	Latin America and Caribbean	https://apnews.com/article/coronavirus-pandemic-rosario-murillo-daniel-ortega-cuba-nicaragua-38ffa881ae7fc5cc76ec9749832ad0c4
Nicaragua	NIC	2021-12-08	567	708	0	Soberana 2	Small MIC	3500000	LoMIC	Latin America and Caribbean	https://apnews.com/article/coronavirus-pandemic-rosario-murillo-daniel-ortega-cuba-nicaragua-38ffa881ae7fc5cc76ec9749832ad0c4
COVAX	CVX	2021-12-10	569	710	541	Moderna	Western Early Arriver	70000000	COVAX	COVAX	https://investors.modernatx.com/news/news-details/2021/Moderna-Announces-Additional-20-Million-Doses-of-COVID-19-Vaccine-to-COVAX-for-Supply-in-2021-and-New-Additional-Supply-Agreement-for-2022/default.aspx
Uzbekistan	UZB	2021-12-10	569	710	270	Sputnik Light	Russian	200000	LoMIC	Eastern Europe and Central Asia	https://t.me/ssvmatbuotkotibi/7459
Switzerland	CHE	2021-12-17	576	717	548	Moderna	Western Early Arriver	7000000	HIC	Western Europe	https://www.admin.ch/gov/de/start/dokumentation/medienmitteilungen.msg-id-86544.html
Switzerland	CHE	2021-12-17	576	717	515	Pfizer/BioNTech	Western Early Arriver	7000000	HIC	Western Europe	https://www.admin.ch/gov/de/start/dokumentation/medienmitteilungen.msg-id-86544.html
European Union	EU	2021-12-17	576	717	515	Pfizer/BioNTech	Western Early Arriver	200000000	HIC	Western Europe	https://www.pfizer.com/news/press-release/press-release-detail/pfizer-and-biontech-provide-european-union-more-200-0
Botswana	BWA	2021-12-17	576	717	347	Bharat Biotech	Small MIC	100000	UMIC	Eastern and Southern Africa	https://www.mea.gov.in/vaccine-supply.htm
Armenia	ARM	2021-12-23	582	723	521	Pfizer/BioNTech	Western Early Arriver	200000	UMIC	Eastern Europe and Central Asia	https://mediamax.am/en/news/society/45867/
Myanmar	MMR	2021-12-24	583	724	471	Sinopharm	Major Chinese	10000000	LoMIC	East Asia and Pacific	https://elevenmyanmar.com/news/myanmar-signs-an-agreement-to-produce-sinopharm-vaccine
Korea (the Republic of)	KOR	2021-12-27	586	727	558	Moderna	Western Early Arriver	20000000	HIC	East Asia and Pacific	https://investors.modernatx.com/news/news-details/2021/Moderna-Announces-Supply-Agreement-with-South-Korea-for-Additional-20-Million-Doses-of-Modernas-COVID-19-Vaccine-or-Updated-Booster-Candidate-in-2022/default.aspx
Myanmar	MMR	2022-01-01	591	732	292	Sputnik Light	Russian	1000000	LoMIC	East Asia and Pacific	https://www.gnlm.com.mm/second-batch-of-sputnik-light-covid-19-vaccine-arrives-in-yangon/
El Salvador	SLV	2022-01-09	599	740	598	Oxford/AstraZeneca	Cosmopolitan	20000	LoMIC	Latin America and Caribbean	https://www.mea.gov.in/vaccine-supply.htm
Azerbaijan	AZE	2022-01-12	602	743	505	Sinovac	Major Chinese	3280000	UMIC	Eastern Europe and Central Asia	https://www.azernews.az/news.php?news_id=187925&cat=healthcare
Argentina	ARG	2022-01-20	610	751	549	Pfizer/BioNTech	Western Early Arriver	18500000	UMIC	Latin America and Caribbean	https://www.argentina.gob.ar/noticias/argentina-firmo-un-nuevo-acuerdo-con-pfizer-por-185-millones-de-vacunas-para-2022-que
Chile	CHL	2022-01-24	614	755	586	Moderna	Western Early Arriver	2000000	HIC	Latin America and Caribbean	https://www.reuters.com/business/healthcare-pharmaceuticals/chile-purchase-2-million-moderna-covid-19-vaccine-doses-2022-01-24/
Israel	ISR	2022-01-28	618	759	570	Novavax	Western Latecomer	10000000	HIC	Middle East and North Africa	https://www.prnewswire.com/news-releases/novavax-and-israel-announce-advance-purchase-agreement-for-supply-of-covid-19-vaccine-301470553.html
Venezuela (Bolivarian Republic of)	VEN	2022-01-30	620	761	53	Soberana 2	Small MIC	1000000	NA	Latin America and Caribbean	https://www.vtv.gob.ve/arriban-venezuela-millon-dosis-vacuna-soberana-plus/
Philippines (the)	PHL	2022-02-03	624	765	563	Pfizer/BioNTech	Western Early Arriver	30000000	LoMIC	East Asia and Pacific	https://www.gmanetwork.com/news/topstories/nation/820556/dof-philippines-has-enough-funds-to-inoculate-5-11-year-olds-vs-covid-19/story/
Viet Nam	VNM	2022-02-06	627	768	566	Pfizer/BioNTech	Western Early Arriver	21900000	LoMIC	East Asia and Pacific	https://vietnamnews.vn/society/1142625/govt-agrees-to-buy-219m-pfizer-vaccine-shots-for-children-aged-5-11-years.html
Colombia	COL	2022-02-08	629	770	601	Moderna	Western Early Arriver	10800000	UMIC	Latin America and Caribbean	https://investors.modernatx.com/news/news-details/2022/Moderna-Announces-New-Supply-Agreement-with-Colombia-for-Additional-10.8-Million-Doses-of-Modernas-COVID-19-Vaccine/default.aspx
Japan	JPN	2022-02-13	634	775	573	Pfizer/BioNTech	Western Early Arriver	10000000	HIC	East Asia and Pacific	https://www.reuters.com/business/healthcare-pharmaceuticals/japan-health-ministry-committee-approves-pfizer-oral-covid-19-drug-2022-02-10/
Turkey	TUR	2022-02-17	638	779	339	Sputnik Light	Russian	10000000	UMIC	Eastern Europe and Central Asia	https://tass.com/economy/1405041
Uzbekistan	UZB	2022-02-18	639	780	340	Sputnik Light	Russian	135875	LoMIC	Eastern Europe and Central Asia	https://www.mea.gov.in/vaccine-supply.htm
Hong Kong	HKG	2022-02-28	649	790	552	Sinovac	Major Chinese	1000000	HIC	East Asia and Pacific	https://www.news.gov.hk/eng/2022/02/20220228/20220228_200728_519.html
Albania	ALB	2022-02-28	649	790	588	Pfizer/BioNTech	Western Early Arriver	1500000	UMIC	Eastern Europe and Central Asia	https://shendetesia.gov.al/300-mije-vaksina-pfizer-brenda-marsit-manastirliu-kontrate-per-1-milion-doza-vaksine-brenda-2022/
Hong Kong	HKG	2022-03-05	654	795	593	Pfizer/BioNTech	Western Early Arriver	3800000	HIC	East Asia and Pacific	https://www.info.gov.hk/gia/general/202203/05/P2022030500314.htm
Switzerland	CHE	2022-03-11	660	801	632	Moderna	Western Early Arriver	14000000	HIC	Western Europe	https://www.admin.ch/gov/en/start/documentation/media-releases.msg-id-87570.html
Japan	JPN	2022-03-16	665	806	637	Moderna	Western Early Arriver	70000000	HIC	East Asia and Pacific	https://investors.modernatx.com/news/news-details/2022/Moderna-and-the-Japanese-Government-Reach-an-Agreement-to-Supply-Japan-with-Additional-70-Million-Doses-of-Modernas-COVID-19-Booster-Vaccine/default.aspx
Japan	JPN	2022-03-16	665	806	604	Pfizer/BioNTech	Western Early Arriver	75000000	HIC	East Asia and Pacific	https://www.mhlw.go.jp/stf/newpage_24517.html
Taiwan (Province of China)	TWN	2022-04-20	700	841	639	Pfizer/BioNTech	Western Early Arriver	4000000	HIC	East Asia and Pacific	https://focustaiwan.tw/society/202205110010
Chile	CHL	2022-05-03	713	854	685	Moderna	Western Early Arriver	1700000	HIC	Latin America and Caribbean	https://www.gob.cl/noticias/llega-nuevo-cargamento-de-17-millones-de-vacunas-del-laboratorio-moderna/
Congo (the Democratic Republic of the)	COD	2022-05-04	714	855	713	Oxford/AstraZeneca	Cosmopolitan	10000	LIC	West and Central Africa	https://www.mea.gov.in/vaccine-supply.htm
Kazakhstan	KAZ	2022-05-17	727	868	615	Sinopharm	Major Chinese	2000000	UMIC	Eastern Europe and Central Asia	https://www.inform.kz/ru/kazahstan-zakupit-dlya-revakcinacii-500-tys-doz-vakciny-pfizer_a3933996
Mexico	MEX	2022-06-14	755	896	694	Pfizer/BioNTech	Western Early Arriver	8000000	UMIC	Latin America and Caribbean	https://presidente.gob.mx/ninas-y-ninos-de-5-a-11-anos-seran-vacunados-contra-covid-19-recibiran-vacuna-pfizer/
Chile	CHL	2022-06-15	756	897	728	Moderna	Western Early Arriver	1000800	HIC	Latin America and Caribbean	https://www.minsal.cl/chile-ha-recibido-mas-de-64-millones-239-mil-dosis-de-vacunas-contra-sars-cov-2/
Panama	PAN	2022-06-29	770	911	742	Moderna	Western Early Arriver	380000	HIC	Latin America and Caribbean	https://twitter.com/presidenciapma/status/1542278083419537409?s=20&t=Jr9RGewQvrvzg-1M9KQNlQ
United States of America (the)	USA	2022-06-29	770	911	709	Pfizer/BioNTech	Western Early Arriver	405000000	HIC	North America	https://www.hhs.gov/about/news/2022/06/29/biden-harris-administration-secures-105-million-doses-of-pfizers-latest-covid-19-vaccine-for-fall-vaccination-campaign.html
United States of America (the)	USA	2022-07-11	782	923	734	Novavax	Western Latecomer	3200000	HIC	North America	https://ir.novavax.com/2022-07-11-U-S-Government-Secures-3-2-Million-Doses-of-Novavax-COVID-19-Vaccine
Argentina	ARG	2022-07-22	793	934	765	Moderna	Western Early Arriver	3390000	UMIC	Latin America and Caribbean	https://www.argentina.gob.ar/noticias/argentina-recibio-las-primeras-2744400-dosis-de-moderna-para-vacunar-contra-covid-19-la
Taiwan (Province of China)	TWN	2022-08-01	803	944	742	Pfizer/BioNTech	Western Early Arriver	1900000	HIC	East Asia and Pacific	https://focustaiwan.tw/society/202208010010
European Union	EU	2022-08-09	811	952	783	Moderna	Western Early Arriver	15000000	HIC	Western Europe	https://investors.modernatx.com/news/news-details/2022/Moderna-And-the-European-Commission-EC-Amend-Covid-19-Vaccine-Agreement-to-Supply-Omicron-Containing-Bivalent-Candidates-EC-Purchases-Additional-15-million-Doses/default.aspx

## Sheet: legend
Column name	Description
countryISO	Country name (ISO standard)
ISOCode	ISO Code (or three letter code assigned by the research team)
Deal date	Date of the agreement as reported by UNICEF
dpurch	Days since the first purchase agreement was announced globally (AstraZeneca purchase by the UK in Dec 2020)
dtotal	Days since January 1st 2020
d-dmin(VaxDev2)	Time difference between first purchase agreement for one vaccine globally, and the date one particular agreement is signed
VaxDev2	Vaccine name
Typology	Vaccine typology
Total doses	Total doses purchased as reported by UNCIEF (includes optioned and secured doses)
Income Level	Income group of purchasing country. African Union is listed as LoMIC and European Union as HIC
Geographic Group Unicef	Grographic group (UNICEF classification). African Union makes its own category and European Union is grouped under Western Europe)
Source	Source of the agreement as reported by UNICEF
