# Supplementary material for: Which roads lead to access? A global landscape of six COVID-19 vaccine innovation models
Source: Global Health. 2024 Mar 26;20:25. doi: 10.1186/s12992-024-01017-z (PMC10964709; doi:10.1186/s12992-024-01017-z)
Supplement: Supplementary file 5 — Additional file 5. Database from UNICEF Market Dashboard containing data on monthly vaccine deliveries for all vaccines included for analysis. This database was provided by the UNICEF team, but the data can be obtained in UNICEF’s website (https://www.unicef.org/supply/covid-19-vaccine-market-dashboard). [file 12992_2024_1017_MOESM5_ESM.xls]

## Sheet: Delivery_Month
Country ISO	Country grouped(EU)	CountryCode	CountryCodeGrouped	VaxDev2	Typology	Month	Mechanism	Total doses manual	Income Level	Geographic Group UNICEF	Population	Population Income group
Albania	Albania	ALB	ALB	Pfizer/BioNTech	Western Early Arriver	2021-02-01	Bilateral	15210	UMIC	Eastern Europe and Central Asia	2775634	2509465801
Albania	Albania	ALB	ALB	Sinovac	Major Chinese	2021-02-01	Bilateral	192000	UMIC	Eastern Europe and Central Asia	2775634	2509465801
Albania	Albania	ALB	ALB	Pfizer/BioNTech	Western Early Arriver	2021-03-01	Bilateral	24570	UMIC	Eastern Europe and Central Asia	2775634	2509465801
Albania	Albania	ALB	ALB	Sputnik V	Russian	2021-04-01	Bilateral	25000	UMIC	Eastern Europe and Central Asia	2775634	2509465801
Albania	Albania	ALB	ALB	Pfizer/BioNTech	Western Early Arriver	2021-04-01	Bilateral	30420	UMIC	Eastern Europe and Central Asia	2775634	2509465801
Albania	Albania	ALB	ALB	Sinovac	Major Chinese	2021-04-01	Bilateral	308000	UMIC	Eastern Europe and Central Asia	2775634	2509465801
Albania	Albania	ALB	ALB	Pfizer/BioNTech	Western Early Arriver	2021-05-01	Bilateral	62010	UMIC	Eastern Europe and Central Asia	2775634	2509465801
Albania	Albania	ALB	ALB	Sinovac	Major Chinese	2021-05-01	Bilateral	60000	UMIC	Eastern Europe and Central Asia	2775634	2509465801
Albania	Albania	ALB	ALB	Sputnik V	Russian	2021-06-01	Bilateral	25000	UMIC	Eastern Europe and Central Asia	2775634	2509465801
Albania	Albania	ALB	ALB	Pfizer/BioNTech	Western Early Arriver	2021-06-01	Bilateral	35100	UMIC	Eastern Europe and Central Asia	2775634	2509465801
Albania	Albania	ALB	ALB	Pfizer/BioNTech	Western Early Arriver	2021-07-01	Bilateral	134960	UMIC	Eastern Europe and Central Asia	2775634	2509465801
Albania	Albania	ALB	ALB	Pfizer/BioNTech	Western Early Arriver	2021-08-01	Bilateral	145302	UMIC	Eastern Europe and Central Asia	2775634	2509465801
Albania	Albania	ALB	ALB	Pfizer/BioNTech	Western Early Arriver	2021-10-01	Bilateral	117000	UMIC	Eastern Europe and Central Asia	2775634	2509465801
Albania	Albania	ALB	ALB	Pfizer/BioNTech	Western Early Arriver	2021-11-01	Bilateral	74880	UMIC	Eastern Europe and Central Asia	2775634	2509465801
Albania	Albania	ALB	ALB	Pfizer/BioNTech	Western Early Arriver	2021-12-01	Bilateral	375000	UMIC	Eastern Europe and Central Asia	2775634	2509465801
Albania	Albania	ALB	ALB	Pfizer/BioNTech	Western Early Arriver	2022-05-01	Bilateral	140400	UMIC	Eastern Europe and Central Asia	2775634	2509465801
Algeria	Algeria	DZA	DZA	Sputnik V	Russian	2021-01-01	Bilateral	50000	LoMIC	Middle East and North Africa	44903225	3431731057
Algeria	Algeria	DZA	DZA	Oxford/AstraZeneca	Cosmopolitan	2021-01-01	Bilateral	50000	LoMIC	Middle East and North Africa	44903225	3431731057
Algeria	Algeria	DZA	DZA	Sputnik V	Russian	2021-06-01	Bilateral	300000	LoMIC	Middle East and North Africa	44903225	3431731057
Algeria	Algeria	DZA	DZA	Sinovac	Major Chinese	2021-07-01	Bilateral	5000000	LoMIC	Middle East and North Africa	44903225	3431731057
Algeria	Algeria	DZA	DZA	Sinovac	Major Chinese	2021-08-01	Bilateral	5000000	LoMIC	Middle East and North Africa	44903225	3431731057
Algeria	Algeria	DZA	DZA	Sputnik V	Russian	2021-09-01	Bilateral	206000	LoMIC	Middle East and North Africa	44903225	3431731057
Algeria	Algeria	DZA	DZA	Sinovac	Major Chinese	2021-09-01	Bilateral	5000000	LoMIC	Middle East and North Africa	44903225	3431731057
Algeria	Algeria	DZA	DZA	Sputnik V	Russian	2021-10-01	Bilateral	204000	LoMIC	Middle East and North Africa	44903225	3431731057
Angola	Angola	AGO	AGO	Sputnik V	Russian	2021-05-01	Bilateral	40000	LoMIC	Eastern and Southern Africa	35588987	3431731057
Angola	Angola	AGO	AGO	Sinopharm	Major Chinese	2021-10-01	Bilateral	3000000	LoMIC	Eastern and Southern Africa	35588987	3431731057
Argentina	Argentina	ARG	ARG	Sputnik V	Russian	2020-12-01	Bilateral	300150	UMIC	Latin America and Caribbean	46234830	2509465801
Argentina	Argentina	ARG	ARG	Sputnik V	Russian	2021-01-01	Bilateral	520000	UMIC	Latin America and Caribbean	46234830	2509465801
Argentina	Argentina	ARG	ARG	Sputnik V	Russian	2021-02-01	Bilateral	2250565	UMIC	Latin America and Caribbean	46234830	2509465801
Argentina	Argentina	ARG	ARG	Oxford/AstraZeneca	Cosmopolitan	2021-02-01	Bilateral	580000	UMIC	Latin America and Caribbean	46234830	2509465801
Argentina	Argentina	ARG	ARG	Sinopharm	Major Chinese	2021-02-01	Bilateral	1000000	UMIC	Latin America and Caribbean	46234830	2509465801
Argentina	Argentina	ARG	ARG	Sputnik V	Russian	2021-03-01	Bilateral	4242695	UMIC	Latin America and Caribbean	46234830	2509465801
Argentina	Argentina	ARG	ARG	Sinopharm	Major Chinese	2021-03-01	Bilateral	1000000	UMIC	Latin America and Caribbean	46234830	2509465801
Argentina	Argentina	ARG	ARG	Sputnik V	Russian	2021-04-01	Bilateral	3361135	UMIC	Latin America and Caribbean	46234830	2509465801
Argentina	Argentina	ARG	ARG	Sinopharm	Major Chinese	2021-04-01	Bilateral	2000000	UMIC	Latin America and Caribbean	46234830	2509465801
Argentina	Argentina	ARG	ARG	Sputnik V	Russian	2021-05-01	Bilateral	3345645	UMIC	Latin America and Caribbean	46234830	2509465801
Argentina	Argentina	ARG	ARG	Oxford/AstraZeneca	Cosmopolitan	2021-05-01	Bilateral	2992200	UMIC	Latin America and Caribbean	46234830	2509465801
Argentina	Argentina	ARG	ARG	Oxford/AstraZeneca	Cosmopolitan	2021-06-01	Bilateral	4065700	UMIC	Latin America and Caribbean	46234830	2509465801
Argentina	Argentina	ARG	ARG	Sputnik V	Russian	2021-06-01	Bilateral	2009150	UMIC	Latin America and Caribbean	46234830	2509465801
Argentina	Argentina	ARG	ARG	Sinopharm	Major Chinese	2021-06-01	Bilateral	2000000	UMIC	Latin America and Caribbean	46234830	2509465801
Argentina	Argentina	ARG	ARG	Oxford/AstraZeneca	Cosmopolitan	2021-07-01	Bilateral	2883000	UMIC	Latin America and Caribbean	46234830	2509465801
Argentina	Argentina	ARG	ARG	Sputnik V	Russian	2021-07-01	Bilateral	2884790	UMIC	Latin America and Caribbean	46234830	2509465801
Argentina	Argentina	ARG	ARG	Sinopharm	Major Chinese	2021-07-01	Bilateral	8000000	UMIC	Latin America and Caribbean	46234830	2509465801
Argentina	Argentina	ARG	ARG	CanSino	Small MIC	2021-08-01	Bilateral	200000	UMIC	Latin America and Caribbean	46234830	2509465801
Argentina	Argentina	ARG	ARG	Sputnik V	Russian	2021-08-01	Bilateral	6359125	UMIC	Latin America and Caribbean	46234830	2509465801
Argentina	Argentina	ARG	ARG	Sinopharm	Major Chinese	2021-08-01	Bilateral	5376000	UMIC	Latin America and Caribbean	46234830	2509465801
Argentina	Argentina	ARG	ARG	Oxford/AstraZeneca	Cosmopolitan	2021-08-01	Bilateral	3129000	UMIC	Latin America and Caribbean	46234830	2509465801
Argentina	Argentina	ARG	ARG	CanSino	Small MIC	2021-09-01	Bilateral	200000	UMIC	Latin America and Caribbean	46234830	2509465801
Argentina	Argentina	ARG	ARG	Sputnik V	Russian	2021-09-01	Bilateral	2311400	UMIC	Latin America and Caribbean	46234830	2509465801
Argentina	Argentina	ARG	ARG	Pfizer/BioNTech	Western Early Arriver	2021-09-01	Bilateral	742950	UMIC	Latin America and Caribbean	46234830	2509465801
Argentina	Argentina	ARG	ARG	Sinopharm	Major Chinese	2021-09-01	Bilateral	13599920	UMIC	Latin America and Caribbean	46234830	2509465801
Argentina	Argentina	ARG	ARG	Oxford/AstraZeneca	Cosmopolitan	2021-09-01	Bilateral	1351500	UMIC	Latin America and Caribbean	46234830	2509465801
Argentina	Argentina	ARG	ARG	CanSino	Small MIC	2021-10-01	Bilateral	414000	UMIC	Latin America and Caribbean	46234830	2509465801
Argentina	Argentina	ARG	ARG	Sputnik V	Russian	2021-10-01	Bilateral	2285375	UMIC	Latin America and Caribbean	46234830	2509465801
Argentina	Argentina	ARG	ARG	Pfizer/BioNTech	Western Early Arriver	2021-10-01	Bilateral	8124400	UMIC	Latin America and Caribbean	46234830	2509465801
Argentina	Argentina	ARG	ARG	Oxford/AstraZeneca	Cosmopolitan	2021-10-01	Bilateral	10144100	UMIC	Latin America and Caribbean	46234830	2509465801
Argentina	Argentina	ARG	ARG	Oxford/AstraZeneca	Cosmopolitan	2021-11-01	Bilateral	2509800	UMIC	Latin America and Caribbean	46234830	2509465801
Argentina	Argentina	ARG	ARG	CanSino	Small MIC	2021-11-01	Bilateral	690000	UMIC	Latin America and Caribbean	46234830	2509465801
Argentina	Argentina	ARG	ARG	Sputnik V	Russian	2021-11-01	Bilateral	773625	UMIC	Latin America and Caribbean	46234830	2509465801
Argentina	Argentina	ARG	ARG	Pfizer/BioNTech	Western Early Arriver	2021-11-01	Bilateral	4509160	UMIC	Latin America and Caribbean	46234830	2509465801
Argentina	Argentina	ARG	ARG	Sinopharm	Major Chinese	2021-11-01	Bilateral	2310381	UMIC	Latin America and Caribbean	46234830	2509465801
Argentina	Argentina	ARG	ARG	Oxford/AstraZeneca	Cosmopolitan	2021-12-01	Bilateral	936800	UMIC	Latin America and Caribbean	46234830	2509465801
Argentina	Argentina	ARG	ARG	Moderna	Western Early Arriver	2021-12-01	Bilateral	2643340	UMIC	Latin America and Caribbean	46234830	2509465801
Argentina	Argentina	ARG	ARG	Pfizer/BioNTech	Western Early Arriver	2021-12-01	Bilateral	1499940	UMIC	Latin America and Caribbean	46234830	2509465801
Argentina	Argentina	ARG	ARG	Pfizer/BioNTech	Western Early Arriver	2022-01-01	Bilateral	4712760	UMIC	Latin America and Caribbean	46234830	2509465801
Argentina	Argentina	ARG	ARG	Moderna	Western Early Arriver	2022-02-01	Bilateral	1745660	UMIC	Latin America and Caribbean	46234830	2509465801
Argentina	Argentina	ARG	ARG	Pfizer/BioNTech	Western Early Arriver	2022-02-01	Bilateral	2842200	UMIC	Latin America and Caribbean	46234830	2509465801
Argentina	Argentina	ARG	ARG	Moderna	Western Early Arriver	2022-03-01	Bilateral	3369660	UMIC	Latin America and Caribbean	46234830	2509465801
Argentina	Argentina	ARG	ARG	Pfizer/BioNTech	Western Early Arriver	2022-03-01	Bilateral	1068000	UMIC	Latin America and Caribbean	46234830	2509465801
Argentina	Argentina	ARG	ARG	Moderna	Western Early Arriver	2022-04-01	Bilateral	2002300	UMIC	Latin America and Caribbean	46234830	2509465801
Argentina	Argentina	ARG	ARG	Pfizer/BioNTech	Western Early Arriver	2022-04-01	Bilateral	1407370	UMIC	Latin America and Caribbean	46234830	2509465801
Argentina	Argentina	ARG	ARG	Moderna	Western Early Arriver	2022-05-01	Bilateral	3363000	UMIC	Latin America and Caribbean	46234830	2509465801
Argentina	Argentina	ARG	ARG	Moderna	Western Early Arriver	2022-06-01	Bilateral	2316600	UMIC	Latin America and Caribbean	46234830	2509465801
Argentina	Argentina	ARG	ARG	Moderna	Western Early Arriver	2022-07-01	Bilateral	3390000	UMIC	Latin America and Caribbean	46234830	2509465801
Armenia	Armenia	ARM	ARM	Sputnik V	Russian	2021-04-01	Bilateral	15000	UMIC	Eastern Europe and Central Asia	2780469	2509465801
Armenia	Armenia	ARM	ARM	Sputnik V	Russian	2021-05-01	Bilateral	14000	UMIC	Eastern Europe and Central Asia	2780469	2509465801
Armenia	Armenia	ARM	ARM	Sinopharm	Major Chinese	2021-08-01	Bilateral	200000	UMIC	Eastern Europe and Central Asia	2780469	2509465801
Armenia	Armenia	ARM	ARM	Sputnik V	Russian	2021-10-01	Bilateral	50000	UMIC	Eastern Europe and Central Asia	2780469	2509465801
Armenia	Armenia	ARM	ARM	Sinopharm	Major Chinese	2021-11-01	Bilateral	400000	UMIC	Eastern Europe and Central Asia	2780469	2509465801
Armenia	Armenia	ARM	ARM	Pfizer/BioNTech	Western Early Arriver	2022-02-01	Bilateral	100620	UMIC	Eastern Europe and Central Asia	2780469	2509465801
Australia	Australia	AUS	AUS	Oxford/AstraZeneca	Cosmopolitan	2021-02-01	Bilateral	3800000	HIC	East Asia and Pacific	25978935	1244033044
Australia	Australia	AUS	AUS	Oxford/AstraZeneca	Cosmopolitan	2021-03-01	Bilateral	830000	HIC	East Asia and Pacific	25978935	1244033044
Australia	Australia	AUS	AUS	Oxford/AstraZeneca	Cosmopolitan	2021-04-01	Bilateral	707300	HIC	East Asia and Pacific	25978935	1244033044
Australia	Australia	AUS	AUS	Pfizer/BioNTech	Western Early Arriver	2021-04-01	Bilateral	173600	HIC	East Asia and Pacific	25978935	1244033044
Australia	Australia	AUS	AUS	Oxford/AstraZeneca	Cosmopolitan	2021-05-01	Bilateral	3794200	HIC	East Asia and Pacific	25978935	1244033044
Australia	Australia	AUS	AUS	Pfizer/BioNTech	Western Early Arriver	2021-05-01	Bilateral	1406340	HIC	East Asia and Pacific	25978935	1244033044
Australia	Australia	AUS	AUS	Oxford/AstraZeneca	Cosmopolitan	2021-06-01	Bilateral	2579800	HIC	East Asia and Pacific	25978935	1244033044
Australia	Australia	AUS	AUS	Pfizer/BioNTech	Western Early Arriver	2021-06-01	Bilateral	1707030	HIC	East Asia and Pacific	25978935	1244033044
Australia	Australia	AUS	AUS	Oxford/AstraZeneca	Cosmopolitan	2021-07-01	Bilateral	1464100	HIC	East Asia and Pacific	25978935	1244033044
Australia	Australia	AUS	AUS	Pfizer/BioNTech	Western Early Arriver	2021-07-01	Bilateral	3106060	HIC	East Asia and Pacific	25978935	1244033044
Australia	Australia	AUS	AUS	Oxford/AstraZeneca	Cosmopolitan	2021-08-01	Bilateral	2200000	HIC	East Asia and Pacific	25978935	1244033044
Australia	Australia	AUS	AUS	Pfizer/BioNTech	Western Early Arriver	2021-08-01	Bilateral	3000000	HIC	East Asia and Pacific	25978935	1244033044
Australia	Australia	AUS	AUS	Oxford/AstraZeneca	Cosmopolitan	2021-09-01	Bilateral	2323400	HIC	East Asia and Pacific	25978935	1244033044
Australia	Australia	AUS	AUS	Pfizer/BioNTech	Western Early Arriver	2021-09-01	Bilateral	3713770	HIC	East Asia and Pacific	25978935	1244033044
Australia	Australia	AUS	AUS	Oxford/AstraZeneca	Cosmopolitan	2021-10-01	Bilateral	4479500	HIC	East Asia and Pacific	25978935	1244033044
Australia	Australia	AUS	AUS	Moderna	Western Early Arriver	2021-10-01	Bilateral	4356100	HIC	East Asia and Pacific	25978935	1244033044
Australia	Australia	AUS	AUS	Pfizer/BioNTech	Western Early Arriver	2021-10-01	Bilateral	10669230	HIC	East Asia and Pacific	25978935	1244033044
Australia	Australia	AUS	AUS	Oxford/AstraZeneca	Cosmopolitan	2021-11-01	Bilateral	2347800	HIC	East Asia and Pacific	25978935	1244033044
Australia	Australia	AUS	AUS	Moderna	Western Early Arriver	2021-11-01	Bilateral	1026800	HIC	East Asia and Pacific	25978935	1244033044
Australia	Australia	AUS	AUS	Pfizer/BioNTech	Western Early Arriver	2021-11-01	Bilateral	3479580	HIC	East Asia and Pacific	25978935	1244033044
Australia	Australia	AUS	AUS	Novavax	Western Latecomer	2022-02-01	Bilateral	6353300	HIC	East Asia and Pacific	25978935	1244033044
Australia	Australia	AUS	AUS	Novavax	Western Latecomer	2022-04-01	Bilateral	2959800	HIC	East Asia and Pacific	25978935	1244033044
Australia	Australia	AUS	AUS	Novavax	Western Latecomer	2022-06-01	Bilateral	3234300	HIC	East Asia and Pacific	25978935	1244033044
Australia	Australia	AUS	AUS	Novavax	Western Latecomer	2022-08-01	Bilateral	3208100	HIC	East Asia and Pacific	25978935	1244033044
Australia	Australia	AUS	AUS	Novavax	Western Latecomer	2022-09-01	Bilateral	2474200	HIC	East Asia and Pacific	25978935	1244033044
Australia	Australia	AUS	AUS	Novavax	Western Latecomer	2022-11-01	Bilateral	6472100	HIC	East Asia and Pacific	25978935	1244033044
Azerbaijan	Azerbaijan	AZE	AZE	Sinovac	Major Chinese	2021-04-01	Bilateral	350000	UMIC	Eastern Europe and Central Asia	10175016	2509465801
Azerbaijan	Azerbaijan	AZE	AZE	Sputnik V	Russian	2021-05-01	Bilateral	40000	UMIC	Eastern Europe and Central Asia	10175016	2509465801
Azerbaijan	Azerbaijan	AZE	AZE	Sputnik V	Russian	2021-06-01	Bilateral	40000	UMIC	Eastern Europe and Central Asia	10175016	2509465801
Bahrain	Bahrain	BHR	BHR	Sinopharm	Major Chinese	2021-03-01	Bilateral	300000	HIC	Middle East and North Africa	1472233	1244033044
Bahrain	Bahrain	BHR	BHR	Sputnik V	Russian	2021-05-01	Bilateral	100000	HIC	Middle East and North Africa	1472233	1244033044
Bahrain	Bahrain	BHR	BHR	Sinopharm	Major Chinese	2021-05-01	Bilateral	300000	HIC	Middle East and North Africa	1472233	1244033044
Bangladesh	Bangladesh	BGD	BGD	Oxford/AstraZeneca	Cosmopolitan	2021-01-01	Bilateral	624	LoMIC	South Asia	171186372	3431731057
Bangladesh	Bangladesh	BGD	BGD	Oxford/AstraZeneca	Cosmopolitan	2021-02-01	Bilateral	3413421	LoMIC	South Asia	171186372	3431731057
Bangladesh	Bangladesh	BGD	BGD	Oxford/AstraZeneca	Cosmopolitan	2021-03-01	Bilateral	2485897	LoMIC	South Asia	171186372	3431731057
Bangladesh	Bangladesh	BGD	BGD	Oxford/AstraZeneca	Cosmopolitan	2021-04-01	Bilateral	3564999	LoMIC	South Asia	171186372	3431731057
Bangladesh	Bangladesh	BGD	BGD	Oxford/AstraZeneca	Cosmopolitan	2021-05-01	Bilateral	1505455	LoMIC	South Asia	171186372	3431731057
Bangladesh	Bangladesh	BGD	BGD	Oxford/AstraZeneca	Cosmopolitan	2021-06-01	Bilateral	126810	LoMIC	South Asia	171186372	3431731057
Bangladesh	Bangladesh	BGD	BGD	Sinopharm	Major Chinese	2021-07-01	Bilateral	447656	LoMIC	South Asia	171186372	3431731057
Bangladesh	Bangladesh	BGD	BGD	Sinopharm	Major Chinese	2021-08-01	Bilateral	9365482	LoMIC	South Asia	171186372	3431731057
Bangladesh	Bangladesh	BGD	BGD	Sinopharm	Major Chinese	2021-09-01	Bilateral	22078360	LoMIC	South Asia	171186372	3431731057
Bangladesh	Bangladesh	BGD	BGD	Oxford/AstraZeneca	Cosmopolitan	2021-09-01	Bilateral	886889	LoMIC	South Asia	171186372	3431731057
Bangladesh	Bangladesh	BGD	BGD	Sinopharm	Major Chinese	2021-10-01	Bilateral	20671971	LoMIC	South Asia	171186372	3431731057
Bangladesh	Bangladesh	BGD	BGD	Oxford/AstraZeneca	Cosmopolitan	2021-11-01	Bilateral	1393586	LoMIC	South Asia	171186372	3431731057
Bangladesh	Bangladesh	BGD	BGD	Sinopharm	Major Chinese	2021-11-01	Bilateral	23082010	LoMIC	South Asia	171186372	3431731057
Bangladesh	Bangladesh	BGD	BGD	Sinopharm	Major Chinese	2021-12-01	Bilateral	18960437	LoMIC	South Asia	171186372	3431731057
Bangladesh	Bangladesh	BGD	BGD	Sinopharm	Major Chinese	2022-01-01	Bilateral	7636567	LoMIC	South Asia	171186372	3431731057
Bangladesh	Bangladesh	BGD	BGD	Oxford/AstraZeneca	Cosmopolitan	2022-01-01	Bilateral	6105741	LoMIC	South Asia	171186372	3431731057
Bangladesh	Bangladesh	BGD	BGD	Sinopharm	Major Chinese	2022-02-01	Bilateral	8266913	LoMIC	South Asia	171186372	3431731057
Bangladesh	Bangladesh	BGD	BGD	Oxford/AstraZeneca	Cosmopolitan	2022-02-01	Bilateral	4713952	LoMIC	South Asia	171186372	3431731057
Bangladesh	Bangladesh	BGD	BGD	Sinopharm	Major Chinese	2022-03-01	Bilateral	4693191	LoMIC	South Asia	171186372	3431731057
Bangladesh	Bangladesh	BGD	BGD	Oxford/AstraZeneca	Cosmopolitan	2022-03-01	Bilateral	7592562	LoMIC	South Asia	171186372	3431731057
Bangladesh	Bangladesh	BGD	BGD	Oxford/AstraZeneca	Cosmopolitan	2022-04-01	Bilateral	2480870	LoMIC	South Asia	171186372	3431731057
Bangladesh	Bangladesh	BGD	BGD	Sinopharm	Major Chinese	2022-04-01	Bilateral	995327	LoMIC	South Asia	171186372	3431731057
Bangladesh	Bangladesh	BGD	BGD	Oxford/AstraZeneca	Cosmopolitan	2022-05-01	Bilateral	1851587	LoMIC	South Asia	171186372	3431731057
Bangladesh	Bangladesh	BGD	BGD	Sinopharm	Major Chinese	2022-05-01	Bilateral	259842	LoMIC	South Asia	171186372	3431731057
Bangladesh	Bangladesh	BGD	BGD	Oxford/AstraZeneca	Cosmopolitan	2022-06-01	Bilateral	4577793	LoMIC	South Asia	171186372	3431731057
Bangladesh	Bangladesh	BGD	BGD	Sinopharm	Major Chinese	2022-06-01	Bilateral	547132	LoMIC	South Asia	171186372	3431731057
Bangladesh	Bangladesh	BGD	BGD	Oxford/AstraZeneca	Cosmopolitan	2022-07-01	Bilateral	389528	LoMIC	South Asia	171186372	3431731057
Bangladesh	Bangladesh	BGD	BGD	Sinopharm	Major Chinese	2022-07-01	Bilateral	294835	LoMIC	South Asia	171186372	3431731057
Bangladesh	Bangladesh	BGD	BGD	Oxford/AstraZeneca	Cosmopolitan	2022-08-01	Bilateral	120032	LoMIC	South Asia	171186372	3431731057
Bangladesh	Bangladesh	BGD	BGD	Sinopharm	Major Chinese	2022-08-01	Bilateral	225258	LoMIC	South Asia	171186372	3431731057
Bangladesh	Bangladesh	BGD	BGD	Oxford/AstraZeneca	Cosmopolitan	2022-09-01	Bilateral	1127496	LoMIC	South Asia	171186372	3431731057
Bangladesh	Bangladesh	BGD	BGD	Sinopharm	Major Chinese	2022-09-01	Bilateral	291907	LoMIC	South Asia	171186372	3431731057
Bangladesh	Bangladesh	BGD	BGD	Oxford/AstraZeneca	Cosmopolitan	2022-10-01	Bilateral	3687530	LoMIC	South Asia	171186372	3431731057
Bangladesh	Bangladesh	BGD	BGD	Sinopharm	Major Chinese	2022-10-01	Bilateral	308571	LoMIC	South Asia	171186372	3431731057
Bangladesh	Bangladesh	BGD	BGD	Oxford/AstraZeneca	Cosmopolitan	2022-11-01	Bilateral	494324	LoMIC	South Asia	171186372	3431731057
Bangladesh	Bangladesh	BGD	BGD	Sinopharm	Major Chinese	2022-11-01	Bilateral	94817	LoMIC	South Asia	171186372	3431731057
Bangladesh	Bangladesh	BGD	BGD	Oxford/AstraZeneca	Cosmopolitan	2022-12-01	Bilateral	534994	LoMIC	South Asia	171186372	3431731057
Bangladesh	Bangladesh	BGD	BGD	Sinopharm	Major Chinese	2022-12-01	Bilateral	2783978	LoMIC	South Asia	171186372	3431731057
Barbados	Barbados	BRB	BRB	Sinopharm	Major Chinese	2021-10-01	Bilateral	30000	HIC	Latin America and Caribbean	281635	1244033044
Belarus	Belarus	BLR	BLR	Sputnik V	Russian	2021-03-01	Bilateral	100000	UMIC	Eastern Europe and Central Asia	9208701	2509465801
Belarus	Belarus	BLR	BLR	Sputnik Light	Russian	2021-09-01	Bilateral	250000	UMIC	Eastern Europe and Central Asia	9208701	2509465801
Belarus	Belarus	BLR	BLR	Sinopharm	Major Chinese	2021-09-01	Bilateral	1000000	UMIC	Eastern Europe and Central Asia	9208701	2509465801
Belarus	Belarus	BLR	BLR	Sinopharm	Major Chinese	2021-11-01	Bilateral	1000000	UMIC	Eastern Europe and Central Asia	9208701	2509465801
Belarus	Belarus	BLR	BLR	Sinopharm	Major Chinese	2021-12-01	Bilateral	1100000	UMIC	Eastern Europe and Central Asia	9208701	2509465801
Belarus	Belarus	BLR	BLR	Sinopharm	Major Chinese	2022-01-01	Bilateral	1500000	UMIC	Eastern Europe and Central Asia	9208701	2509465801
Benin	Benin	BEN	BEN	Sinovac	Major Chinese	2021-03-01	Bilateral	103000	LoMIC	West and Central Africa	13352864	3431731057
Bhutan	Bhutan	BTN	BTN	Pfizer/BioNTech	Western Early Arriver	2021-09-01	Bilateral	198900	LoMIC	South Asia	782455	3431731057
Bolivia (Plurinational State of)	Bolivia	BOL	BOL	Sputnik V	Russian	2021-01-01	Bilateral	20000	LoMIC	Latin America and Caribbean	12224110	3431731057
Bolivia (Plurinational State of)	Bolivia	BOL	BOL	Sinopharm	Major Chinese	2021-02-01	Bilateral	400000	LoMIC	Latin America and Caribbean	12224110	3431731057
Bolivia (Plurinational State of)	Bolivia	BOL	BOL	Sinopharm	Major Chinese	2021-03-01	Bilateral	200000	LoMIC	Latin America and Caribbean	12224110	3431731057
Bolivia (Plurinational State of)	Bolivia	BOL	BOL	Sputnik V	Russian	2021-04-01	Bilateral	225000	LoMIC	Latin America and Caribbean	12224110	3431731057
Bolivia (Plurinational State of)	Bolivia	BOL	BOL	Sputnik V	Russian	2021-05-01	Bilateral	900000	LoMIC	Latin America and Caribbean	12224110	3431731057
Bolivia (Plurinational State of)	Bolivia	BOL	BOL	Sinopharm	Major Chinese	2021-05-01	Bilateral	1996400	LoMIC	Latin America and Caribbean	12224110	3431731057
Bolivia (Plurinational State of)	Bolivia	BOL	BOL	Sinopharm	Major Chinese	2021-06-01	Bilateral	1000000	LoMIC	Latin America and Caribbean	12224110	3431731057
Bolivia (Plurinational State of)	Bolivia	BOL	BOL	Sinopharm	Major Chinese	2021-07-01	Bilateral	1000000	LoMIC	Latin America and Caribbean	12224110	3431731057
Bolivia (Plurinational State of)	Bolivia	BOL	BOL	Sputnik V	Russian	2021-08-01	Bilateral	675000	LoMIC	Latin America and Caribbean	12224110	3431731057
Bolivia (Plurinational State of)	Bolivia	BOL	BOL	Sinopharm	Major Chinese	2021-08-01	Bilateral	500000	LoMIC	Latin America and Caribbean	12224110	3431731057
Bolivia (Plurinational State of)	Bolivia	BOL	BOL	Sputnik V	Russian	2021-09-01	Bilateral	400000	LoMIC	Latin America and Caribbean	12224110	3431731057
Bolivia (Plurinational State of)	Bolivia	BOL	BOL	Sinopharm	Major Chinese	2021-09-01	Bilateral	3300000	LoMIC	Latin America and Caribbean	12224110	3431731057
Bolivia (Plurinational State of)	Bolivia	BOL	BOL	Sputnik V	Russian	2021-10-01	Bilateral	522500	LoMIC	Latin America and Caribbean	12224110	3431731057
Bosnia and Herzegovina	Bosnia and Herzegovina	BIH	BIH	Sputnik V	Russian	2021-03-01	Bilateral	22000	UMIC	Eastern Europe and Central Asia	3233526	2509465801
Botswana	Botswana	BWA	BWA	Bharat Biotech	Small MIC	2021-12-01	Bilateral	100000	UMIC	Eastern and Southern Africa	2630296	2509465801
Brazil	Brazil	BRA	BRA	Oxford/AstraZeneca	Cosmopolitan	2021-01-01	Bilateral	2000000	UMIC	Latin America and Caribbean	215313498	2509465801
Brazil	Brazil	BRA	BRA	Sinovac	Major Chinese	2021-01-01	Bilateral	8702348	UMIC	Latin America and Caribbean	215313498	2509465801
Brazil	Brazil	BRA	BRA	Oxford/AstraZeneca	Cosmopolitan	2021-02-01	Bilateral	2000000	UMIC	Latin America and Caribbean	215313498	2509465801
Brazil	Brazil	BRA	BRA	Sinovac	Major Chinese	2021-02-01	Bilateral	4853000	UMIC	Latin America and Caribbean	215313498	2509465801
Brazil	Brazil	BRA	BRA	Sinovac	Major Chinese	2021-03-01	Bilateral	22758970	UMIC	Latin America and Caribbean	215313498	2509465801
Brazil	Brazil	BRA	BRA	Oxford/AstraZeneca	Cosmopolitan	2021-03-01	Bilateral	2822000	UMIC	Latin America and Caribbean	215313498	2509465801
Brazil	Brazil	BRA	BRA	Oxford/AstraZeneca	Cosmopolitan	2021-04-01	Bilateral	19186750	UMIC	Latin America and Caribbean	215313498	2509465801
Brazil	Brazil	BRA	BRA	Pfizer/BioNTech	Western Early Arriver	2021-04-01	Bilateral	1000350	UMIC	Latin America and Caribbean	215313498	2509465801
Brazil	Brazil	BRA	BRA	Sinovac	Major Chinese	2021-04-01	Bilateral	5800000	UMIC	Latin America and Caribbean	215313498	2509465801
Brazil	Brazil	BRA	BRA	Pfizer/BioNTech	Western Early Arriver	2021-05-01	Bilateral	2515500	UMIC	Latin America and Caribbean	215313498	2509465801
Brazil	Brazil	BRA	BRA	Sinovac	Major Chinese	2021-05-01	Bilateral	5116010	UMIC	Latin America and Caribbean	215313498	2509465801
Brazil	Brazil	BRA	BRA	Oxford/AstraZeneca	Cosmopolitan	2021-05-01	Bilateral	21677750	UMIC	Latin America and Caribbean	215313498	2509465801
Brazil	Brazil	BRA	BRA	Oxford/AstraZeneca	Cosmopolitan	2021-06-01	Bilateral	18258000	UMIC	Latin America and Caribbean	215313498	2509465801
Brazil	Brazil	BRA	BRA	Sinovac	Major Chinese	2021-06-01	Bilateral	5000000	UMIC	Latin America and Caribbean	215313498	2509465801
Brazil	Brazil	BRA	BRA	Janssen	Western Latecomer	2021-06-01	Bilateral	1801550	UMIC	Latin America and Caribbean	215313498	2509465801
Brazil	Brazil	BRA	BRA	Pfizer/BioNTech	Western Early Arriver	2021-06-01	Bilateral	12069720	UMIC	Latin America and Caribbean	215313498	2509465801
Brazil	Brazil	BRA	BRA	Pfizer/BioNTech	Western Early Arriver	2021-07-01	Bilateral	13619970	UMIC	Latin America and Caribbean	215313498	2509465801
Brazil	Brazil	BRA	BRA	Oxford/AstraZeneca	Cosmopolitan	2021-07-01	Bilateral	14504000	UMIC	Latin America and Caribbean	215313498	2509465801
Brazil	Brazil	BRA	BRA	Sinovac	Major Chinese	2021-07-01	Bilateral	30654000	UMIC	Latin America and Caribbean	215313498	2509465801
Brazil	Brazil	BRA	BRA	Oxford/AstraZeneca	Cosmopolitan	2021-08-01	Bilateral	11517760	UMIC	Latin America and Caribbean	215313498	2509465801
Brazil	Brazil	BRA	BRA	Pfizer/BioNTech	Western Early Arriver	2021-08-01	Bilateral	27404910	UMIC	Latin America and Caribbean	215313498	2509465801
Brazil	Brazil	BRA	BRA	Sinovac	Major Chinese	2021-08-01	Bilateral	30000020	UMIC	Latin America and Caribbean	215313498	2509465801
Brazil	Brazil	BRA	BRA	Oxford/AstraZeneca	Cosmopolitan	2021-09-01	Bilateral	15339750	UMIC	Latin America and Caribbean	215313498	2509465801
Brazil	Brazil	BRA	BRA	Pfizer/BioNTech	Western Early Arriver	2021-09-01	Bilateral	39217230	UMIC	Latin America and Caribbean	215313498	2509465801
Brazil	Brazil	BRA	BRA	Sinovac	Major Chinese	2021-09-01	Bilateral	7115652	UMIC	Latin America and Caribbean	215313498	2509465801
Brazil	Brazil	BRA	BRA	Oxford/AstraZeneca	Cosmopolitan	2021-10-01	Bilateral	13662250	UMIC	Latin America and Caribbean	215313498	2509465801
Brazil	Brazil	BRA	BRA	Pfizer/BioNTech	Western Early Arriver	2021-10-01	Bilateral	28522260	UMIC	Latin America and Caribbean	215313498	2509465801
Brazil	Brazil	BRA	BRA	Janssen	Western Latecomer	2021-11-01	Bilateral	2136150	UMIC	Latin America and Caribbean	215313498	2509465801
Brazil	Brazil	BRA	BRA	Pfizer/BioNTech	Western Early Arriver	2021-11-01	Bilateral	33798960	UMIC	Latin America and Caribbean	215313498	2509465801
Brazil	Brazil	BRA	BRA	Oxford/AstraZeneca	Cosmopolitan	2021-11-01	Bilateral	23251250	UMIC	Latin America and Caribbean	215313498	2509465801
Brazil	Brazil	BRA	BRA	Oxford/AstraZeneca	Cosmopolitan	2021-12-01	Bilateral	8968750	UMIC	Latin America and Caribbean	215313498	2509465801
Brazil	Brazil	BRA	BRA	Janssen	Western Latecomer	2021-12-01	Bilateral	34062300	UMIC	Latin America and Caribbean	215313498	2509465801
Brazil	Brazil	BRA	BRA	Pfizer/BioNTech	Western Early Arriver	2021-12-01	Bilateral	27567540	UMIC	Latin America and Caribbean	215313498	2509465801
Brazil	Brazil	BRA	BRA	Oxford/AstraZeneca	Cosmopolitan	2022-01-01	Bilateral	1123750	UMIC	Latin America and Caribbean	215313498	2509465801
Brazil	Brazil	BRA	BRA	Janssen	Western Latecomer	2022-01-01	Bilateral	5999900	UMIC	Latin America and Caribbean	215313498	2509465801
Brazil	Brazil	BRA	BRA	Pfizer/BioNTech	Western Early Arriver	2022-01-01	Bilateral	12484450	UMIC	Latin America and Caribbean	215313498	2509465801
Brazil	Brazil	BRA	BRA	Oxford/AstraZeneca	Cosmopolitan	2022-02-01	Bilateral	4150250	UMIC	Latin America and Caribbean	215313498	2509465801
Brazil	Brazil	BRA	BRA	Pfizer/BioNTech	Western Early Arriver	2022-02-01	Bilateral	22871190	UMIC	Latin America and Caribbean	215313498	2509465801
Brazil	Brazil	BRA	BRA	Sinovac	Major Chinese	2022-02-01	Bilateral	20000000	UMIC	Latin America and Caribbean	215313498	2509465801
Brazil	Brazil	BRA	BRA	Oxford/AstraZeneca	Cosmopolitan	2022-03-01	Bilateral	8910500	UMIC	Latin America and Caribbean	215313498	2509465801
Brazil	Brazil	BRA	BRA	Pfizer/BioNTech	Western Early Arriver	2022-03-01	Bilateral	8334000	UMIC	Latin America and Caribbean	215313498	2509465801
Brazil	Brazil	BRA	BRA	Oxford/AstraZeneca	Cosmopolitan	2022-04-01	Bilateral	9006500	UMIC	Latin America and Caribbean	215313498	2509465801
Brazil	Brazil	BRA	BRA	Pfizer/BioNTech	Western Early Arriver	2022-04-01	Bilateral	7693920	UMIC	Latin America and Caribbean	215313498	2509465801
Brazil	Brazil	BRA	BRA	Sinovac	Major Chinese	2022-09-01	Bilateral	1000000	UMIC	Latin America and Caribbean	215313498	2509465801
Brazil	Brazil	BRA	BRA	Pfizer/BioNTech	Western Early Arriver	2022-10-01	Bilateral	1000000	UMIC	Latin America and Caribbean	215313498	2509465801
Brazil	Brazil	BRA	BRA	Sinovac	Major Chinese	2022-11-01	Bilateral	1000000	UMIC	Latin America and Caribbean	215313498	2509465801
Brazil	Brazil	BRA	BRA	Pfizer/BioNTech	Western Early Arriver	2022-12-01	Bilateral	7200000	UMIC	Latin America and Caribbean	215313498	2509465801
Brunei Darussalam	Brunei Darussalam	BRN	BRN	Moderna	Western Early Arriver	2021-06-01	Bilateral	50400	HIC	East Asia and Pacific	449002	1244033044
Brunei Darussalam	Brunei Darussalam	BRN	BRN	Pfizer/BioNTech	Western Early Arriver	2021-11-01	Bilateral	300690	HIC	East Asia and Pacific	449002	1244033044
Cambodia	Cambodia	KHM	KHM	Sinovac	Major Chinese	2021-03-01	Bilateral	1500000	LoMIC	East Asia and Pacific	16767842	3431731057
Cambodia	Cambodia	KHM	KHM	Sinovac	Major Chinese	2021-04-01	Bilateral	500000	LoMIC	East Asia and Pacific	16767842	3431731057
Cambodia	Cambodia	KHM	KHM	Sinovac	Major Chinese	2021-05-01	Bilateral	2000000	LoMIC	East Asia and Pacific	16767842	3431731057
Cambodia	Cambodia	KHM	KHM	Sinovac	Major Chinese	2021-06-01	Bilateral	2500000	LoMIC	East Asia and Pacific	16767842	3431731057
Cambodia	Cambodia	KHM	KHM	Sinovac	Major Chinese	2021-07-01	Bilateral	4000000	LoMIC	East Asia and Pacific	16767842	3431731057
Cambodia	Cambodia	KHM	KHM	Sinopharm	Major Chinese	2021-07-01	Bilateral	1000000	LoMIC	East Asia and Pacific	16767842	3431731057
Cambodia	Cambodia	KHM	KHM	Sinovac	Major Chinese	2021-08-01	Bilateral	5000000	LoMIC	East Asia and Pacific	16767842	3431731057
Cambodia	Cambodia	KHM	KHM	Sinovac	Major Chinese	2021-09-01	Bilateral	8000000	LoMIC	East Asia and Pacific	16767842	3431731057
Cambodia	Cambodia	KHM	KHM	Bharat Biotech	Small MIC	2021-12-01	Bilateral	10000	LoMIC	East Asia and Pacific	16767842	3431731057
Canada	Canada	CAN	CAN	Moderna	Western Early Arriver	2020-12-01	Bilateral	168700	HIC	North America	38929902	1244033044
Canada	Canada	CAN	CAN	Pfizer/BioNTech	Western Early Arriver	2020-12-01	Bilateral	255450	HIC	North America	38929902	1244033044
Canada	Canada	CAN	CAN	Moderna	Western Early Arriver	2021-01-01	Bilateral	171500	HIC	North America	38929902	1244033044
Canada	Canada	CAN	CAN	Pfizer/BioNTech	Western Early Arriver	2021-01-01	Bilateral	553575	HIC	North America	38929902	1244033044
Canada	Canada	CAN	CAN	Moderna	Western Early Arriver	2021-02-01	Bilateral	290400	HIC	North America	38929902	1244033044
Canada	Canada	CAN	CAN	Pfizer/BioNTech	Western Early Arriver	2021-02-01	Bilateral	997839	HIC	North America	38929902	1244033044
Canada	Canada	CAN	CAN	Moderna	Western Early Arriver	2021-03-01	Bilateral	712180	HIC	North America	38929902	1244033044
Canada	Canada	CAN	CAN	Pfizer/BioNTech	Western Early Arriver	2021-03-01	Bilateral	2628364	HIC	North America	38929902	1244033044
Canada	Canada	CAN	CAN	Oxford/AstraZeneca	Cosmopolitan	2021-03-01	Bilateral	500000	HIC	North America	38929902	1244033044
Canada	Canada	CAN	CAN	Janssen	Western Latecomer	2021-04-01	Bilateral	300000	HIC	North America	38929902	1244033044
Canada	Canada	CAN	CAN	Moderna	Western Early Arriver	2021-04-01	Bilateral	602500	HIC	North America	38929902	1244033044
Canada	Canada	CAN	CAN	Pfizer/BioNTech	Western Early Arriver	2021-04-01	Bilateral	1834554	HIC	North America	38929902	1244033044
Canada	Canada	CAN	CAN	Moderna	Western Early Arriver	2021-05-01	Bilateral	3648920	HIC	North America	38929902	1244033044
Canada	Canada	CAN	CAN	Pfizer/BioNTech	Western Early Arriver	2021-05-01	Bilateral	11425670	HIC	North America	38929902	1244033044
Canada	Canada	CAN	CAN	Oxford/AstraZeneca	Cosmopolitan	2021-05-01	Bilateral	880880	HIC	North America	38929902	1244033044
Canada	Canada	CAN	CAN	Oxford/AstraZeneca	Cosmopolitan	2021-06-01	Bilateral	96580	HIC	North America	38929902	1244033044
Canada	Canada	CAN	CAN	Pfizer/BioNTech	Western Early Arriver	2021-06-01	Bilateral	11275992	HIC	North America	38929902	1244033044
Canada	Canada	CAN	CAN	Moderna	Western Early Arriver	2021-06-01	Bilateral	7396750	HIC	North America	38929902	1244033044
Canada	Canada	CAN	CAN	Oxford/AstraZeneca	Cosmopolitan	2021-07-01	Bilateral	556320	HIC	North America	38929902	1244033044
Canada	Canada	CAN	CAN	Moderna	Western Early Arriver	2021-07-01	Bilateral	4545828	HIC	North America	38929902	1244033044
Canada	Canada	CAN	CAN	Pfizer/BioNTech	Western Early Arriver	2021-07-01	Bilateral	9838146	HIC	North America	38929902	1244033044
Canada	Canada	CAN	CAN	Moderna	Western Early Arriver	2021-08-01	Bilateral	980	HIC	North America	38929902	1244033044
Canada	Canada	CAN	CAN	Pfizer/BioNTech	Western Early Arriver	2021-08-01	Bilateral	3863544	HIC	North America	38929902	1244033044
Canada	Canada	CAN	CAN	Moderna	Western Early Arriver	2021-09-01	Bilateral	54028	HIC	North America	38929902	1244033044
Canada	Canada	CAN	CAN	Pfizer/BioNTech	Western Early Arriver	2021-09-01	Bilateral	538206	HIC	North America	38929902	1244033044
Canada	Canada	CAN	CAN	Oxford/AstraZeneca	Cosmopolitan	2021-10-01	Bilateral	31330	HIC	North America	38929902	1244033044
Canada	Canada	CAN	CAN	Moderna	Western Early Arriver	2021-10-01	Bilateral	1210	HIC	North America	38929902	1244033044
Canada	Canada	CAN	CAN	Pfizer/BioNTech	Western Early Arriver	2021-10-01	Bilateral	1154892	HIC	North America	38929902	1244033044
Canada	Canada	CAN	CAN	Janssen	Western Latecomer	2021-11-01	Bilateral	18900	HIC	North America	38929902	1244033044
Canada	Canada	CAN	CAN	Moderna	Western Early Arriver	2021-11-01	Bilateral	937480	HIC	North America	38929902	1244033044
Canada	Canada	CAN	CAN	Pfizer/BioNTech	Western Early Arriver	2021-11-01	Bilateral	4577202	HIC	North America	38929902	1244033044
Canada	Canada	CAN	CAN	Oxford/AstraZeneca	Cosmopolitan	2021-12-01	Bilateral	10900	HIC	North America	38929902	1244033044
Canada	Canada	CAN	CAN	Janssen	Western Latecomer	2021-12-01	Bilateral	24900	HIC	North America	38929902	1244033044
Canada	Canada	CAN	CAN	Moderna	Western Early Arriver	2021-12-01	Bilateral	3974120	HIC	North America	38929902	1244033044
Canada	Canada	CAN	CAN	Pfizer/BioNTech	Western Early Arriver	2021-12-01	Bilateral	5780110	HIC	North America	38929902	1244033044
Canada	Canada	CAN	CAN	Oxford/AstraZeneca	Cosmopolitan	2022-01-01	Bilateral	13500	HIC	North America	38929902	1244033044
Canada	Canada	CAN	CAN	Janssen	Western Latecomer	2022-01-01	Bilateral	600	HIC	North America	38929902	1244033044
Canada	Canada	CAN	CAN	Moderna	Western Early Arriver	2022-01-01	Bilateral	6353444	HIC	North America	38929902	1244033044
Canada	Canada	CAN	CAN	Pfizer/BioNTech	Western Early Arriver	2022-01-01	Bilateral	5655420	HIC	North America	38929902	1244033044
Canada	Canada	CAN	CAN	Oxford/AstraZeneca	Cosmopolitan	2022-02-01	Bilateral	100	HIC	North America	38929902	1244033044
Canada	Canada	CAN	CAN	Pfizer/BioNTech	Western Early Arriver	2022-02-01	Bilateral	2911010	HIC	North America	38929902	1244033044
Canada	Canada	CAN	CAN	Oxford/AstraZeneca	Cosmopolitan	2022-03-01	Bilateral	300	HIC	North America	38929902	1244033044
Canada	Canada	CAN	CAN	Moderna	Western Early Arriver	2022-03-01	Bilateral	41430	HIC	North America	38929902	1244033044
Canada	Canada	CAN	CAN	Pfizer/BioNTech	Western Early Arriver	2022-03-01	Bilateral	911606	HIC	North America	38929902	1244033044
Canada	Canada	CAN	CAN	Oxford/AstraZeneca	Cosmopolitan	2022-04-01	Bilateral	100	HIC	North America	38929902	1244033044
Canada	Canada	CAN	CAN	Moderna	Western Early Arriver	2022-04-01	Bilateral	105520	HIC	North America	38929902	1244033044
Canada	Canada	CAN	CAN	Novavax	Western Latecomer	2022-04-01	Bilateral	75700	HIC	North America	38929902	1244033044
Canada	Canada	CAN	CAN	Pfizer/BioNTech	Western Early Arriver	2022-04-01	Bilateral	194238	HIC	North America	38929902	1244033044
Canada	Canada	CAN	CAN	Janssen	Western Latecomer	2022-05-01	Bilateral	100	HIC	North America	38929902	1244033044
Canada	Canada	CAN	CAN	Moderna	Western Early Arriver	2022-05-01	Bilateral	200600	HIC	North America	38929902	1244033044
Canada	Canada	CAN	CAN	Novavax	Western Latecomer	2022-05-01	Bilateral	13700	HIC	North America	38929902	1244033044
Canada	Canada	CAN	CAN	Pfizer/BioNTech	Western Early Arriver	2022-05-01	Bilateral	717970	HIC	North America	38929902	1244033044
Canada	Canada	CAN	CAN	Janssen	Western Latecomer	2022-06-01	Bilateral	7400	HIC	North America	38929902	1244033044
Canada	Canada	CAN	CAN	Moderna	Western Early Arriver	2022-06-01	Bilateral	93800	HIC	North America	38929902	1244033044
Canada	Canada	CAN	CAN	Novavax	Western Latecomer	2022-06-01	Bilateral	100	HIC	North America	38929902	1244033044
Canada	Canada	CAN	CAN	Pfizer/BioNTech	Western Early Arriver	2022-06-01	Bilateral	85710	HIC	North America	38929902	1244033044
Canada	Canada	CAN	CAN	Novavax	Western Latecomer	2022-08-01	Bilateral	3246000	HIC	North America	38929902	1244033044
Canada	Canada	CAN	CAN	Novavax	Western Latecomer	2022-09-01	Bilateral	3239900	HIC	North America	38929902	1244033044
Chile	Chile	CHL	CHL	Pfizer/BioNTech	Western Early Arriver	2020-12-01	Bilateral	9513	HIC	Latin America and Caribbean	19603733	1244033044
Chile	Chile	CHL	CHL	Pfizer/BioNTech	Western Early Arriver	2021-01-01	Bilateral	64681	HIC	Latin America and Caribbean	19603733	1244033044
Chile	Chile	CHL	CHL	Pfizer/BioNTech	Western Early Arriver	2021-02-01	Bilateral	199537	HIC	Latin America and Caribbean	19603733	1244033044
Chile	Chile	CHL	CHL	Sinovac	Major Chinese	2021-02-01	Bilateral	3434191	HIC	Latin America and Caribbean	19603733	1244033044
Chile	Chile	CHL	CHL	Pfizer/BioNTech	Western Early Arriver	2021-03-01	Bilateral	894423	HIC	Latin America and Caribbean	19603733	1244033044
Chile	Chile	CHL	CHL	Sinovac	Major Chinese	2021-03-01	Bilateral	6944668	HIC	Latin America and Caribbean	19603733	1244033044
Chile	Chile	CHL	CHL	Pfizer/BioNTech	Western Early Arriver	2021-04-01	Bilateral	1268294	HIC	Latin America and Caribbean	19603733	1244033044
Chile	Chile	CHL	CHL	Sinovac	Major Chinese	2021-04-01	Bilateral	3586850	HIC	Latin America and Caribbean	19603733	1244033044
Chile	Chile	CHL	CHL	Oxford/AstraZeneca	Cosmopolitan	2021-04-01	Bilateral	26274	HIC	Latin America and Caribbean	19603733	1244033044
Chile	Chile	CHL	CHL	CanSino	Small MIC	2021-05-01	Bilateral	81	HIC	Latin America and Caribbean	19603733	1244033044
Chile	Chile	CHL	CHL	Pfizer/BioNTech	Western Early Arriver	2021-05-01	Bilateral	1331849	HIC	Latin America and Caribbean	19603733	1244033044
Chile	Chile	CHL	CHL	Sinovac	Major Chinese	2021-05-01	Bilateral	2612965	HIC	Latin America and Caribbean	19603733	1244033044
Chile	Chile	CHL	CHL	Oxford/AstraZeneca	Cosmopolitan	2021-05-01	Bilateral	283062	HIC	Latin America and Caribbean	19603733	1244033044
Chile	Chile	CHL	CHL	Oxford/AstraZeneca	Cosmopolitan	2021-06-01	Bilateral	130476	HIC	Latin America and Caribbean	19603733	1244033044
Chile	Chile	CHL	CHL	CanSino	Small MIC	2021-06-01	Bilateral	458068	HIC	Latin America and Caribbean	19603733	1244033044
Chile	Chile	CHL	CHL	Pfizer/BioNTech	Western Early Arriver	2021-06-01	Bilateral	1482815	HIC	Latin America and Caribbean	19603733	1244033044
Chile	Chile	CHL	CHL	Sinovac	Major Chinese	2021-06-01	Bilateral	2673366	HIC	Latin America and Caribbean	19603733	1244033044
Chile	Chile	CHL	CHL	Oxford/AstraZeneca	Cosmopolitan	2021-07-01	Bilateral	64077	HIC	Latin America and Caribbean	19603733	1244033044
Chile	Chile	CHL	CHL	CanSino	Small MIC	2021-07-01	Bilateral	99491	HIC	Latin America and Caribbean	19603733	1244033044
Chile	Chile	CHL	CHL	Pfizer/BioNTech	Western Early Arriver	2021-07-01	Bilateral	1815153	HIC	Latin America and Caribbean	19603733	1244033044
Chile	Chile	CHL	CHL	Sinovac	Major Chinese	2021-07-01	Bilateral	1106333	HIC	Latin America and Caribbean	19603733	1244033044
Chile	Chile	CHL	CHL	Oxford/AstraZeneca	Cosmopolitan	2021-08-01	Bilateral	1364407	HIC	Latin America and Caribbean	19603733	1244033044
Chile	Chile	CHL	CHL	CanSino	Small MIC	2021-08-01	Bilateral	43186	HIC	Latin America and Caribbean	19603733	1244033044
Chile	Chile	CHL	CHL	Pfizer/BioNTech	Western Early Arriver	2021-08-01	Bilateral	1013711	HIC	Latin America and Caribbean	19603733	1244033044
Chile	Chile	CHL	CHL	Sinovac	Major Chinese	2021-08-01	Bilateral	1055078	HIC	Latin America and Caribbean	19603733	1244033044
Chile	Chile	CHL	CHL	CanSino	Small MIC	2021-09-01	Bilateral	23118	HIC	Latin America and Caribbean	19603733	1244033044
Chile	Chile	CHL	CHL	Pfizer/BioNTech	Western Early Arriver	2021-09-01	Bilateral	1103320	HIC	Latin America and Caribbean	19603733	1244033044
Chile	Chile	CHL	CHL	Sinovac	Major Chinese	2021-09-01	Bilateral	1567335	HIC	Latin America and Caribbean	19603733	1244033044
Chile	Chile	CHL	CHL	Oxford/AstraZeneca	Cosmopolitan	2021-09-01	Bilateral	1010436	HIC	Latin America and Caribbean	19603733	1244033044
Chile	Chile	CHL	CHL	Oxford/AstraZeneca	Cosmopolitan	2021-10-01	Bilateral	352238	HIC	Latin America and Caribbean	19603733	1244033044
Chile	Chile	CHL	CHL	CanSino	Small MIC	2021-10-01	Bilateral	4971	HIC	Latin America and Caribbean	19603733	1244033044
Chile	Chile	CHL	CHL	Pfizer/BioNTech	Western Early Arriver	2021-10-01	Bilateral	2508501	HIC	Latin America and Caribbean	19603733	1244033044
Chile	Chile	CHL	CHL	Sinovac	Major Chinese	2021-10-01	Bilateral	2102172	HIC	Latin America and Caribbean	19603733	1244033044
Chile	Chile	CHL	CHL	Oxford/AstraZeneca	Cosmopolitan	2021-11-01	Bilateral	198258	HIC	Latin America and Caribbean	19603733	1244033044
Chile	Chile	CHL	CHL	CanSino	Small MIC	2021-11-01	Bilateral	1762	HIC	Latin America and Caribbean	19603733	1244033044
Chile	Chile	CHL	CHL	Pfizer/BioNTech	Western Early Arriver	2021-11-01	Bilateral	2945707	HIC	Latin America and Caribbean	19603733	1244033044
Chile	Chile	CHL	CHL	Sinovac	Major Chinese	2021-11-01	Bilateral	1385900	HIC	Latin America and Caribbean	19603733	1244033044
Chile	Chile	CHL	CHL	Oxford/AstraZeneca	Cosmopolitan	2021-12-01	Bilateral	51008	HIC	Latin America and Caribbean	19603733	1244033044
Chile	Chile	CHL	CHL	CanSino	Small MIC	2021-12-01	Bilateral	602	HIC	Latin America and Caribbean	19603733	1244033044
Chile	Chile	CHL	CHL	Pfizer/BioNTech	Western Early Arriver	2021-12-01	Bilateral	2758945	HIC	Latin America and Caribbean	19603733	1244033044
Chile	Chile	CHL	CHL	Sinovac	Major Chinese	2021-12-01	Bilateral	760262	HIC	Latin America and Caribbean	19603733	1244033044
Chile	Chile	CHL	CHL	Oxford/AstraZeneca	Cosmopolitan	2022-01-01	Bilateral	25488	HIC	Latin America and Caribbean	19603733	1244033044
Chile	Chile	CHL	CHL	CanSino	Small MIC	2022-01-01	Bilateral	321	HIC	Latin America and Caribbean	19603733	1244033044
Chile	Chile	CHL	CHL	Pfizer/BioNTech	Western Early Arriver	2022-01-01	Bilateral	1943284	HIC	Latin America and Caribbean	19603733	1244033044
Chile	Chile	CHL	CHL	Sinovac	Major Chinese	2022-01-01	Bilateral	668721	HIC	Latin America and Caribbean	19603733	1244033044
Chile	Chile	CHL	CHL	Oxford/AstraZeneca	Cosmopolitan	2022-02-01	Bilateral	9635	HIC	Latin America and Caribbean	19603733	1244033044
Chile	Chile	CHL	CHL	CanSino	Small MIC	2022-02-01	Bilateral	154	HIC	Latin America and Caribbean	19603733	1244033044
Chile	Chile	CHL	CHL	Moderna	Western Early Arriver	2022-02-01	Bilateral	2	HIC	Latin America and Caribbean	19603733	1244033044
Chile	Chile	CHL	CHL	Pfizer/BioNTech	Western Early Arriver	2022-02-01	Bilateral	1831726	HIC	Latin America and Caribbean	19603733	1244033044
Chile	Chile	CHL	CHL	Sinovac	Major Chinese	2022-02-01	Bilateral	400656	HIC	Latin America and Caribbean	19603733	1244033044
Chile	Chile	CHL	CHL	Oxford/AstraZeneca	Cosmopolitan	2022-03-01	Bilateral	7157	HIC	Latin America and Caribbean	19603733	1244033044
Chile	Chile	CHL	CHL	CanSino	Small MIC	2022-03-01	Bilateral	263	HIC	Latin America and Caribbean	19603733	1244033044
Chile	Chile	CHL	CHL	Pfizer/BioNTech	Western Early Arriver	2022-03-01	Bilateral	2051749	HIC	Latin America and Caribbean	19603733	1244033044
Chile	Chile	CHL	CHL	Sinovac	Major Chinese	2022-03-01	Bilateral	199990	HIC	Latin America and Caribbean	19603733	1244033044
Chile	Chile	CHL	CHL	Oxford/AstraZeneca	Cosmopolitan	2022-04-01	Bilateral	3358	HIC	Latin America and Caribbean	19603733	1244033044
Chile	Chile	CHL	CHL	CanSino	Small MIC	2022-04-01	Bilateral	64	HIC	Latin America and Caribbean	19603733	1244033044
Chile	Chile	CHL	CHL	Moderna	Western Early Arriver	2022-04-01	Bilateral	749595	HIC	Latin America and Caribbean	19603733	1244033044
Chile	Chile	CHL	CHL	Pfizer/BioNTech	Western Early Arriver	2022-04-01	Bilateral	1337630	HIC	Latin America and Caribbean	19603733	1244033044
Chile	Chile	CHL	CHL	Sinovac	Major Chinese	2022-04-01	Bilateral	87673	HIC	Latin America and Caribbean	19603733	1244033044
Chile	Chile	CHL	CHL	Oxford/AstraZeneca	Cosmopolitan	2022-05-01	Bilateral	1	HIC	Latin America and Caribbean	19603733	1244033044
Chile	Chile	CHL	CHL	CanSino	Small MIC	2022-05-01	Bilateral	59	HIC	Latin America and Caribbean	19603733	1244033044
Chile	Chile	CHL	CHL	Moderna	Western Early Arriver	2022-05-01	Bilateral	2580924	HIC	Latin America and Caribbean	19603733	1244033044
Chile	Chile	CHL	CHL	Pfizer/BioNTech	Western Early Arriver	2022-05-01	Bilateral	1709817	HIC	Latin America and Caribbean	19603733	1244033044
Chile	Chile	CHL	CHL	Sinovac	Major Chinese	2022-05-01	Bilateral	104184	HIC	Latin America and Caribbean	19603733	1244033044
Chile	Chile	CHL	CHL	CanSino	Small MIC	2022-06-01	Bilateral	15	HIC	Latin America and Caribbean	19603733	1244033044
Chile	Chile	CHL	CHL	Moderna	Western Early Arriver	2022-06-01	Bilateral	1561389	HIC	Latin America and Caribbean	19603733	1244033044
Chile	Chile	CHL	CHL	Pfizer/BioNTech	Western Early Arriver	2022-06-01	Bilateral	1293023	HIC	Latin America and Caribbean	19603733	1244033044
Chile	Chile	CHL	CHL	Sinovac	Major Chinese	2022-06-01	Bilateral	85557	HIC	Latin America and Caribbean	19603733	1244033044
Chile	Chile	CHL	CHL	Oxford/AstraZeneca	Cosmopolitan	2022-07-01	Bilateral	6	HIC	Latin America and Caribbean	19603733	1244033044
Chile	Chile	CHL	CHL	Moderna	Western Early Arriver	2022-07-01	Bilateral	47225	HIC	Latin America and Caribbean	19603733	1244033044
Chile	Chile	CHL	CHL	Pfizer/BioNTech	Western Early Arriver	2022-07-01	Bilateral	1654498	HIC	Latin America and Caribbean	19603733	1244033044
Chile	Chile	CHL	CHL	Sinovac	Major Chinese	2022-07-01	Bilateral	79083	HIC	Latin America and Caribbean	19603733	1244033044
Chile	Chile	CHL	CHL	CanSino	Small MIC	2022-08-01	Bilateral	2	HIC	Latin America and Caribbean	19603733	1244033044
Chile	Chile	CHL	CHL	Moderna	Western Early Arriver	2022-08-01	Bilateral	104598	HIC	Latin America and Caribbean	19603733	1244033044
Chile	Chile	CHL	CHL	Pfizer/BioNTech	Western Early Arriver	2022-08-01	Bilateral	772715	HIC	Latin America and Caribbean	19603733	1244033044
Chile	Chile	CHL	CHL	Sinovac	Major Chinese	2022-08-01	Bilateral	47613	HIC	Latin America and Caribbean	19603733	1244033044
China	China	CHN	CHN	Pfizer/BioNTech	Western Early Arriver	2022-12-01	Bilateral	11500	UMIC	East Asia and Pacific	1412175000	2509465801
Colombia	Colombia	COL	COL	Pfizer/BioNTech	Western Early Arriver	2021-02-01	Bilateral	110682	UMIC	Latin America and Caribbean	51874024	2509465801
Colombia	Colombia	COL	COL	Sinovac	Major Chinese	2021-02-01	Bilateral	211200	UMIC	Latin America and Caribbean	51874024	2509465801
Colombia	Colombia	COL	COL	Sinovac	Major Chinese	2021-03-01	Bilateral	2538760	UMIC	Latin America and Caribbean	51874024	2509465801
Colombia	Colombia	COL	COL	Oxford/AstraZeneca	Cosmopolitan	2021-03-01	Bilateral	269280	UMIC	Latin America and Caribbean	51874024	2509465801
Colombia	Colombia	COL	COL	Pfizer/BioNTech	Western Early Arriver	2021-03-01	Bilateral	679536	UMIC	Latin America and Caribbean	51874024	2509465801
Colombia	Colombia	COL	COL	Pfizer/BioNTech	Western Early Arriver	2021-04-01	Bilateral	2422134	UMIC	Latin America and Caribbean	51874024	2509465801
Colombia	Colombia	COL	COL	Sinovac	Major Chinese	2021-04-01	Bilateral	1616206	UMIC	Latin America and Caribbean	51874024	2509465801
Colombia	Colombia	COL	COL	Oxford/AstraZeneca	Cosmopolitan	2021-04-01	Bilateral	1003200	UMIC	Latin America and Caribbean	51874024	2509465801
Colombia	Colombia	COL	COL	Sinovac	Major Chinese	2021-05-01	Bilateral	4314983	UMIC	Latin America and Caribbean	51874024	2509465801
Colombia	Colombia	COL	COL	Pfizer/BioNTech	Western Early Arriver	2021-05-01	Bilateral	2498067	UMIC	Latin America and Caribbean	51874024	2509465801
Colombia	Colombia	COL	COL	Janssen	Western Latecomer	2021-06-01	Bilateral	528000	UMIC	Latin America and Caribbean	51874024	2509465801
Colombia	Colombia	COL	COL	Pfizer/BioNTech	Western Early Arriver	2021-06-01	Bilateral	5930496	UMIC	Latin America and Caribbean	51874024	2509465801
Colombia	Colombia	COL	COL	Sinovac	Major Chinese	2021-06-01	Bilateral	2750000	UMIC	Latin America and Caribbean	51874024	2509465801
Colombia	Colombia	COL	COL	Oxford/AstraZeneca	Cosmopolitan	2021-06-01	Bilateral	1364550	UMIC	Latin America and Caribbean	51874024	2509465801
Colombia	Colombia	COL	COL	Oxford/AstraZeneca	Cosmopolitan	2021-07-01	Bilateral	961620	UMIC	Latin America and Caribbean	51874024	2509465801
Colombia	Colombia	COL	COL	Pfizer/BioNTech	Western Early Arriver	2021-07-01	Bilateral	1087515	UMIC	Latin America and Caribbean	51874024	2509465801
Colombia	Colombia	COL	COL	Sinovac	Major Chinese	2021-07-01	Bilateral	2199963	UMIC	Latin America and Caribbean	51874024	2509465801
Colombia	Colombia	COL	COL	Janssen	Western Latecomer	2021-07-01	Bilateral	2750000	UMIC	Latin America and Caribbean	51874024	2509465801
Colombia	Colombia	COL	COL	Moderna	Western Early Arriver	2021-07-01	Bilateral	2860704	UMIC	Latin America and Caribbean	51874024	2509465801
Colombia	Colombia	COL	COL	Oxford/AstraZeneca	Cosmopolitan	2021-08-01	Bilateral	1054130	UMIC	Latin America and Caribbean	51874024	2509465801
Colombia	Colombia	COL	COL	Moderna	Western Early Arriver	2021-08-01	Bilateral	1154296	UMIC	Latin America and Caribbean	51874024	2509465801
Colombia	Colombia	COL	COL	Pfizer/BioNTech	Western Early Arriver	2021-08-01	Bilateral	2521233	UMIC	Latin America and Caribbean	51874024	2509465801
Colombia	Colombia	COL	COL	Sinovac	Major Chinese	2021-08-01	Bilateral	220000	UMIC	Latin America and Caribbean	51874024	2509465801
Colombia	Colombia	COL	COL	Janssen	Western Latecomer	2021-09-01	Bilateral	1559085	UMIC	Latin America and Caribbean	51874024	2509465801
Colombia	Colombia	COL	COL	Moderna	Western Early Arriver	2021-09-01	Bilateral	365904	UMIC	Latin America and Caribbean	51874024	2509465801
Colombia	Colombia	COL	COL	Pfizer/BioNTech	Western Early Arriver	2021-09-01	Bilateral	1491633	UMIC	Latin America and Caribbean	51874024	2509465801
Colombia	Colombia	COL	COL	Oxford/AstraZeneca	Cosmopolitan	2021-09-01	Bilateral	2329774	UMIC	Latin America and Caribbean	51874024	2509465801
Colombia	Colombia	COL	COL	Sinovac	Major Chinese	2021-09-01	Bilateral	1430440	UMIC	Latin America and Caribbean	51874024	2509465801
Colombia	Colombia	COL	COL	Oxford/AstraZeneca	Cosmopolitan	2021-10-01	Bilateral	3172400	UMIC	Latin America and Caribbean	51874024	2509465801
Colombia	Colombia	COL	COL	Janssen	Western Latecomer	2021-10-01	Bilateral	1473065	UMIC	Latin America and Caribbean	51874024	2509465801
Colombia	Colombia	COL	COL	Moderna	Western Early Arriver	2021-10-01	Bilateral	5421328	UMIC	Latin America and Caribbean	51874024	2509465801
Colombia	Colombia	COL	COL	Pfizer/BioNTech	Western Early Arriver	2021-10-01	Bilateral	1525095	UMIC	Latin America and Caribbean	51874024	2509465801
Colombia	Colombia	COL	COL	Sinovac	Major Chinese	2021-10-01	Bilateral	3143800	UMIC	Latin America and Caribbean	51874024	2509465801
Colombia	Colombia	COL	COL	Oxford/AstraZeneca	Cosmopolitan	2021-11-01	Bilateral	222310	UMIC	Latin America and Caribbean	51874024	2509465801
Colombia	Colombia	COL	COL	Moderna	Western Early Arriver	2021-11-01	Bilateral	1669560	UMIC	Latin America and Caribbean	51874024	2509465801
Colombia	Colombia	COL	COL	Pfizer/BioNTech	Western Early Arriver	2021-11-01	Bilateral	165400	UMIC	Latin America and Caribbean	51874024	2509465801
Colombia	Colombia	COL	COL	Sinovac	Major Chinese	2021-11-01	Bilateral	1843908	UMIC	Latin America and Caribbean	51874024	2509465801
Colombia	Colombia	COL	COL	Oxford/AstraZeneca	Cosmopolitan	2021-12-01	Bilateral	3119776	UMIC	Latin America and Caribbean	51874024	2509465801
Colombia	Colombia	COL	COL	Janssen	Western Latecomer	2021-12-01	Bilateral	645040	UMIC	Latin America and Caribbean	51874024	2509465801
Colombia	Colombia	COL	COL	Moderna	Western Early Arriver	2021-12-01	Bilateral	1903372	UMIC	Latin America and Caribbean	51874024	2509465801
Colombia	Colombia	COL	COL	Pfizer/BioNTech	Western Early Arriver	2021-12-01	Bilateral	956861	UMIC	Latin America and Caribbean	51874024	2509465801
Colombia	Colombia	COL	COL	Sinovac	Major Chinese	2021-12-01	Bilateral	2399892	UMIC	Latin America and Caribbean	51874024	2509465801
Colombia	Colombia	COL	COL	Oxford/AstraZeneca	Cosmopolitan	2022-01-01	Bilateral	1774586	UMIC	Latin America and Caribbean	51874024	2509465801
Colombia	Colombia	COL	COL	Janssen	Western Latecomer	2022-01-01	Bilateral	2441406	UMIC	Latin America and Caribbean	51874024	2509465801
Colombia	Colombia	COL	COL	Moderna	Western Early Arriver	2022-01-01	Bilateral	1490566	UMIC	Latin America and Caribbean	51874024	2509465801
Colombia	Colombia	COL	COL	Pfizer/BioNTech	Western Early Arriver	2022-01-01	Bilateral	1782495	UMIC	Latin America and Caribbean	51874024	2509465801
Colombia	Colombia	COL	COL	Sinovac	Major Chinese	2022-01-01	Bilateral	3929640	UMIC	Latin America and Caribbean	51874024	2509465801
Colombia	Colombia	COL	COL	Janssen	Western Latecomer	2022-02-01	Bilateral	134640	UMIC	Latin America and Caribbean	51874024	2509465801
Colombia	Colombia	COL	COL	Moderna	Western Early Arriver	2022-02-01	Bilateral	629860	UMIC	Latin America and Caribbean	51874024	2509465801
Colombia	Colombia	COL	COL	Sinovac	Major Chinese	2022-02-01	Bilateral	171600	UMIC	Latin America and Caribbean	51874024	2509465801
Colombia	Colombia	COL	COL	Pfizer/BioNTech	Western Early Arriver	2022-02-01	Bilateral	3917628	UMIC	Latin America and Caribbean	51874024	2509465801
Colombia	Colombia	COL	COL	Oxford/AstraZeneca	Cosmopolitan	2022-03-01	Bilateral	16357	UMIC	Latin America and Caribbean	51874024	2509465801
Colombia	Colombia	COL	COL	Janssen	Western Latecomer	2022-03-01	Bilateral	92620	UMIC	Latin America and Caribbean	51874024	2509465801
Colombia	Colombia	COL	COL	Moderna	Western Early Arriver	2022-03-01	Bilateral	375104	UMIC	Latin America and Caribbean	51874024	2509465801
Colombia	Colombia	COL	COL	Sinovac	Major Chinese	2022-03-01	Bilateral	739860	UMIC	Latin America and Caribbean	51874024	2509465801
Colombia	Colombia	COL	COL	Pfizer/BioNTech	Western Early Arriver	2022-03-01	Bilateral	1700741	UMIC	Latin America and Caribbean	51874024	2509465801
Colombia	Colombia	COL	COL	Moderna	Western Early Arriver	2022-04-01	Bilateral	47245	UMIC	Latin America and Caribbean	51874024	2509465801
Colombia	Colombia	COL	COL	Sinovac	Major Chinese	2022-04-01	Bilateral	4400	UMIC	Latin America and Caribbean	51874024	2509465801
Colombia	Colombia	COL	COL	Janssen	Western Latecomer	2022-05-01	Bilateral	43934	UMIC	Latin America and Caribbean	51874024	2509465801
Colombia	Colombia	COL	COL	Moderna	Western Early Arriver	2022-05-01	Bilateral	110418	UMIC	Latin America and Caribbean	51874024	2509465801
Colombia	Colombia	COL	COL	Pfizer/BioNTech	Western Early Arriver	2022-05-01	Bilateral	313936	UMIC	Latin America and Caribbean	51874024	2509465801
Colombia	Colombia	COL	COL	Sinovac	Major Chinese	2022-05-01	Bilateral	103180	UMIC	Latin America and Caribbean	51874024	2509465801
Colombia	Colombia	COL	COL	Moderna	Western Early Arriver	2022-06-01	Bilateral	373450	UMIC	Latin America and Caribbean	51874024	2509465801
Colombia	Colombia	COL	COL	Pfizer/BioNTech	Western Early Arriver	2022-06-01	Bilateral	589479	UMIC	Latin America and Caribbean	51874024	2509465801
Colombia	Colombia	COL	COL	Sinovac	Major Chinese	2022-06-01	Bilateral	22440	UMIC	Latin America and Caribbean	51874024	2509465801
Colombia	Colombia	COL	COL	Janssen	Western Latecomer	2022-06-01	Bilateral	86460	UMIC	Latin America and Caribbean	51874024	2509465801
Colombia	Colombia	COL	COL	Moderna	Western Early Arriver	2022-07-01	Bilateral	1449800	UMIC	Latin America and Caribbean	51874024	2509465801
Colombia	Colombia	COL	COL	Pfizer/BioNTech	Western Early Arriver	2022-07-01	Bilateral	1727959	UMIC	Latin America and Caribbean	51874024	2509465801
Colombia	Colombia	COL	COL	Janssen	Western Latecomer	2022-07-01	Bilateral	1104549	UMIC	Latin America and Caribbean	51874024	2509465801
Colombia	Colombia	COL	COL	Sinovac	Major Chinese	2022-07-01	Bilateral	188628	UMIC	Latin America and Caribbean	51874024	2509465801
Colombia	Colombia	COL	COL	Sinovac	Major Chinese	2022-08-01	Bilateral	884629	UMIC	Latin America and Caribbean	51874024	2509465801
Colombia	Colombia	COL	COL	Pfizer/BioNTech	Western Early Arriver	2022-09-01	Bilateral	48180	UMIC	Latin America and Caribbean	51874024	2509465801
Colombia	Colombia	COL	COL	Sinovac	Major Chinese	2022-09-01	Bilateral	46147	UMIC	Latin America and Caribbean	51874024	2509465801
Colombia	Colombia	COL	COL	Moderna	Western Early Arriver	2022-10-01	Bilateral	5500	UMIC	Latin America and Caribbean	51874024	2509465801
Colombia	Colombia	COL	COL	Pfizer/BioNTech	Western Early Arriver	2022-10-01	Bilateral	414817	UMIC	Latin America and Caribbean	51874024	2509465801
Colombia	Colombia	COL	COL	Janssen	Western Latecomer	2022-11-01	Bilateral	1540	UMIC	Latin America and Caribbean	51874024	2509465801
Colombia	Colombia	COL	COL	Moderna	Western Early Arriver	2022-11-01	Bilateral	4107290	UMIC	Latin America and Caribbean	51874024	2509465801
Colombia	Colombia	COL	COL	Sinovac	Major Chinese	2022-11-01	Bilateral	3300	UMIC	Latin America and Caribbean	51874024	2509465801
Congo (the Democratic Republic of the)	Congo (DRC)	COD	COD	Oxford/AstraZeneca	Cosmopolitan	2022-05-01	Bilateral	10000	LIC	West and Central Africa	99010212	737604965
Congo (the Democratic Republic of the)	Congo (DRC)	COD	COD	Oxford/AstraZeneca	Cosmopolitan	2022-09-01	Bilateral	10000	LIC	West and Central Africa	99010212	737604965
Costa Rica	Costa Rica	CRI	CRI	Pfizer/BioNTech	Western Early Arriver	2020-12-01	Bilateral	21450	UMIC	Latin America and Caribbean	5180829	2509465801
Costa Rica	Costa Rica	CRI	CRI	Pfizer/BioNTech	Western Early Arriver	2021-01-01	Bilateral	82875	UMIC	Latin America and Caribbean	5180829	2509465801
Costa Rica	Costa Rica	CRI	CRI	Pfizer/BioNTech	Western Early Arriver	2021-02-01	Bilateral	171990	UMIC	Latin America and Caribbean	5180829	2509465801
Costa Rica	Costa Rica	CRI	CRI	Pfizer/BioNTech	Western Early Arriver	2021-03-01	Bilateral	473850	UMIC	Latin America and Caribbean	5180829	2509465801
Costa Rica	Costa Rica	CRI	CRI	Pfizer/BioNTech	Western Early Arriver	2021-04-01	Bilateral	464490	UMIC	Latin America and Caribbean	5180829	2509465801
Costa Rica	Costa Rica	CRI	CRI	Pfizer/BioNTech	Western Early Arriver	2021-05-01	Bilateral	597870	UMIC	Latin America and Caribbean	5180829	2509465801
Costa Rica	Costa Rica	CRI	CRI	Oxford/AstraZeneca	Cosmopolitan	2021-05-01	Bilateral	204000	UMIC	Latin America and Caribbean	5180829	2509465801
Costa Rica	Costa Rica	CRI	CRI	Oxford/AstraZeneca	Cosmopolitan	2021-06-01	Bilateral	204000	UMIC	Latin America and Caribbean	5180829	2509465801
Costa Rica	Costa Rica	CRI	CRI	Pfizer/BioNTech	Western Early Arriver	2021-06-01	Bilateral	320580	UMIC	Latin America and Caribbean	5180829	2509465801
Costa Rica	Costa Rica	CRI	CRI	Oxford/AstraZeneca	Cosmopolitan	2021-07-01	Bilateral	163200	UMIC	Latin America and Caribbean	5180829	2509465801
Costa Rica	Costa Rica	CRI	CRI	Pfizer/BioNTech	Western Early Arriver	2021-07-01	Bilateral	835380	UMIC	Latin America and Caribbean	5180829	2509465801
Costa Rica	Costa Rica	CRI	CRI	Pfizer/BioNTech	Western Early Arriver	2021-08-01	Bilateral	1098630	UMIC	Latin America and Caribbean	5180829	2509465801
Costa Rica	Costa Rica	CRI	CRI	Pfizer/BioNTech	Western Early Arriver	2021-09-01	Bilateral	753480	UMIC	Latin America and Caribbean	5180829	2509465801
Costa Rica	Costa Rica	CRI	CRI	Oxford/AstraZeneca	Cosmopolitan	2021-09-01	Bilateral	204000	UMIC	Latin America and Caribbean	5180829	2509465801
Costa Rica	Costa Rica	CRI	CRI	Pfizer/BioNTech	Western Early Arriver	2021-10-01	Bilateral	429260	UMIC	Latin America and Caribbean	5180829	2509465801
Costa Rica	Costa Rica	CRI	CRI	Oxford/AstraZeneca	Cosmopolitan	2021-11-01	Bilateral	224800	UMIC	Latin America and Caribbean	5180829	2509465801
Costa Rica	Costa Rica	CRI	CRI	Pfizer/BioNTech	Western Early Arriver	2021-11-01	Bilateral	444600	UMIC	Latin America and Caribbean	5180829	2509465801
Costa Rica	Costa Rica	CRI	CRI	Pfizer/BioNTech	Western Early Arriver	2021-12-01	Bilateral	559260	UMIC	Latin America and Caribbean	5180829	2509465801
Costa Rica	Costa Rica	CRI	CRI	Pfizer/BioNTech	Western Early Arriver	2022-01-01	Bilateral	278380	UMIC	Latin America and Caribbean	5180829	2509465801
Costa Rica	Costa Rica	CRI	CRI	Pfizer/BioNTech	Western Early Arriver	2022-02-01	Bilateral	292840	UMIC	Latin America and Caribbean	5180829	2509465801
Costa Rica	Costa Rica	CRI	CRI	Pfizer/BioNTech	Western Early Arriver	2022-03-01	Bilateral	824130	UMIC	Latin America and Caribbean	5180829	2509465801
Costa Rica	Costa Rica	CRI	CRI	Pfizer/BioNTech	Western Early Arriver	2022-04-01	Bilateral	126000	UMIC	Latin America and Caribbean	5180829	2509465801
Costa Rica	Costa Rica	CRI	CRI	Pfizer/BioNTech	Western Early Arriver	2022-06-01	Bilateral	306000	UMIC	Latin America and Caribbean	5180829	2509465801
Costa Rica	Costa Rica	CRI	CRI	Pfizer/BioNTech	Western Early Arriver	2022-07-01	Bilateral	273600	UMIC	Latin America and Caribbean	5180829	2509465801
Costa Rica	Costa Rica	CRI	CRI	Pfizer/BioNTech	Western Early Arriver	2022-08-01	Bilateral	205200	UMIC	Latin America and Caribbean	5180829	2509465801
Costa Rica	Costa Rica	CRI	CRI	Pfizer/BioNTech	Western Early Arriver	2022-09-01	Bilateral	300000	UMIC	Latin America and Caribbean	5180829	2509465801
Costa Rica	Costa Rica	CRI	CRI	Pfizer/BioNTech	Western Early Arriver	2022-10-01	Bilateral	150000	UMIC	Latin America and Caribbean	5180829	2509465801
Côte d'Ivoire	Côte d'Ivoire	CIV	CIV	Oxford/AstraZeneca	Cosmopolitan	2022-03-01	Bilateral	1000000	LoMIC	West and Central Africa	28160542	3431731057
Djibouti	Djibouti	DJI	DJI	Sinovac	Major Chinese	2021-03-01	Bilateral	100000	LoMIC	Eastern and Southern Africa	1120849	3431731057
Dominican Republic (the)	Dominican Republic	DOM	DOM	Sinovac	Major Chinese	2021-02-01	Bilateral	768000	UMIC	Latin America and Caribbean	11228821	2509465801
Dominican Republic (the)	Dominican Republic	DOM	DOM	Oxford/AstraZeneca	Cosmopolitan	2021-02-01	Bilateral	20000	UMIC	Latin America and Caribbean	11228821	2509465801
Dominican Republic (the)	Dominican Republic	DOM	DOM	Sinovac	Major Chinese	2021-03-01	Bilateral	1000000	UMIC	Latin America and Caribbean	11228821	2509465801
Dominican Republic (the)	Dominican Republic	DOM	DOM	Sinovac	Major Chinese	2021-04-01	Bilateral	500000	UMIC	Latin America and Caribbean	11228821	2509465801
Dominican Republic (the)	Dominican Republic	DOM	DOM	Sinovac	Major Chinese	2021-05-01	Bilateral	2000000	UMIC	Latin America and Caribbean	11228821	2509465801
Dominican Republic (the)	Dominican Republic	DOM	DOM	Oxford/AstraZeneca	Cosmopolitan	2021-06-01	Bilateral	475000	UMIC	Latin America and Caribbean	11228821	2509465801
Dominican Republic (the)	Dominican Republic	DOM	DOM	Pfizer/BioNTech	Western Early Arriver	2021-06-01	Bilateral	644670	UMIC	Latin America and Caribbean	11228821	2509465801
Dominican Republic (the)	Dominican Republic	DOM	DOM	Sinovac	Major Chinese	2021-06-01	Bilateral	4000000	UMIC	Latin America and Caribbean	11228821	2509465801
Dominican Republic (the)	Dominican Republic	DOM	DOM	Pfizer/BioNTech	Western Early Arriver	2021-07-01	Bilateral	286650	UMIC	Latin America and Caribbean	11228821	2509465801
Dominican Republic (the)	Dominican Republic	DOM	DOM	Sinovac	Major Chinese	2021-07-01	Bilateral	3000000	UMIC	Latin America and Caribbean	11228821	2509465801
Dominican Republic (the)	Dominican Republic	DOM	DOM	Pfizer/BioNTech	Western Early Arriver	2021-08-01	Bilateral	1933730	UMIC	Latin America and Caribbean	11228821	2509465801
Dominican Republic (the)	Dominican Republic	DOM	DOM	Oxford/AstraZeneca	Cosmopolitan	2022-01-01	Bilateral	90000	UMIC	Latin America and Caribbean	11228821	2509465801
Ecuador	Ecuador	ECU	ECU	Pfizer/BioNTech	Western Early Arriver	2021-01-01	Bilateral	6825	UMIC	Latin America and Caribbean	18001000	2509465801
Ecuador	Ecuador	ECU	ECU	Pfizer/BioNTech	Western Early Arriver	2021-02-01	Bilateral	33930	UMIC	Latin America and Caribbean	18001000	2509465801
Ecuador	Ecuador	ECU	ECU	Pfizer/BioNTech	Western Early Arriver	2021-03-01	Bilateral	299520	UMIC	Latin America and Caribbean	18001000	2509465801
Ecuador	Ecuador	ECU	ECU	Oxford/AstraZeneca	Cosmopolitan	2021-03-01	Bilateral	84000	UMIC	Latin America and Caribbean	18001000	2509465801
Ecuador	Ecuador	ECU	ECU	Sinovac	Major Chinese	2021-03-01	Bilateral	20000	UMIC	Latin America and Caribbean	18001000	2509465801
Ecuador	Ecuador	ECU	ECU	Pfizer/BioNTech	Western Early Arriver	2021-04-01	Bilateral	217620	UMIC	Latin America and Caribbean	18001000	2509465801
Ecuador	Ecuador	ECU	ECU	Sinovac	Major Chinese	2021-04-01	Bilateral	1000000	UMIC	Latin America and Caribbean	18001000	2509465801
Ecuador	Ecuador	ECU	ECU	Oxford/AstraZeneca	Cosmopolitan	2021-04-01	Bilateral	336000	UMIC	Latin America and Caribbean	18001000	2509465801
Ecuador	Ecuador	ECU	ECU	Oxford/AstraZeneca	Cosmopolitan	2021-05-01	Bilateral	200000	UMIC	Latin America and Caribbean	18001000	2509465801
Ecuador	Ecuador	ECU	ECU	Pfizer/BioNTech	Western Early Arriver	2021-05-01	Bilateral	542880	UMIC	Latin America and Caribbean	18001000	2509465801
Ecuador	Ecuador	ECU	ECU	Sinovac	Major Chinese	2021-05-01	Bilateral	703520	UMIC	Latin America and Caribbean	18001000	2509465801
Ecuador	Ecuador	ECU	ECU	Pfizer/BioNTech	Western Early Arriver	2021-06-01	Bilateral	542880	UMIC	Latin America and Caribbean	18001000	2509465801
Ecuador	Ecuador	ECU	ECU	Sinovac	Major Chinese	2021-06-01	Bilateral	500600	UMIC	Latin America and Caribbean	18001000	2509465801
Ecuador	Ecuador	ECU	ECU	Oxford/AstraZeneca	Cosmopolitan	2021-06-01	Bilateral	746000	UMIC	Latin America and Caribbean	18001000	2509465801
Ecuador	Ecuador	ECU	ECU	Oxford/AstraZeneca	Cosmopolitan	2021-07-01	Bilateral	693400	UMIC	Latin America and Caribbean	18001000	2509465801
Ecuador	Ecuador	ECU	ECU	Sinovac	Major Chinese	2021-07-01	Bilateral	7000000	UMIC	Latin America and Caribbean	18001000	2509465801
Ecuador	Ecuador	ECU	ECU	Pfizer/BioNTech	Western Early Arriver	2021-07-01	Bilateral	2947701	UMIC	Latin America and Caribbean	18001000	2509465801
Ecuador	Ecuador	ECU	ECU	CanSino	Small MIC	2021-08-01	Bilateral	500000	UMIC	Latin America and Caribbean	18001000	2509465801
Ecuador	Ecuador	ECU	ECU	Pfizer/BioNTech	Western Early Arriver	2021-08-01	Bilateral	1188720	UMIC	Latin America and Caribbean	18001000	2509465801
Ecuador	Ecuador	ECU	ECU	Sinovac	Major Chinese	2021-08-01	Bilateral	4000000	UMIC	Latin America and Caribbean	18001000	2509465801
Ecuador	Ecuador	ECU	ECU	Oxford/AstraZeneca	Cosmopolitan	2021-08-01	Bilateral	659710	UMIC	Latin America and Caribbean	18001000	2509465801
Ecuador	Ecuador	ECU	ECU	Oxford/AstraZeneca	Cosmopolitan	2021-09-01	Bilateral	392200	UMIC	Latin America and Caribbean	18001000	2509465801
Ecuador	Ecuador	ECU	ECU	CanSino	Small MIC	2021-09-01	Bilateral	300000	UMIC	Latin America and Caribbean	18001000	2509465801
Ecuador	Ecuador	ECU	ECU	Pfizer/BioNTech	Western Early Arriver	2021-09-01	Bilateral	882180	UMIC	Latin America and Caribbean	18001000	2509465801
Ecuador	Ecuador	ECU	ECU	Oxford/AstraZeneca	Cosmopolitan	2021-10-01	Bilateral	734400	UMIC	Latin America and Caribbean	18001000	2509465801
Ecuador	Ecuador	ECU	ECU	Pfizer/BioNTech	Western Early Arriver	2021-10-01	Bilateral	568620	UMIC	Latin America and Caribbean	18001000	2509465801
Ecuador	Ecuador	ECU	ECU	Sinovac	Major Chinese	2021-10-01	Bilateral	1000000	UMIC	Latin America and Caribbean	18001000	2509465801
Ecuador	Ecuador	ECU	ECU	Oxford/AstraZeneca	Cosmopolitan	2021-11-01	Bilateral	1020000	UMIC	Latin America and Caribbean	18001000	2509465801
Ecuador	Ecuador	ECU	ECU	Pfizer/BioNTech	Western Early Arriver	2021-11-01	Bilateral	590850	UMIC	Latin America and Caribbean	18001000	2509465801
Ecuador	Ecuador	ECU	ECU	Sinovac	Major Chinese	2021-11-01	Bilateral	625200	UMIC	Latin America and Caribbean	18001000	2509465801
Ecuador	Ecuador	ECU	ECU	Oxford/AstraZeneca	Cosmopolitan	2021-12-01	Bilateral	1000000	UMIC	Latin America and Caribbean	18001000	2509465801
Ecuador	Ecuador	ECU	ECU	Pfizer/BioNTech	Western Early Arriver	2021-12-01	Bilateral	1916400	UMIC	Latin America and Caribbean	18001000	2509465801
Ecuador	Ecuador	ECU	ECU	Sinovac	Major Chinese	2021-12-01	Bilateral	1351500	UMIC	Latin America and Caribbean	18001000	2509465801
Ecuador	Ecuador	ECU	ECU	Oxford/AstraZeneca	Cosmopolitan	2022-01-01	Bilateral	1577000	UMIC	Latin America and Caribbean	18001000	2509465801
Ecuador	Ecuador	ECU	ECU	Sinovac	Major Chinese	2022-02-01	Bilateral	3000000	UMIC	Latin America and Caribbean	18001000	2509465801
Ecuador	Ecuador	ECU	ECU	Pfizer/BioNTech	Western Early Arriver	2022-02-01	Bilateral	1511640	UMIC	Latin America and Caribbean	18001000	2509465801
Ecuador	Ecuador	ECU	ECU	Oxford/AstraZeneca	Cosmopolitan	2022-03-01	Bilateral	5500	UMIC	Latin America and Caribbean	18001000	2509465801
Ecuador	Ecuador	ECU	ECU	Sinovac	Major Chinese	2022-05-01	Bilateral	2500000	UMIC	Latin America and Caribbean	18001000	2509465801
Egypt	Egypt	EGY	EGY	Sinopharm	Major Chinese	2020-12-01	Bilateral	100000	LoMIC	Middle East and North Africa	110990103	3431731057
Egypt	Egypt	EGY	EGY	Oxford/AstraZeneca	Cosmopolitan	2021-01-01	Bilateral	50000	LoMIC	Middle East and North Africa	110990103	3431731057
Egypt	Egypt	EGY	EGY	Sinopharm	Major Chinese	2021-02-01	Bilateral	300000	LoMIC	Middle East and North Africa	110990103	3431731057
Egypt	Egypt	EGY	EGY	Sinopharm	Major Chinese	2021-05-01	Bilateral	1000000	LoMIC	Middle East and North Africa	110990103	3431731057
Egypt	Egypt	EGY	EGY	Sinovac	Major Chinese	2021-05-01	Bilateral	2000000	LoMIC	Middle East and North Africa	110990103	3431731057
Egypt	Egypt	EGY	EGY	Sinopharm	Major Chinese	2021-06-01	Bilateral	500000	LoMIC	Middle East and North Africa	110990103	3431731057
Egypt	Egypt	EGY	EGY	Sputnik V	Russian	2021-06-01	Bilateral	210000	LoMIC	Middle East and North Africa	110990103	3431731057
Egypt	Egypt	EGY	EGY	Sputnik V	Russian	2021-08-01	Bilateral	175000	LoMIC	Middle East and North Africa	110990103	3431731057
Egypt	Egypt	EGY	EGY	Sinovac	Major Chinese	2021-08-01	Bilateral	1000000	LoMIC	Middle East and North Africa	110990103	3431731057
Egypt	Egypt	EGY	EGY	Sinopharm	Major Chinese	2021-09-01	Bilateral	4400000	LoMIC	Middle East and North Africa	110990103	3431731057
Egypt	Egypt	EGY	EGY	Sinovac	Major Chinese	2021-09-01	Bilateral	5600000	LoMIC	Middle East and North Africa	110990103	3431731057
El Salvador	El Salvador	SLV	SLV	Oxford/AstraZeneca	Cosmopolitan	2021-02-01	Bilateral	20000	LoMIC	Latin America and Caribbean	6336392	3431731057
El Salvador	El Salvador	SLV	SLV	Sinovac	Major Chinese	2021-03-01	Bilateral	1000000	LoMIC	Latin America and Caribbean	6336392	3431731057
El Salvador	El Salvador	SLV	SLV	Sinovac	Major Chinese	2021-05-01	Bilateral	500000	LoMIC	Latin America and Caribbean	6336392	3431731057
El Salvador	El Salvador	SLV	SLV	Pfizer/BioNTech	Western Early Arriver	2021-06-01	Bilateral	125190	LoMIC	Latin America and Caribbean	6336392	3431731057
El Salvador	El Salvador	SLV	SLV	Sinovac	Major Chinese	2021-06-01	Bilateral	500000	LoMIC	Latin America and Caribbean	6336392	3431731057
El Salvador	El Salvador	SLV	SLV	Oxford/AstraZeneca	Cosmopolitan	2021-06-01	Bilateral	204000	LoMIC	Latin America and Caribbean	6336392	3431731057
El Salvador	El Salvador	SLV	SLV	Pfizer/BioNTech	Western Early Arriver	2021-07-01	Bilateral	125190	LoMIC	Latin America and Caribbean	6336392	3431731057
El Salvador	El Salvador	SLV	SLV	Sinopharm	Major Chinese	2021-07-01	Bilateral	1000000	LoMIC	Latin America and Caribbean	6336392	3431731057
El Salvador	El Salvador	SLV	SLV	Sinovac	Major Chinese	2021-07-01	Bilateral	1500000	LoMIC	Latin America and Caribbean	6336392	3431731057
El Salvador	El Salvador	SLV	SLV	Oxford/AstraZeneca	Cosmopolitan	2021-08-01	Bilateral	163200	LoMIC	Latin America and Caribbean	6336392	3431731057
El Salvador	El Salvador	SLV	SLV	Pfizer/BioNTech	Western Early Arriver	2021-08-01	Bilateral	292230	LoMIC	Latin America and Caribbean	6336392	3431731057
El Salvador	El Salvador	SLV	SLV	Pfizer/BioNTech	Western Early Arriver	2021-09-01	Bilateral	420030	LoMIC	Latin America and Caribbean	6336392	3431731057
El Salvador	El Salvador	SLV	SLV	Sinopharm	Major Chinese	2021-09-01	Bilateral	527600	LoMIC	Latin America and Caribbean	6336392	3431731057
El Salvador	El Salvador	SLV	SLV	Oxford/AstraZeneca	Cosmopolitan	2021-10-01	Bilateral	326400	LoMIC	Latin America and Caribbean	6336392	3431731057
El Salvador	El Salvador	SLV	SLV	Pfizer/BioNTech	Western Early Arriver	2021-10-01	Bilateral	703170	LoMIC	Latin America and Caribbean	6336392	3431731057
El Salvador	El Salvador	SLV	SLV	Pfizer/BioNTech	Western Early Arriver	2021-11-01	Bilateral	205920	LoMIC	Latin America and Caribbean	6336392	3431731057
El Salvador	El Salvador	SLV	SLV	Pfizer/BioNTech	Western Early Arriver	2021-12-01	Bilateral	826020	LoMIC	Latin America and Caribbean	6336392	3431731057
El Salvador	El Salvador	SLV	SLV	Oxford/AstraZeneca	Cosmopolitan	2022-01-01	Bilateral	90000	LoMIC	Latin America and Caribbean	6336392	3431731057
Georgia	Georgia	GEO	GEO	Sinopharm	Major Chinese	2021-04-01	Bilateral	100000	UMIC	Eastern Europe and Central Asia	3712502	2509465801
Georgia	Georgia	GEO	GEO	Sinopharm	Major Chinese	2021-07-01	Bilateral	500000	UMIC	Eastern Europe and Central Asia	3712502	2509465801
Georgia	Georgia	GEO	GEO	Sinovac	Major Chinese	2021-07-01	Bilateral	1000000	UMIC	Eastern Europe and Central Asia	3712502	2509465801
Georgia	Georgia	GEO	GEO	Pfizer/BioNTech	Western Early Arriver	2021-07-01	Bilateral	28000	UMIC	Eastern Europe and Central Asia	3712502	2509465801
Georgia	Georgia	GEO	GEO	Sinopharm	Major Chinese	2021-10-01	Bilateral	1000000	UMIC	Eastern Europe and Central Asia	3712502	2509465801
Ghana	Ghana	GHA	GHA	Oxford/AstraZeneca	Cosmopolitan	2021-03-01	Bilateral	2000	LoMIC	West and Central Africa	33475870	3431731057
Ghana	Ghana	GHA	GHA	Sputnik V	Russian	2021-06-01	Bilateral	21000	LoMIC	West and Central Africa	33475870	3431731057
Gibraltar	Gibraltar	GIB	GIB	Pfizer/BioNTech	Western Early Arriver	2021-10-01	Bilateral	5000	HIC	Western Europe	32649	1244033044
Guatemala	Guatemala	GTM	GTM	Sputnik V	Russian	2021-01-01	Bilateral	200000	UMIC	Latin America and Caribbean	17357886	2509465801
Guatemala	Guatemala	GTM	GTM	Sputnik V	Russian	2021-05-01	Bilateral	100000	UMIC	Latin America and Caribbean	17357886	2509465801
Guatemala	Guatemala	GTM	GTM	Sputnik V	Russian	2021-07-01	Bilateral	610000	UMIC	Latin America and Caribbean	17357886	2509465801
Guatemala	Guatemala	GTM	GTM	Sputnik V	Russian	2021-08-01	Bilateral	500000	UMIC	Latin America and Caribbean	17357886	2509465801
Guatemala	Guatemala	GTM	GTM	Sputnik V	Russian	2021-09-01	Bilateral	1200000	UMIC	Latin America and Caribbean	17357886	2509465801
Guatemala	Guatemala	GTM	GTM	Sputnik V	Russian	2021-10-01	Bilateral	1400000	UMIC	Latin America and Caribbean	17357886	2509465801
Guatemala	Guatemala	GTM	GTM	Sputnik V	Russian	2021-12-01	Bilateral	1058400	UMIC	Latin America and Caribbean	17357886	2509465801
Guinea	Guinea	GIN	GIN	Sinovac	Major Chinese	2021-04-01	Bilateral	300000	LIC	West and Central Africa	13859341	737604965
Guinea	Guinea	GIN	GIN	Sputnik V	Russian	2021-06-01	Bilateral	80000	LIC	West and Central Africa	13859341	737604965
Guyana	Guyana	GUY	GUY	Sputnik V	Russian	2021-04-01	Bilateral	138000	UMIC	Latin America and Caribbean	808726	2509465801
Guyana	Guyana	GUY	GUY	Sputnik V	Russian	2021-05-01	Bilateral	67537	UMIC	Latin America and Caribbean	808726	2509465801
Guyana	Guyana	GUY	GUY	Sputnik V	Russian	2021-06-01	Bilateral	100000	UMIC	Latin America and Caribbean	808726	2509465801
Guyana	Guyana	GUY	GUY	Sinopharm	Major Chinese	2021-06-01	Bilateral	88000	UMIC	Latin America and Caribbean	808726	2509465801
Guyana	Guyana	GUY	GUY	Sinopharm	Major Chinese	2021-07-01	Bilateral	12000	UMIC	Latin America and Caribbean	808726	2509465801
Guyana	Guyana	GUY	GUY	Sputnik V	Russian	2021-08-01	Bilateral	5000	UMIC	Latin America and Caribbean	808726	2509465801
Honduras	Honduras	HND	HND	Sputnik V	Russian	2021-03-01	Bilateral	40000	LoMIC	Latin America and Caribbean	10432860	3431731057
Honduras	Honduras	HND	HND	Sputnik V	Russian	2021-04-01	Bilateral	6000	LoMIC	Latin America and Caribbean	10432860	3431731057
Honduras	Honduras	HND	HND	Oxford/AstraZeneca	Cosmopolitan	2021-05-01	Bilateral	408000	LoMIC	Latin America and Caribbean	10432860	3431731057
Honduras	Honduras	HND	HND	Pfizer/BioNTech	Western Early Arriver	2021-07-01	Bilateral	353340	LoMIC	Latin America and Caribbean	10432860	3431731057
Honduras	Honduras	HND	HND	Sputnik V	Russian	2021-08-01	Bilateral	40000	LoMIC	Latin America and Caribbean	10432860	3431731057
Honduras	Honduras	HND	HND	Oxford/AstraZeneca	Cosmopolitan	2021-08-01	Bilateral	343300	LoMIC	Latin America and Caribbean	10432860	3431731057
Honduras	Honduras	HND	HND	Pfizer/BioNTech	Western Early Arriver	2021-08-01	Bilateral	752310	LoMIC	Latin America and Caribbean	10432860	3431731057
Honduras	Honduras	HND	HND	Pfizer/BioNTech	Western Early Arriver	2021-09-01	Bilateral	700830	LoMIC	Latin America and Caribbean	10432860	3431731057
Honduras	Honduras	HND	HND	Oxford/AstraZeneca	Cosmopolitan	2021-09-01	Bilateral	222720	LoMIC	Latin America and Caribbean	10432860	3431731057
Honduras	Honduras	HND	HND	Pfizer/BioNTech	Western Early Arriver	2021-10-01	Bilateral	981630	LoMIC	Latin America and Caribbean	10432860	3431731057
Honduras	Honduras	HND	HND	Pfizer/BioNTech	Western Early Arriver	2021-11-01	Bilateral	1354860	LoMIC	Latin America and Caribbean	10432860	3431731057
Honduras	Honduras	HND	HND	Oxford/AstraZeneca	Cosmopolitan	2021-12-01	Bilateral	214000	LoMIC	Latin America and Caribbean	10432860	3431731057
Honduras	Honduras	HND	HND	Pfizer/BioNTech	Western Early Arriver	2021-12-01	Bilateral	394290	LoMIC	Latin America and Caribbean	10432860	3431731057
Honduras	Honduras	HND	HND	Oxford/AstraZeneca	Cosmopolitan	2022-01-01	Bilateral	214200	LoMIC	Latin America and Caribbean	10432860	3431731057
Honduras	Honduras	HND	HND	Pfizer/BioNTech	Western Early Arriver	2022-02-01	Bilateral	108000	LoMIC	Latin America and Caribbean	10432860	3431731057
Hong Kong SAR and Macao	Hong Kong SAR and Macao	Other	Other	Pfizer/BioNTech	Western Early Arriver	2021-02-01	Bilateral	585000	NA	East Asia and Pacific	#N/A	28318201
Hong Kong SAR and Macao	Hong Kong SAR and Macao	Other	Other	Pfizer/BioNTech	Western Early Arriver	2021-03-01	Bilateral	758000	NA	East Asia and Pacific	#N/A	28318201
Hong Kong	Hong Kong SAR, China	HKG	HKG	Sinovac	Major Chinese	2021-02-01	Bilateral	1000000	HIC	East Asia and Pacific	7346100	1244033044
Hong Kong	Hong Kong SAR, China	HKG	HKG	Sinovac	Major Chinese	2021-03-01	Bilateral	1000000	HIC	East Asia and Pacific	7346100	1244033044
Hong Kong	Hong Kong SAR, China	HKG	HKG	Pfizer/BioNTech	Western Early Arriver	2021-04-01	Bilateral	1180000	HIC	East Asia and Pacific	7346100	1244033044
Hong Kong	Hong Kong SAR, China	HKG	HKG	Pfizer/BioNTech	Western Early Arriver	2021-05-01	Bilateral	740000	HIC	East Asia and Pacific	7346100	1244033044
Hong Kong	Hong Kong SAR, China	HKG	HKG	Pfizer/BioNTech	Western Early Arriver	2021-06-01	Bilateral	422000	HIC	East Asia and Pacific	7346100	1244033044
Hong Kong	Hong Kong SAR, China	HKG	HKG	Pfizer/BioNTech	Western Early Arriver	2021-07-01	Bilateral	1490000	HIC	East Asia and Pacific	7346100	1244033044
Hong Kong	Hong Kong SAR, China	HKG	HKG	Sinovac	Major Chinese	2021-07-01	Bilateral	1700000	HIC	East Asia and Pacific	7346100	1244033044
Hong Kong	Hong Kong SAR, China	HKG	HKG	Pfizer/BioNTech	Western Early Arriver	2021-08-01	Bilateral	2817000	HIC	East Asia and Pacific	7346100	1244033044
Hong Kong	Hong Kong SAR, China	HKG	HKG	Pfizer/BioNTech	Western Early Arriver	2021-10-01	Bilateral	800000	HIC	East Asia and Pacific	7346100	1244033044
Hong Kong	Hong Kong SAR, China	HKG	HKG	Sinovac	Major Chinese	2021-10-01	Bilateral	800000	HIC	East Asia and Pacific	7346100	1244033044
Hong Kong	Hong Kong SAR, China	HKG	HKG	Pfizer/BioNTech	Western Early Arriver	2021-11-01	Bilateral	1000000	HIC	East Asia and Pacific	7346100	1244033044
Hong Kong	Hong Kong SAR, China	HKG	HKG	Sinovac	Major Chinese	2021-12-01	Bilateral	400000	HIC	East Asia and Pacific	7346100	1244033044
Hong Kong	Hong Kong SAR, China	HKG	HKG	Sinovac	Major Chinese	2022-01-01	Bilateral	400000	HIC	East Asia and Pacific	7346100	1244033044
Hong Kong	Hong Kong SAR, China	HKG	HKG	Sinovac	Major Chinese	2022-02-01	Bilateral	3150000	HIC	East Asia and Pacific	7346100	1244033044
Hong Kong	Hong Kong SAR, China	HKG	HKG	Pfizer/BioNTech	Western Early Arriver	2022-03-01	Bilateral	1590000	HIC	East Asia and Pacific	7346100	1244033044
Hong Kong	Hong Kong SAR, China	HKG	HKG	Pfizer/BioNTech	Western Early Arriver	2022-04-01	Bilateral	300000	HIC	East Asia and Pacific	7346100	1244033044
Hong Kong	Hong Kong SAR, China	HKG	HKG	Sinovac	Major Chinese	2022-05-01	Bilateral	600000	HIC	East Asia and Pacific	7346100	1244033044
Hong Kong	Hong Kong SAR, China	HKG	HKG	Pfizer/BioNTech	Western Early Arriver	2022-06-01	Bilateral	1800000	HIC	East Asia and Pacific	7346100	1244033044
Hong Kong	Hong Kong SAR, China	HKG	HKG	Pfizer/BioNTech	Western Early Arriver	2022-08-01	Bilateral	190000	HIC	East Asia and Pacific	7346100	1244033044
Hong Kong	Hong Kong SAR, China	HKG	HKG	Pfizer/BioNTech	Western Early Arriver	2022-10-01	Bilateral	19000	HIC	East Asia and Pacific	7346100	1244033044
Hong Kong	Hong Kong SAR, China	HKG	HKG	Sinovac	Major Chinese	2022-10-01	Bilateral	360000	HIC	East Asia and Pacific	7346100	1244033044
Hong Kong	Hong Kong SAR, China	HKG	HKG	Pfizer/BioNTech	Western Early Arriver	2022-11-01	Bilateral	96000	HIC	East Asia and Pacific	7346100	1244033044
Hong Kong	Hong Kong SAR, China	HKG	HKG	Pfizer/BioNTech	Western Early Arriver	2022-11-01	Bilateral	770000	HIC	East Asia and Pacific	7346100	1244033044
Hong Kong	Hong Kong SAR, China	HKG	HKG	Pfizer/BioNTech	Western Early Arriver	2022-12-01	Bilateral	1060000	HIC	East Asia and Pacific	7346100	1244033044
Hungary	Hungary	HUN	HUN	Sputnik V	Russian	2021-02-01	Bilateral	40000	HIC	Western Europe	9683505	1244033044
Hungary	Hungary	HUN	HUN	Sinopharm	Major Chinese	2021-02-01	Bilateral	550000	HIC	Western Europe	9683505	1244033044
Hungary	Hungary	HUN	HUN	Sputnik V	Russian	2021-03-01	Bilateral	380000	HIC	Western Europe	9683505	1244033044
Hungary	Hungary	HUN	HUN	Sinopharm	Major Chinese	2021-03-01	Bilateral	550000	HIC	Western Europe	9683505	1244033044
Hungary	Hungary	HUN	HUN	Sputnik V	Russian	2021-04-01	Bilateral	900000	HIC	Western Europe	9683505	1244033044
Hungary	Hungary	HUN	HUN	Sinopharm	Major Chinese	2021-04-01	Bilateral	600000	HIC	Western Europe	9683505	1244033044
Hungary	Hungary	HUN	HUN	Sputnik V	Russian	2021-05-01	Bilateral	680000	HIC	Western Europe	9683505	1244033044
Hungary	Hungary	HUN	HUN	Sinopharm	Major Chinese	2021-05-01	Bilateral	3487056	HIC	Western Europe	9683505	1244033044
Iceland	Iceland	ISL	ISL	Pfizer/BioNTech	Western Early Arriver	2020-12-01	Bilateral	11700	HIC	Western Europe	381900	1244033044
Iceland	Iceland	ISL	ISL	Moderna	Western Early Arriver	2021-01-01	Bilateral	2400	HIC	Western Europe	381900	1244033044
Iceland	Iceland	ISL	ISL	Pfizer/BioNTech	Western Early Arriver	2021-01-01	Bilateral	7020	HIC	Western Europe	381900	1244033044
Iceland	Iceland	ISL	ISL	Oxford/AstraZeneca	Cosmopolitan	2021-02-01	Bilateral	8400	HIC	Western Europe	381900	1244033044
Iceland	Iceland	ISL	ISL	Moderna	Western Early Arriver	2021-02-01	Bilateral	2400	HIC	Western Europe	381900	1244033044
Iceland	Iceland	ISL	ISL	Pfizer/BioNTech	Western Early Arriver	2021-02-01	Bilateral	12840	HIC	Western Europe	381900	1244033044
Iceland	Iceland	ISL	ISL	Oxford/AstraZeneca	Cosmopolitan	2021-03-01	Bilateral	8780	HIC	Western Europe	381900	1244033044
Iceland	Iceland	ISL	ISL	Moderna	Western Early Arriver	2021-03-01	Bilateral	1200	HIC	Western Europe	381900	1244033044
Iceland	Iceland	ISL	ISL	Pfizer/BioNTech	Western Early Arriver	2021-03-01	Bilateral	18720	HIC	Western Europe	381900	1244033044
Iceland	Iceland	ISL	ISL	Oxford/AstraZeneca	Cosmopolitan	2021-04-01	Bilateral	28000	HIC	Western Europe	381900	1244033044
Iceland	Iceland	ISL	ISL	Janssen	Western Latecomer	2021-04-01	Bilateral	2400	HIC	Western Europe	381900	1244033044
Iceland	Iceland	ISL	ISL	Moderna	Western Early Arriver	2021-04-01	Bilateral	6000	HIC	Western Europe	381900	1244033044
Iceland	Iceland	ISL	ISL	Pfizer/BioNTech	Western Early Arriver	2021-04-01	Bilateral	33930	HIC	Western Europe	381900	1244033044
Iceland	Iceland	ISL	ISL	Oxford/AstraZeneca	Cosmopolitan	2021-05-01	Bilateral	22100	HIC	Western Europe	381900	1244033044
Iceland	Iceland	ISL	ISL	Janssen	Western Latecomer	2021-05-01	Bilateral	11900	HIC	Western Europe	381900	1244033044
Iceland	Iceland	ISL	ISL	Moderna	Western Early Arriver	2021-05-01	Bilateral	12020	HIC	Western Europe	381900	1244033044
Iceland	Iceland	ISL	ISL	Pfizer/BioNTech	Western Early Arriver	2021-05-01	Bilateral	64350	HIC	Western Europe	381900	1244033044
Iceland	Iceland	ISL	ISL	Oxford/AstraZeneca	Cosmopolitan	2021-06-01	Bilateral	26400	HIC	Western Europe	381900	1244033044
Iceland	Iceland	ISL	ISL	Janssen	Western Latecomer	2021-06-01	Bilateral	36000	HIC	Western Europe	381900	1244033044
Iceland	Iceland	ISL	ISL	Moderna	Western Early Arriver	2021-06-01	Bilateral	9600	HIC	Western Europe	381900	1244033044
Iceland	Iceland	ISL	ISL	Pfizer/BioNTech	Western Early Arriver	2021-06-01	Bilateral	78390	HIC	Western Europe	381900	1244033044
Iceland	Iceland	ISL	ISL	Oxford/AstraZeneca	Cosmopolitan	2021-07-01	Bilateral	7200	HIC	Western Europe	381900	1244033044
Iceland	Iceland	ISL	ISL	Janssen	Western Latecomer	2021-07-01	Bilateral	7200	HIC	Western Europe	381900	1244033044
Iceland	Iceland	ISL	ISL	Moderna	Western Early Arriver	2021-07-01	Bilateral	9600	HIC	Western Europe	381900	1244033044
Iceland	Iceland	ISL	ISL	Pfizer/BioNTech	Western Early Arriver	2021-07-01	Bilateral	73910	HIC	Western Europe	381900	1244033044
Iceland	Iceland	ISL	ISL	Moderna	Western Early Arriver	2021-08-01	Bilateral	22600	HIC	Western Europe	381900	1244033044
Iceland	Iceland	ISL	ISL	Pfizer/BioNTech	Western Early Arriver	2021-08-01	Bilateral	81900	HIC	Western Europe	381900	1244033044
Iceland	Iceland	ISL	ISL	Moderna	Western Early Arriver	2021-09-01	Bilateral	6000	HIC	Western Europe	381900	1244033044
Iceland	Iceland	ISL	ISL	Pfizer/BioNTech	Western Early Arriver	2021-09-01	Bilateral	36270	HIC	Western Europe	381900	1244033044
Iceland	Iceland	ISL	ISL	Moderna	Western Early Arriver	2021-10-01	Bilateral	32500	HIC	Western Europe	381900	1244033044
Iceland	Iceland	ISL	ISL	Pfizer/BioNTech	Western Early Arriver	2021-10-01	Bilateral	40950	HIC	Western Europe	381900	1244033044
Iceland	Iceland	ISL	ISL	Moderna	Western Early Arriver	2021-11-01	Bilateral	8400	HIC	Western Europe	381900	1244033044
Iceland	Iceland	ISL	ISL	Pfizer/BioNTech	Western Early Arriver	2021-11-01	Bilateral	35100	HIC	Western Europe	381900	1244033044
Iceland	Iceland	ISL	ISL	Pfizer/BioNTech	Western Early Arriver	2021-12-01	Bilateral	51780	HIC	Western Europe	381900	1244033044
Iceland	Iceland	ISL	ISL	Moderna	Western Early Arriver	2022-01-01	Bilateral	19200	HIC	Western Europe	381900	1244033044
Iceland	Iceland	ISL	ISL	Pfizer/BioNTech	Western Early Arriver	2022-01-01	Bilateral	55740	HIC	Western Europe	381900	1244033044
Iceland	Iceland	ISL	ISL	Moderna	Western Early Arriver	2022-02-01	Bilateral	13200	HIC	Western Europe	381900	1244033044
Iceland	Iceland	ISL	ISL	Pfizer/BioNTech	Western Early Arriver	2022-02-01	Bilateral	56190	HIC	Western Europe	381900	1244033044
Iceland	Iceland	ISL	ISL	Moderna	Western Early Arriver	2022-03-01	Bilateral	14600	HIC	Western Europe	381900	1244033044
Iceland	Iceland	ISL	ISL	Novavax	Western Latecomer	2022-03-01	Bilateral	30000	HIC	Western Europe	381900	1244033044
Iceland	Iceland	ISL	ISL	Pfizer/BioNTech	Western Early Arriver	2022-03-01	Bilateral	56400	HIC	Western Europe	381900	1244033044
Iceland	Iceland	ISL	ISL	Moderna	Western Early Arriver	2022-04-01	Bilateral	39600	HIC	Western Europe	381900	1244033044
Iceland	Iceland	ISL	ISL	Pfizer/BioNTech	Western Early Arriver	2022-04-01	Bilateral	51480	HIC	Western Europe	381900	1244033044
Iceland	Iceland	ISL	ISL	Moderna	Western Early Arriver	2022-05-01	Bilateral	31200	HIC	Western Europe	381900	1244033044
Iceland	Iceland	ISL	ISL	Pfizer/BioNTech	Western Early Arriver	2022-05-01	Bilateral	28200	HIC	Western Europe	381900	1244033044
Iceland	Iceland	ISL	ISL	Moderna	Western Early Arriver	2022-06-01	Bilateral	31200	HIC	Western Europe	381900	1244033044
Iceland	Iceland	ISL	ISL	Novavax	Western Latecomer	2022-07-01	Bilateral	3000	HIC	Western Europe	381900	1244033044
Iceland	Iceland	ISL	ISL	Novavax	Western Latecomer	2022-08-01	Bilateral	9000	HIC	Western Europe	381900	1244033044
Iceland	Iceland	ISL	ISL	Moderna	Western Early Arriver	2022-09-01	Bilateral	65350	HIC	Western Europe	381900	1244033044
Iceland	Iceland	ISL	ISL	Pfizer/BioNTech	Western Early Arriver	2022-09-01	Bilateral	126720	HIC	Western Europe	381900	1244033044
Iceland	Iceland	ISL	ISL	Moderna	Western Early Arriver	2022-10-01	Bilateral	14650	HIC	Western Europe	381900	1244033044
Iceland	Iceland	ISL	ISL	Pfizer/BioNTech	Western Early Arriver	2022-10-01	Bilateral	54720	HIC	Western Europe	381900	1244033044
Iceland	Iceland	ISL	ISL	Moderna	Western Early Arriver	2022-11-01	Bilateral	24000	HIC	Western Europe	381900	1244033044
Iceland	Iceland	ISL	ISL	Pfizer/BioNTech	Western Early Arriver	2022-11-01	Bilateral	46080	HIC	Western Europe	381900	1244033044
Iceland	Iceland	ISL	ISL	Moderna	Western Early Arriver	2022-12-01	Bilateral	39600	HIC	Western Europe	381900	1244033044
India	India	IND	IND	Bharat Biotech	Small MIC	2021-01-01	Bilateral	64779	LoMIC	South Asia	1417173173	3431731057
India	India	IND	IND	Oxford/AstraZeneca	Cosmopolitan	2021-01-01	Bilateral	3375039	LoMIC	South Asia	1417173173	3431731057
India	India	IND	IND	Bharat Biotech	Small MIC	2021-02-01	Bilateral	1303921	LoMIC	South Asia	1417173173	3431731057
India	India	IND	IND	Oxford/AstraZeneca	Cosmopolitan	2021-02-01	Bilateral	7512077	LoMIC	South Asia	1417173173	3431731057
India	India	IND	IND	Bharat Biotech	Small MIC	2021-03-01	Bilateral	5208410	LoMIC	South Asia	1417173173	3431731057
India	India	IND	IND	Oxford/AstraZeneca	Cosmopolitan	2021-03-01	Bilateral	52864922	LoMIC	South Asia	1417173173	3431731057
India	India	IND	IND	Bharat Biotech	Small MIC	2021-04-01	Bilateral	9019397	LoMIC	South Asia	1417173173	3431731057
India	India	IND	IND	Oxford/AstraZeneca	Cosmopolitan	2021-04-01	Bilateral	87849373	LoMIC	South Asia	1417173173	3431731057
India	India	IND	IND	Bharat Biotech	Small MIC	2021-05-01	Bilateral	10190662	LoMIC	South Asia	1417173173	3431731057
India	India	IND	IND	Oxford/AstraZeneca	Cosmopolitan	2021-05-01	Bilateral	55555773	LoMIC	South Asia	1417173173	3431731057
India	India	IND	IND	Bharat Biotech	Small MIC	2021-06-01	Bilateral	18551446	LoMIC	South Asia	1417173173	3431731057
India	India	IND	IND	Sputnik V	Russian	2021-06-01	Bilateral	84240	LoMIC	South Asia	1417173173	3431731057
India	India	IND	IND	Oxford/AstraZeneca	Cosmopolitan	2021-06-01	Bilateral	112016959	LoMIC	South Asia	1417173173	3431731057
India	India	IND	IND	Bharat Biotech	Small MIC	2021-07-01	Bilateral	16645361	LoMIC	South Asia	1417173173	3431731057
India	India	IND	IND	Sputnik V	Russian	2021-07-01	Bilateral	425781	LoMIC	South Asia	1417173173	3431731057
India	India	IND	IND	Oxford/AstraZeneca	Cosmopolitan	2021-07-01	Bilateral	128744656	LoMIC	South Asia	1417173173	3431731057
India	India	IND	IND	Bharat Biotech	Small MIC	2021-08-01	Bilateral	25387222	LoMIC	South Asia	1417173173	3431731057
India	India	IND	IND	Sputnik V	Russian	2021-08-01	Bilateral	302556	LoMIC	South Asia	1417173173	3431731057
India	India	IND	IND	Oxford/AstraZeneca	Cosmopolitan	2021-08-01	Bilateral	179468174	LoMIC	South Asia	1417173173	3431731057
India	India	IND	IND	Bharat Biotech	Small MIC	2021-09-01	Bilateral	26006830	LoMIC	South Asia	1417173173	3431731057
India	India	IND	IND	Sputnik V	Russian	2021-09-01	Bilateral	227048	LoMIC	South Asia	1417173173	3431731057
India	India	IND	IND	Oxford/AstraZeneca	Cosmopolitan	2021-09-01	Bilateral	233937161	LoMIC	South Asia	1417173173	3431731057
India	India	IND	IND	Bharat Biotech	Small MIC	2021-10-01	Bilateral	19973111	LoMIC	South Asia	1417173173	3431731057
India	India	IND	IND	Sputnik V	Russian	2021-10-01	Bilateral	136986	LoMIC	South Asia	1417173173	3431731057
India	India	IND	IND	Oxford/AstraZeneca	Cosmopolitan	2021-10-01	Bilateral	170324188	LoMIC	South Asia	1417173173	3431731057
Indonesia	Indonesia	IDN	IDN	Sinovac	Major Chinese	2020-12-01	Bilateral	3000000	LoMIC	East Asia and Pacific	275501339	3431731057
Indonesia	Indonesia	IDN	IDN	Sinovac	Major Chinese	2021-01-01	Bilateral	15000000	LoMIC	East Asia and Pacific	275501339	3431731057
Indonesia	Indonesia	IDN	IDN	Sinovac	Major Chinese	2021-02-01	Bilateral	10000000	LoMIC	East Asia and Pacific	275501339	3431731057
Indonesia	Indonesia	IDN	IDN	Sinovac	Major Chinese	2021-03-01	Bilateral	26000000	LoMIC	East Asia and Pacific	275501339	3431731057
Indonesia	Indonesia	IDN	IDN	Sinopharm	Major Chinese	2021-04-01	Bilateral	482400	LoMIC	East Asia and Pacific	275501339	3431731057
Indonesia	Indonesia	IDN	IDN	Sinovac	Major Chinese	2021-04-01	Bilateral	12000000	LoMIC	East Asia and Pacific	275501339	3431731057
Indonesia	Indonesia	IDN	IDN	Sinovac	Major Chinese	2021-05-01	Bilateral	16000000	LoMIC	East Asia and Pacific	275501339	3431731057
Indonesia	Indonesia	IDN	IDN	Sinopharm	Major Chinese	2021-06-01	Bilateral	1000000	LoMIC	East Asia and Pacific	275501339	3431731057
Indonesia	Indonesia	IDN	IDN	Sinovac	Major Chinese	2021-06-01	Bilateral	24000000	LoMIC	East Asia and Pacific	275501339	3431731057
Indonesia	Indonesia	IDN	IDN	Sinopharm	Major Chinese	2021-07-01	Bilateral	4000000	LoMIC	East Asia and Pacific	275501339	3431731057
Indonesia	Indonesia	IDN	IDN	Sinovac	Major Chinese	2021-07-01	Bilateral	18280000	LoMIC	East Asia and Pacific	275501339	3431731057
Indonesia	Indonesia	IDN	IDN	Oxford/AstraZeneca	Cosmopolitan	2021-07-01	Bilateral	2127400	LoMIC	East Asia and Pacific	275501339	3431731057
Indonesia	Indonesia	IDN	IDN	Pfizer/BioNTech	Western Early Arriver	2021-08-01	Bilateral	1600000	LoMIC	East Asia and Pacific	275501339	3431731057
Indonesia	Indonesia	IDN	IDN	Sinovac	Major Chinese	2021-08-01	Bilateral	24200000	LoMIC	East Asia and Pacific	275501339	3431731057
Indonesia	Indonesia	IDN	IDN	Oxford/AstraZeneca	Cosmopolitan	2021-08-01	Bilateral	567000	LoMIC	East Asia and Pacific	275501339	3431731057
Indonesia	Indonesia	IDN	IDN	Pfizer/BioNTech	Western Early Arriver	2021-09-01	Bilateral	1195740	LoMIC	East Asia and Pacific	275501339	3431731057
Indonesia	Indonesia	IDN	IDN	Sinovac	Major Chinese	2021-09-01	Bilateral	12008040	LoMIC	East Asia and Pacific	275501339	3431731057
Indonesia	Indonesia	IDN	IDN	Sinovac	Major Chinese	2021-10-01	Bilateral	16000000	LoMIC	East Asia and Pacific	275501339	3431731057
Indonesia	Indonesia	IDN	IDN	Oxford/AstraZeneca	Cosmopolitan	2021-10-01	Bilateral	1336200	LoMIC	East Asia and Pacific	275501339	3431731057
Indonesia	Indonesia	IDN	IDN	Pfizer/BioNTech	Western Early Arriver	2021-10-01	Bilateral	3941730	LoMIC	East Asia and Pacific	275501339	3431731057
Indonesia	Indonesia	IDN	IDN	Novavax	Western Latecomer	2021-11-01	Bilateral	137500	LoMIC	East Asia and Pacific	275501339	3431731057
Indonesia	Indonesia	IDN	IDN	Sinovac	Major Chinese	2021-11-01	Bilateral	20000000	LoMIC	East Asia and Pacific	275501339	3431731057
Indonesia	Indonesia	IDN	IDN	Oxford/AstraZeneca	Cosmopolitan	2021-11-01	Bilateral	9137130	LoMIC	East Asia and Pacific	275501339	3431731057
Indonesia	Indonesia	IDN	IDN	Novavax	Western Latecomer	2021-12-01	Bilateral	8870500	LoMIC	East Asia and Pacific	275501339	3431731057
Indonesia	Indonesia	IDN	IDN	Oxford/AstraZeneca	Cosmopolitan	2021-12-01	Bilateral	656000	LoMIC	East Asia and Pacific	275501339	3431731057
Indonesia	Indonesia	IDN	IDN	Novavax	Western Latecomer	2022-05-01	Bilateral	4000	LoMIC	East Asia and Pacific	275501339	3431731057
Indonesia	Indonesia	IDN	IDN	Oxford/AstraZeneca	Cosmopolitan	2022-10-01	Bilateral	3000	LoMIC	East Asia and Pacific	275501339	3431731057
Iran (Islamic Republic of)	Iran, Islamic Rep.	IRN	IRN	Sputnik V	Russian	2021-02-01	Bilateral	200000	LoMIC	Middle East and North Africa	88550570	3431731057
Iran (Islamic Republic of)	Iran, Islamic Rep.	IRN	IRN	Bharat Biotech	Small MIC	2021-03-01	Bilateral	125000	LoMIC	Middle East and North Africa	88550570	3431731057
Iran (Islamic Republic of)	Iran, Islamic Rep.	IRN	IRN	Sputnik V	Russian	2021-03-01	Bilateral	300000	LoMIC	Middle East and North Africa	88550570	3431731057
Iran (Islamic Republic of)	Iran, Islamic Rep.	IRN	IRN	Sputnik V	Russian	2021-04-01	Bilateral	200000	LoMIC	Middle East and North Africa	88550570	3431731057
Iran (Islamic Republic of)	Iran, Islamic Rep.	IRN	IRN	Sinopharm	Major Chinese	2021-04-01	Bilateral	400000	LoMIC	Middle East and North Africa	88550570	3431731057
Iran (Islamic Republic of)	Iran, Islamic Rep.	IRN	IRN	Sinopharm	Major Chinese	2021-05-01	Bilateral	1000000	LoMIC	Middle East and North Africa	88550570	3431731057
Iran (Islamic Republic of)	Iran, Islamic Rep.	IRN	IRN	Sputnik V	Russian	2021-06-01	Bilateral	200000	LoMIC	Middle East and North Africa	88550570	3431731057
Iran (Islamic Republic of)	Iran, Islamic Rep.	IRN	IRN	Sinopharm	Major Chinese	2021-06-01	Bilateral	2000000	LoMIC	Middle East and North Africa	88550570	3431731057
Iran (Islamic Republic of)	Iran, Islamic Rep.	IRN	IRN	Sputnik V	Russian	2021-07-01	Bilateral	100000	LoMIC	Middle East and North Africa	88550570	3431731057
Iran (Islamic Republic of)	Iran, Islamic Rep.	IRN	IRN	Sinopharm	Major Chinese	2021-07-01	Bilateral	5500000	LoMIC	Middle East and North Africa	88550570	3431731057
Iran (Islamic Republic of)	Iran, Islamic Rep.	IRN	IRN	Sinopharm	Major Chinese	2021-08-01	Bilateral	8870000	LoMIC	Middle East and North Africa	88550570	3431731057
Iran (Islamic Republic of)	Iran, Islamic Rep.	IRN	IRN	Sinopharm	Major Chinese	2021-09-01	Bilateral	27600000	LoMIC	Middle East and North Africa	88550570	3431731057
Iran (Islamic Republic of)	Iran, Islamic Rep.	IRN	IRN	Sputnik V	Russian	2021-10-01	Bilateral	1200000	LoMIC	Middle East and North Africa	88550570	3431731057
Iran (Islamic Republic of)	Iran, Islamic Rep.	IRN	IRN	Sinopharm	Major Chinese	2021-10-01	Bilateral	54000000	LoMIC	Middle East and North Africa	88550570	3431731057
Iran (Islamic Republic of)	Iran, Islamic Rep.	IRN	IRN	Sinopharm	Major Chinese	2021-12-01	Bilateral	105600	LoMIC	Middle East and North Africa	88550570	3431731057
Iran (Islamic Republic of)	Iran, Islamic Rep.	IRN	IRN	Sinopharm	Major Chinese	2022-01-01	Bilateral	2400000	LoMIC	Middle East and North Africa	88550570	3431731057
Iraq	Iraq	IRQ	IRQ	Pfizer/BioNTech	Western Early Arriver	2021-04-01	Bilateral	50000	UMIC	Middle East and North Africa	44496122	2509465801
Iraq	Iraq	IRQ	IRQ	Sinopharm	Major Chinese	2021-06-01	Bilateral	500000	UMIC	Middle East and North Africa	44496122	2509465801
Iraq	Iraq	IRQ	IRQ	Pfizer/BioNTech	Western Early Arriver	2021-07-01	Bilateral	500000	UMIC	Middle East and North Africa	44496122	2509465801
Iraq	Iraq	IRQ	IRQ	Pfizer/BioNTech	Western Early Arriver	2021-08-01	Bilateral	415000	UMIC	Middle East and North Africa	44496122	2509465801
Iraq	Iraq	IRQ	IRQ	Pfizer/BioNTech	Western Early Arriver	2021-09-01	Bilateral	767000	UMIC	Middle East and North Africa	44496122	2509465801
Iraq	Iraq	IRQ	IRQ	Oxford/AstraZeneca	Cosmopolitan	2021-09-01	Bilateral	249600	UMIC	Middle East and North Africa	44496122	2509465801
Iraq	Iraq	IRQ	IRQ	Sinopharm	Major Chinese	2021-10-01	Bilateral	1000000	UMIC	Middle East and North Africa	44496122	2509465801
Iraq	Iraq	IRQ	IRQ	Pfizer/BioNTech	Western Early Arriver	2021-10-01	Bilateral	649350	UMIC	Middle East and North Africa	44496122	2509465801
Israel	Israel	ISR	ISR	Moderna	Western Early Arriver	2021-01-01	Bilateral	120000	HIC	Middle East and North Africa	9550600	1244033044
Israel	Israel	ISR	ISR	Pfizer/BioNTech	Western Early Arriver	2021-02-01	Bilateral	4000000	HIC	Middle East and North Africa	9550600	1244033044
Israel	Israel	ISR	ISR	Pfizer/BioNTech	Western Early Arriver	2021-03-01	Bilateral	4000000	HIC	Middle East and North Africa	9550600	1244033044
Israel	Israel	ISR	ISR	Pfizer/BioNTech	Western Early Arriver	2021-11-01	Bilateral	1000000	HIC	Middle East and North Africa	9550600	1244033044
Jamaica	Jamaica	JAM	JAM	Sinopharm	Major Chinese	2021-11-01	Bilateral	100000	UMIC	Latin America and Caribbean	2827377	2509465801
Japan	Japan	JPN	JPN	Pfizer/BioNTech	Western Early Arriver	2021-04-01	Bilateral	2945042	HIC	East Asia and Pacific	125124989	1244033044
Japan	Japan	JPN	JPN	Moderna	Western Early Arriver	2021-05-01	Bilateral	118435	HIC	East Asia and Pacific	125124989	1244033044
Japan	Japan	JPN	JPN	Pfizer/BioNTech	Western Early Arriver	2021-05-01	Bilateral	13697896	HIC	East Asia and Pacific	125124989	1244033044
Japan	Japan	JPN	JPN	Moderna	Western Early Arriver	2021-06-01	Bilateral	2356556	HIC	East Asia and Pacific	125124989	1244033044
Japan	Japan	JPN	JPN	Pfizer/BioNTech	Western Early Arriver	2021-06-01	Bilateral	37768871	HIC	East Asia and Pacific	125124989	1244033044
Japan	Japan	JPN	JPN	Moderna	Western Early Arriver	2021-07-01	Bilateral	10129209	HIC	East Asia and Pacific	125124989	1244033044
Japan	Japan	JPN	JPN	Pfizer/BioNTech	Western Early Arriver	2021-07-01	Bilateral	40803012	HIC	East Asia and Pacific	125124989	1244033044
Japan	Japan	JPN	JPN	Oxford/AstraZeneca	Cosmopolitan	2021-08-01	Bilateral	12780	HIC	East Asia and Pacific	125124989	1244033044
Japan	Japan	JPN	JPN	Moderna	Western Early Arriver	2021-08-01	Bilateral	10468308	HIC	East Asia and Pacific	125124989	1244033044
Japan	Japan	JPN	JPN	Pfizer/BioNTech	Western Early Arriver	2021-08-01	Bilateral	30214692	HIC	East Asia and Pacific	125124989	1244033044
Japan	Japan	JPN	JPN	Oxford/AstraZeneca	Cosmopolitan	2021-09-01	Bilateral	48050	HIC	East Asia and Pacific	125124989	1244033044
Japan	Japan	JPN	JPN	Moderna	Western Early Arriver	2021-09-01	Bilateral	7482622	HIC	East Asia and Pacific	125124989	1244033044
Japan	Japan	JPN	JPN	Pfizer/BioNTech	Western Early Arriver	2021-09-01	Bilateral	29057041	HIC	East Asia and Pacific	125124989	1244033044
Japan	Japan	JPN	JPN	Oxford/AstraZeneca	Cosmopolitan	2021-10-01	Bilateral	29611	HIC	East Asia and Pacific	125124989	1244033044
Japan	Japan	JPN	JPN	Moderna	Western Early Arriver	2021-10-01	Bilateral	4396751	HIC	East Asia and Pacific	125124989	1244033044
Japan	Japan	JPN	JPN	Pfizer/BioNTech	Western Early Arriver	2021-10-01	Bilateral	21525710	HIC	East Asia and Pacific	125124989	1244033044
Japan	Japan	JPN	JPN	Oxford/AstraZeneca	Cosmopolitan	2021-11-01	Bilateral	34756	HIC	East Asia and Pacific	125124989	1244033044
Japan	Japan	JPN	JPN	Moderna	Western Early Arriver	2021-11-01	Bilateral	614020	HIC	East Asia and Pacific	125124989	1244033044
Japan	Japan	JPN	JPN	Pfizer/BioNTech	Western Early Arriver	2021-11-01	Bilateral	6166069	HIC	East Asia and Pacific	125124989	1244033044
Japan	Japan	JPN	JPN	Oxford/AstraZeneca	Cosmopolitan	2021-12-01	Bilateral	2718	HIC	East Asia and Pacific	125124989	1244033044
Japan	Japan	JPN	JPN	Moderna	Western Early Arriver	2021-12-01	Bilateral	53211	HIC	East Asia and Pacific	125124989	1244033044
Japan	Japan	JPN	JPN	Pfizer/BioNTech	Western Early Arriver	2021-12-01	Bilateral	2488231	HIC	East Asia and Pacific	125124989	1244033044
Japan	Japan	JPN	JPN	Oxford/AstraZeneca	Cosmopolitan	2022-01-01	Bilateral	477	HIC	East Asia and Pacific	125124989	1244033044
Japan	Japan	JPN	JPN	Moderna	Western Early Arriver	2022-01-01	Bilateral	523497	HIC	East Asia and Pacific	125124989	1244033044
Japan	Japan	JPN	JPN	Pfizer/BioNTech	Western Early Arriver	2022-01-01	Bilateral	6085718	HIC	East Asia and Pacific	125124989	1244033044
Japan	Japan	JPN	JPN	Oxford/AstraZeneca	Cosmopolitan	2022-02-01	Bilateral	413	HIC	East Asia and Pacific	125124989	1244033044
Japan	Japan	JPN	JPN	Moderna	Western Early Arriver	2022-02-01	Bilateral	11003532	HIC	East Asia and Pacific	125124989	1244033044
Japan	Japan	JPN	JPN	Pfizer/BioNTech	Western Early Arriver	2022-02-01	Bilateral	15359501	HIC	East Asia and Pacific	125124989	1244033044
Japan	Japan	JPN	JPN	Oxford/AstraZeneca	Cosmopolitan	2022-03-01	Bilateral	198	HIC	East Asia and Pacific	125124989	1244033044
Japan	Japan	JPN	JPN	Moderna	Western Early Arriver	2022-03-01	Bilateral	14785797	HIC	East Asia and Pacific	125124989	1244033044
Japan	Japan	JPN	JPN	Pfizer/BioNTech	Western Early Arriver	2022-03-01	Bilateral	14549388	HIC	East Asia and Pacific	125124989	1244033044
Japan	Japan	JPN	JPN	Oxford/AstraZeneca	Cosmopolitan	2022-04-01	Bilateral	134	HIC	East Asia and Pacific	125124989	1244033044
Japan	Japan	JPN	JPN	Moderna	Western Early Arriver	2022-04-01	Bilateral	6576733	HIC	East Asia and Pacific	125124989	1244033044
Japan	Japan	JPN	JPN	Pfizer/BioNTech	Western Early Arriver	2022-04-01	Bilateral	10234529	HIC	East Asia and Pacific	125124989	1244033044
Japan	Japan	JPN	JPN	Oxford/AstraZeneca	Cosmopolitan	2022-05-01	Bilateral	91	HIC	East Asia and Pacific	125124989	1244033044
Japan	Japan	JPN	JPN	Moderna	Western Early Arriver	2022-05-01	Bilateral	2075503	HIC	East Asia and Pacific	125124989	1244033044
Japan	Japan	JPN	JPN	Novavax	Western Latecomer	2022-05-01	Bilateral	633	HIC	East Asia and Pacific	125124989	1244033044
Japan	Japan	JPN	JPN	Pfizer/BioNTech	Western Early Arriver	2022-05-01	Bilateral	6048609	HIC	East Asia and Pacific	125124989	1244033044
Japan	Japan	JPN	JPN	Oxford/AstraZeneca	Cosmopolitan	2022-06-01	Bilateral	101	HIC	East Asia and Pacific	125124989	1244033044
Japan	Japan	JPN	JPN	Moderna	Western Early Arriver	2022-06-01	Bilateral	835376	HIC	East Asia and Pacific	125124989	1244033044
Japan	Japan	JPN	JPN	Novavax	Western Latecomer	2022-06-01	Bilateral	34970	HIC	East Asia and Pacific	125124989	1244033044
Japan	Japan	JPN	JPN	Pfizer/BioNTech	Western Early Arriver	2022-06-01	Bilateral	3488065	HIC	East Asia and Pacific	125124989	1244033044
Japan	Japan	JPN	JPN	Oxford/AstraZeneca	Cosmopolitan	2022-07-01	Bilateral	63	HIC	East Asia and Pacific	125124989	1244033044
Japan	Japan	JPN	JPN	Moderna	Western Early Arriver	2022-07-01	Bilateral	5506953	HIC	East Asia and Pacific	125124989	1244033044
Japan	Japan	JPN	JPN	Novavax	Western Latecomer	2022-07-01	Bilateral	73453	HIC	East Asia and Pacific	125124989	1244033044
Japan	Japan	JPN	JPN	Pfizer/BioNTech	Western Early Arriver	2022-07-01	Bilateral	10949832	HIC	East Asia and Pacific	125124989	1244033044
Japan	Japan	JPN	JPN	Oxford/AstraZeneca	Cosmopolitan	2022-08-01	Bilateral	142	HIC	East Asia and Pacific	125124989	1244033044
Japan	Japan	JPN	JPN	Moderna	Western Early Arriver	2022-08-01	Bilateral	6921714	HIC	East Asia and Pacific	125124989	1244033044
Japan	Japan	JPN	JPN	Novavax	Western Latecomer	2022-08-01	Bilateral	85077	HIC	East Asia and Pacific	125124989	1244033044
Japan	Japan	JPN	JPN	Pfizer/BioNTech	Western Early Arriver	2022-08-01	Bilateral	12093733	HIC	East Asia and Pacific	125124989	1244033044
Japan	Japan	JPN	JPN	Oxford/AstraZeneca	Cosmopolitan	2022-09-01	Bilateral	100	HIC	East Asia and Pacific	125124989	1244033044
Japan	Japan	JPN	JPN	Moderna	Western Early Arriver	2022-09-01	Bilateral	3151739	HIC	East Asia and Pacific	125124989	1244033044
Japan	Japan	JPN	JPN	Novavax	Western Latecomer	2022-09-01	Bilateral	44531	HIC	East Asia and Pacific	125124989	1244033044
Japan	Japan	JPN	JPN	Pfizer/BioNTech	Western Early Arriver	2022-09-01	Bilateral	5337967	HIC	East Asia and Pacific	125124989	1244033044
Japan	Japan	JPN	JPN	Moderna	Western Early Arriver	2022-10-01	Bilateral	938105	HIC	East Asia and Pacific	125124989	1244033044
Japan	Japan	JPN	JPN	Novavax	Western Latecomer	2022-10-01	Bilateral	22273	HIC	East Asia and Pacific	125124989	1244033044
Japan	Japan	JPN	JPN	Pfizer/BioNTech	Western Early Arriver	2022-10-01	Bilateral	7303354	HIC	East Asia and Pacific	125124989	1244033044
Japan	Japan	JPN	JPN	Moderna	Western Early Arriver	2022-11-01	Bilateral	1728854	HIC	East Asia and Pacific	125124989	1244033044
Japan	Japan	JPN	JPN	Novavax	Western Latecomer	2022-11-01	Bilateral	22931	HIC	East Asia and Pacific	125124989	1244033044
Japan	Japan	JPN	JPN	Pfizer/BioNTech	Western Early Arriver	2022-11-01	Bilateral	19079146	HIC	East Asia and Pacific	125124989	1244033044
Japan	Japan	JPN	JPN	Moderna	Western Early Arriver	2022-12-01	Bilateral	1383196	HIC	East Asia and Pacific	125124989	1244033044
Japan	Japan	JPN	JPN	Novavax	Western Latecomer	2022-12-01	Bilateral	23695	HIC	East Asia and Pacific	125124989	1244033044
Japan	Japan	JPN	JPN	Pfizer/BioNTech	Western Early Arriver	2022-12-01	Bilateral	21153229	HIC	East Asia and Pacific	125124989	1244033044
Jordan	Jordan	JOR	JOR	Pfizer/BioNTech	Western Early Arriver	2021-01-01	Bilateral	1000000	UMIC	Middle East and North Africa	11285869	2509465801
Jordan	Jordan	JOR	JOR	Sinopharm	Major Chinese	2021-01-01	Bilateral	150000	UMIC	Middle East and North Africa	11285869	2509465801
Kazakhstan	Kazakhstan	KAZ	KAZ	Sputnik V	Russian	2021-02-01	Bilateral	22000	UMIC	Eastern Europe and Central Asia	19621972	2509465801
Kazakhstan	Kazakhstan	KAZ	KAZ	Sinovac	Major Chinese	2021-06-01	Bilateral	500000	UMIC	Eastern Europe and Central Asia	19621972	2509465801
Kazakhstan	Kazakhstan	KAZ	KAZ	Sinopharm	Major Chinese	2021-08-01	Bilateral	1000000	UMIC	Eastern Europe and Central Asia	19621972	2509465801
Kazakhstan	Kazakhstan	KAZ	KAZ	Sinopharm	Major Chinese	2021-09-01	Bilateral	3000000	UMIC	Eastern Europe and Central Asia	19621972	2509465801
Kazakhstan	Kazakhstan	KAZ	KAZ	Pfizer/BioNTech	Western Early Arriver	2021-11-01	Bilateral	1025760	UMIC	Eastern Europe and Central Asia	19621972	2509465801
Kazakhstan	Kazakhstan	KAZ	KAZ	Sinovac	Major Chinese	2022-01-01	Bilateral	2000000	UMIC	Eastern Europe and Central Asia	19621972	2509465801
Korea (the Republic of)	Korea, Rep.	KOR	KOR	Oxford/AstraZeneca	Cosmopolitan	2021-02-01	Bilateral	1574000	HIC	East Asia and Pacific	51628117	1244033044
Korea (the Republic of)	Korea, Rep.	KOR	KOR	Pfizer/BioNTech	Western Early Arriver	2021-03-01	Bilateral	501000	HIC	East Asia and Pacific	51628117	1244033044
Korea (the Republic of)	Korea, Rep.	KOR	KOR	Pfizer/BioNTech	Western Early Arriver	2021-04-01	Bilateral	1461000	HIC	East Asia and Pacific	51628117	1244033044
Korea (the Republic of)	Korea, Rep.	KOR	KOR	Oxford/AstraZeneca	Cosmopolitan	2021-05-01	Bilateral	7242000	HIC	East Asia and Pacific	51628117	1244033044
Korea (the Republic of)	Korea, Rep.	KOR	KOR	Pfizer/BioNTech	Western Early Arriver	2021-05-01	Bilateral	1789000	HIC	East Asia and Pacific	51628117	1244033044
Korea (the Republic of)	Korea, Rep.	KOR	KOR	Moderna	Western Early Arriver	2021-06-01	Bilateral	55000	HIC	East Asia and Pacific	51628117	1244033044
Korea (the Republic of)	Korea, Rep.	KOR	KOR	Pfizer/BioNTech	Western Early Arriver	2021-06-01	Bilateral	2598000	HIC	East Asia and Pacific	51628117	1244033044
Korea (the Republic of)	Korea, Rep.	KOR	KOR	Janssen	Western Latecomer	2021-06-01	Bilateral	101000	HIC	East Asia and Pacific	51628117	1244033044
Korea (the Republic of)	Korea, Rep.	KOR	KOR	Oxford/AstraZeneca	Cosmopolitan	2021-07-01	Bilateral	8950000	HIC	East Asia and Pacific	51628117	1244033044
Korea (the Republic of)	Korea, Rep.	KOR	KOR	Moderna	Western Early Arriver	2021-07-01	Bilateral	1096000	HIC	East Asia and Pacific	51628117	1244033044
Korea (the Republic of)	Korea, Rep.	KOR	KOR	Pfizer/BioNTech	Western Early Arriver	2021-07-01	Bilateral	6621000	HIC	East Asia and Pacific	51628117	1244033044
Korea (the Republic of)	Korea, Rep.	KOR	KOR	Moderna	Western Early Arriver	2021-08-01	Bilateral	2321000	HIC	East Asia and Pacific	51628117	1244033044
Korea (the Republic of)	Korea, Rep.	KOR	KOR	Pfizer/BioNTech	Western Early Arriver	2021-08-01	Bilateral	7328000	HIC	East Asia and Pacific	51628117	1244033044
Korea (the Republic of)	Korea, Rep.	KOR	KOR	Oxford/AstraZeneca	Cosmopolitan	2021-08-01	Bilateral	2239000	HIC	East Asia and Pacific	51628117	1244033044
Korea (the Republic of)	Korea, Rep.	KOR	KOR	Moderna	Western Early Arriver	2021-09-01	Bilateral	8879000	HIC	East Asia and Pacific	51628117	1244033044
Korea (the Republic of)	Korea, Rep.	KOR	KOR	Pfizer/BioNTech	Western Early Arriver	2021-09-01	Bilateral	14879000	HIC	East Asia and Pacific	51628117	1244033044
Korea (the Republic of)	Korea, Rep.	KOR	KOR	Janssen	Western Latecomer	2021-10-01	Bilateral	1406000	HIC	East Asia and Pacific	51628117	1244033044
Korea (the Republic of)	Korea, Rep.	KOR	KOR	Moderna	Western Early Arriver	2021-10-01	Bilateral	5075000	HIC	East Asia and Pacific	51628117	1244033044
Korea (the Republic of)	Korea, Rep.	KOR	KOR	Pfizer/BioNTech	Western Early Arriver	2021-10-01	Bilateral	8864000	HIC	East Asia and Pacific	51628117	1244033044
Korea (the Republic of)	Korea, Rep.	KOR	KOR	Pfizer/BioNTech	Western Early Arriver	2021-11-01	Bilateral	4070000	HIC	East Asia and Pacific	51628117	1244033044
Korea (the Republic of)	Korea, Rep.	KOR	KOR	Moderna	Western Early Arriver	2021-12-01	Bilateral	8581000	HIC	East Asia and Pacific	51628117	1244033044
Korea (the Republic of)	Korea, Rep.	KOR	KOR	Pfizer/BioNTech	Western Early Arriver	2021-12-01	Bilateral	16100000	HIC	East Asia and Pacific	51628117	1244033044
Korea (the Republic of)	Korea, Rep.	KOR	KOR	Moderna	Western Early Arriver	2022-01-01	Bilateral	1521000	HIC	East Asia and Pacific	51628117	1244033044
Korea (the Republic of)	Korea, Rep.	KOR	KOR	Pfizer/BioNTech	Western Early Arriver	2022-01-01	Bilateral	2464000	HIC	East Asia and Pacific	51628117	1244033044
Korea (the Republic of)	Korea, Rep.	KOR	KOR	Moderna	Western Early Arriver	2022-02-01	Bilateral	2477000	HIC	East Asia and Pacific	51628117	1244033044
Korea (the Republic of)	Korea, Rep.	KOR	KOR	Novavax	Western Latecomer	2022-02-01	Bilateral	2030000	HIC	East Asia and Pacific	51628117	1244033044
Korea (the Republic of)	Korea, Rep.	KOR	KOR	Pfizer/BioNTech	Western Early Arriver	2022-02-01	Bilateral	5122000	HIC	East Asia and Pacific	51628117	1244033044
Korea (the Republic of)	Korea, Rep.	KOR	KOR	Pfizer/BioNTech	Western Early Arriver	2022-03-01	Bilateral	299000	HIC	East Asia and Pacific	51628117	1244033044
Korea (the Republic of)	Korea, Rep.	KOR	KOR	Janssen	Western Latecomer	2022-04-01	Bilateral	492000	HIC	East Asia and Pacific	51628117	1244033044
Korea (the Republic of)	Korea, Rep.	KOR	KOR	Pfizer/BioNTech	Western Early Arriver	2022-04-01	Bilateral	4128000	HIC	East Asia and Pacific	51628117	1244033044
Korea (the Republic of)	Korea, Rep.	KOR	KOR	Moderna	Western Early Arriver	2022-05-01	Bilateral	3319000	HIC	East Asia and Pacific	51628117	1244033044
Korea (the Republic of)	Korea, Rep.	KOR	KOR	Pfizer/BioNTech	Western Early Arriver	2022-05-01	Bilateral	5979030	HIC	East Asia and Pacific	51628117	1244033044
Korea (the Republic of)	Korea, Rep.	KOR	KOR	Moderna	Western Early Arriver	2022-06-01	Bilateral	1167000	HIC	East Asia and Pacific	51628117	1244033044
Korea (the Republic of)	Korea, Rep.	KOR	KOR	Pfizer/BioNTech	Western Early Arriver	2022-06-01	Bilateral	1037000	HIC	East Asia and Pacific	51628117	1244033044
Korea (the Republic of)	Korea, Rep.	KOR	KOR	Moderna	Western Early Arriver	2022-09-01	Bilateral	5000000	HIC	East Asia and Pacific	51628117	1244033044
Korea (the Republic of)	Korea, Rep.	KOR	KOR	Moderna	Western Early Arriver	2022-10-01	Bilateral	4135000	HIC	East Asia and Pacific	51628117	1244033044
Korea (the Republic of)	Korea, Rep.	KOR	KOR	Pfizer/BioNTech	Western Early Arriver	2022-10-01	Bilateral	7232000	HIC	East Asia and Pacific	51628117	1244033044
Korea (the Republic of)	Korea, Rep.	KOR	KOR	Moderna	Western Early Arriver	2022-11-01	Bilateral	4949000	HIC	East Asia and Pacific	51628117	1244033044
Korea (the Republic of)	Korea, Rep.	KOR	KOR	Pfizer/BioNTech	Western Early Arriver	2022-11-01	Bilateral	2194000	HIC	East Asia and Pacific	51628117	1244033044
Kuwait	Kuwait	KWT	KWT	Pfizer/BioNTech	Western Early Arriver	2020-12-01	Bilateral	150000	HIC	Middle East and North Africa	4268873	1244033044
Kuwait	Kuwait	KWT	KWT	Oxford/AstraZeneca	Cosmopolitan	2021-01-01	Bilateral	200000	HIC	Middle East and North Africa	4268873	1244033044
Kuwait	Kuwait	KWT	KWT	Oxford/AstraZeneca	Cosmopolitan	2021-05-01	Bilateral	388000	HIC	Middle East and North Africa	4268873	1244033044
Kyrgyzstan	Kyrgyz Republic	KGZ	KGZ	Sputnik V	Russian	2021-04-01	Bilateral	20000	LoMIC	Eastern Europe and Central Asia	6803300	3431731057
Kyrgyzstan	Kyrgyz Republic	KGZ	KGZ	Sputnik V	Russian	2021-05-01	Bilateral	20000	LoMIC	Eastern Europe and Central Asia	6803300	3431731057
Kyrgyzstan	Kyrgyz Republic	KGZ	KGZ	Sputnik V	Russian	2021-06-01	Bilateral	80000	LoMIC	Eastern Europe and Central Asia	6803300	3431731057
Kyrgyzstan	Kyrgyz Republic	KGZ	KGZ	Sinopharm	Major Chinese	2021-07-01	Bilateral	1100000	LoMIC	Eastern Europe and Central Asia	6803300	3431731057
Kyrgyzstan	Kyrgyz Republic	KGZ	KGZ	Sinopharm	Major Chinese	2021-08-01	Bilateral	1250000	LoMIC	Eastern Europe and Central Asia	6803300	3431731057
Lebanon	Lebanon	LBN	LBN	Pfizer/BioNTech	Western Early Arriver	2021-02-01	Bilateral	102120	LoMIC	Middle East and North Africa	5489739	3431731057
Lebanon	Lebanon	LBN	LBN	Pfizer/BioNTech	Western Early Arriver	2021-03-01	Bilateral	148590	LoMIC	Middle East and North Africa	5489739	3431731057
Lebanon	Lebanon	LBN	LBN	Sputnik V	Russian	2021-04-01	Bilateral	80000	LoMIC	Middle East and North Africa	5489739	3431731057
Lebanon	Lebanon	LBN	LBN	Pfizer/BioNTech	Western Early Arriver	2021-04-01	Bilateral	189540	LoMIC	Middle East and North Africa	5489739	3431731057
Lebanon	Lebanon	LBN	LBN	Pfizer/BioNTech	Western Early Arriver	2021-05-01	Bilateral	152100	LoMIC	Middle East and North Africa	5489739	3431731057
Libya	Libya	LBY	LBY	Sputnik V	Russian	2021-04-01	Bilateral	100000	UMIC	Middle East and North Africa	6812341	2509465801
Libya	Libya	LBY	LBY	Sputnik V	Russian	2021-05-01	Bilateral	50000	UMIC	Middle East and North Africa	6812341	2509465801
Libya	Libya	LBY	LBY	Sputnik V	Russian	2021-06-01	Bilateral	110000	UMIC	Middle East and North Africa	6812341	2509465801
Libya	Libya	LBY	LBY	Sputnik Light	Russian	2021-07-01	Bilateral	500000	UMIC	Middle East and North Africa	6812341	2509465801
Libya	Libya	LBY	LBY	Sputnik V	Russian	2021-07-01	Bilateral	600000	UMIC	Middle East and North Africa	6812341	2509465801
Libya	Libya	LBY	LBY	Sinopharm	Major Chinese	2021-08-01	Bilateral	2000000	UMIC	Middle East and North Africa	6812341	2509465801
Liechtenstein	Liechtenstein	LIE	LIE	Moderna	Western Early Arriver	2021-02-01	Bilateral	3600	HIC	Western Europe	39327	1244033044
Liechtenstein	Liechtenstein	LIE	LIE	Pfizer/BioNTech	Western Early Arriver	2021-02-01	Bilateral	2340	HIC	Western Europe	39327	1244033044
Liechtenstein	Liechtenstein	LIE	LIE	Moderna	Western Early Arriver	2021-03-01	Bilateral	4800	HIC	Western Europe	39327	1244033044
Liechtenstein	Liechtenstein	LIE	LIE	Pfizer/BioNTech	Western Early Arriver	2021-03-01	Bilateral	4680	HIC	Western Europe	39327	1244033044
Liechtenstein	Liechtenstein	LIE	LIE	Moderna	Western Early Arriver	2021-04-01	Bilateral	6000	HIC	Western Europe	39327	1244033044
Liechtenstein	Liechtenstein	LIE	LIE	Pfizer/BioNTech	Western Early Arriver	2021-04-01	Bilateral	4680	HIC	Western Europe	39327	1244033044
Liechtenstein	Liechtenstein	LIE	LIE	Moderna	Western Early Arriver	2021-05-01	Bilateral	11800	HIC	Western Europe	39327	1244033044
Liechtenstein	Liechtenstein	LIE	LIE	Pfizer/BioNTech	Western Early Arriver	2021-05-01	Bilateral	7020	HIC	Western Europe	39327	1244033044
Liechtenstein	Liechtenstein	LIE	LIE	Moderna	Western Early Arriver	2021-06-01	Bilateral	19200	HIC	Western Europe	39327	1244033044
Liechtenstein	Liechtenstein	LIE	LIE	Pfizer/BioNTech	Western Early Arriver	2021-06-01	Bilateral	4680	HIC	Western Europe	39327	1244033044
Liechtenstein	Liechtenstein	LIE	LIE	Moderna	Western Early Arriver	2021-07-01	Bilateral	17600	HIC	Western Europe	39327	1244033044
Liechtenstein	Liechtenstein	LIE	LIE	Pfizer/BioNTech	Western Early Arriver	2021-07-01	Bilateral	2340	HIC	Western Europe	39327	1244033044
Liechtenstein	Liechtenstein	LIE	LIE	Moderna	Western Early Arriver	2021-08-01	Bilateral	4400	HIC	Western Europe	39327	1244033044
Liechtenstein	Liechtenstein	LIE	LIE	Pfizer/BioNTech	Western Early Arriver	2021-08-01	Bilateral	2340	HIC	Western Europe	39327	1244033044
Liechtenstein	Liechtenstein	LIE	LIE	Moderna	Western Early Arriver	2021-09-01	Bilateral	8600	HIC	Western Europe	39327	1244033044
Liechtenstein	Liechtenstein	LIE	LIE	Janssen	Western Latecomer	2021-10-01	Bilateral	1300	HIC	Western Europe	39327	1244033044
Liechtenstein	Liechtenstein	LIE	LIE	Moderna	Western Early Arriver	2021-11-01	Bilateral	4000	HIC	Western Europe	39327	1244033044
Liechtenstein	Liechtenstein	LIE	LIE	Pfizer/BioNTech	Western Early Arriver	2021-11-01	Bilateral	2340	HIC	Western Europe	39327	1244033044
Liechtenstein	Liechtenstein	LIE	LIE	Moderna	Western Early Arriver	2021-12-01	Bilateral	9000	HIC	Western Europe	39327	1244033044
Liechtenstein	Liechtenstein	LIE	LIE	Pfizer/BioNTech	Western Early Arriver	2021-12-01	Bilateral	14880	HIC	Western Europe	39327	1244033044
Macao	Macao SAR, China	MAC	MAC	Pfizer/BioNTech	Western Early Arriver	2021-02-01	Bilateral	100000	HIC	East Asia and Pacific	695168	1244033044
Macao	Macao SAR, China	MAC	MAC	Sinopharm	Major Chinese	2021-02-01	Bilateral	100000	HIC	East Asia and Pacific	695168	1244033044
Malaysia	Malaysia	MYS	MYS	Oxford/AstraZeneca	Cosmopolitan	2021-02-01	Bilateral	1	UMIC	East Asia and Pacific	33938221	2509465801
Malaysia	Malaysia	MYS	MYS	Pfizer/BioNTech	Western Early Arriver	2021-02-01	Bilateral	20603	UMIC	East Asia and Pacific	33938221	2509465801
Malaysia	Malaysia	MYS	MYS	Sinovac	Major Chinese	2021-02-01	Bilateral	18	UMIC	East Asia and Pacific	33938221	2509465801
Malaysia	Malaysia	MYS	MYS	Oxford/AstraZeneca	Cosmopolitan	2021-03-01	Bilateral	1	UMIC	East Asia and Pacific	33938221	2509465801
Malaysia	Malaysia	MYS	MYS	Pfizer/BioNTech	Western Early Arriver	2021-03-01	Bilateral	747767	UMIC	East Asia and Pacific	33938221	2509465801
Malaysia	Malaysia	MYS	MYS	Sinovac	Major Chinese	2021-03-01	Bilateral	9312	UMIC	East Asia and Pacific	33938221	2509465801
Malaysia	Malaysia	MYS	MYS	Unknown	No typology	2021-03-01	Bilateral	1	UMIC	East Asia and Pacific	33938221	2509465801
Malaysia	Malaysia	MYS	MYS	Pfizer/BioNTech	Western Early Arriver	2021-04-01	Bilateral	704805	UMIC	East Asia and Pacific	33938221	2509465801
Malaysia	Malaysia	MYS	MYS	Sinovac	Major Chinese	2021-04-01	Bilateral	128096	UMIC	East Asia and Pacific	33938221	2509465801
Malaysia	Malaysia	MYS	MYS	Oxford/AstraZeneca	Cosmopolitan	2021-04-01	Bilateral	2	UMIC	East Asia and Pacific	33938221	2509465801
Malaysia	Malaysia	MYS	MYS	Pfizer/BioNTech	Western Early Arriver	2021-05-01	Bilateral	1060172	UMIC	East Asia and Pacific	33938221	2509465801
Malaysia	Malaysia	MYS	MYS	Sinovac	Major Chinese	2021-05-01	Bilateral	420910	UMIC	East Asia and Pacific	33938221	2509465801
Malaysia	Malaysia	MYS	MYS	Oxford/AstraZeneca	Cosmopolitan	2021-05-01	Bilateral	255311	UMIC	East Asia and Pacific	33938221	2509465801
Malaysia	Malaysia	MYS	MYS	Oxford/AstraZeneca	Cosmopolitan	2021-06-01	Bilateral	671788	UMIC	East Asia and Pacific	33938221	2509465801
Malaysia	Malaysia	MYS	MYS	Pfizer/BioNTech	Western Early Arriver	2021-06-01	Bilateral	2067526	UMIC	East Asia and Pacific	33938221	2509465801
Malaysia	Malaysia	MYS	MYS	Sinovac	Major Chinese	2021-06-01	Bilateral	3047347	UMIC	East Asia and Pacific	33938221	2509465801
Malaysia	Malaysia	MYS	MYS	Unknown	No typology	2021-06-01	Bilateral	2	UMIC	East Asia and Pacific	33938221	2509465801
Malaysia	Malaysia	MYS	MYS	Unknown	No typology	2021-07-01	Bilateral	2	UMIC	East Asia and Pacific	33938221	2509465801
Malaysia	Malaysia	MYS	MYS	Oxford/AstraZeneca	Cosmopolitan	2021-07-01	Bilateral	878043	UMIC	East Asia and Pacific	33938221	2509465801
Malaysia	Malaysia	MYS	MYS	Pfizer/BioNTech	Western Early Arriver	2021-07-01	Bilateral	4794334	UMIC	East Asia and Pacific	33938221	2509465801
Malaysia	Malaysia	MYS	MYS	Sinovac	Major Chinese	2021-07-01	Bilateral	8425182	UMIC	East Asia and Pacific	33938221	2509465801
Malaysia	Malaysia	MYS	MYS	Pfizer/BioNTech	Western Early Arriver	2021-08-01	Bilateral	7690097	UMIC	East Asia and Pacific	33938221	2509465801
Malaysia	Malaysia	MYS	MYS	Sinovac	Major Chinese	2021-08-01	Bilateral	6928933	UMIC	East Asia and Pacific	33938221	2509465801
Malaysia	Malaysia	MYS	MYS	Unknown	No typology	2021-08-01	Bilateral	1	UMIC	East Asia and Pacific	33938221	2509465801
Malaysia	Malaysia	MYS	MYS	Oxford/AstraZeneca	Cosmopolitan	2021-08-01	Bilateral	1240119	UMIC	East Asia and Pacific	33938221	2509465801
Malaysia	Malaysia	MYS	MYS	Pfizer/BioNTech	Western Early Arriver	2021-09-01	Bilateral	6784694	UMIC	East Asia and Pacific	33938221	2509465801
Malaysia	Malaysia	MYS	MYS	Sinovac	Major Chinese	2021-09-01	Bilateral	2647013	UMIC	East Asia and Pacific	33938221	2509465801
Malaysia	Malaysia	MYS	MYS	Unknown	No typology	2021-09-01	Bilateral	1418	UMIC	East Asia and Pacific	33938221	2509465801
Malaysia	Malaysia	MYS	MYS	Oxford/AstraZeneca	Cosmopolitan	2021-09-01	Bilateral	782016	UMIC	East Asia and Pacific	33938221	2509465801
Malaysia	Malaysia	MYS	MYS	Oxford/AstraZeneca	Cosmopolitan	2021-10-01	Bilateral	614545	UMIC	East Asia and Pacific	33938221	2509465801
Malaysia	Malaysia	MYS	MYS	Pfizer/BioNTech	Western Early Arriver	2021-10-01	Bilateral	5237946	UMIC	East Asia and Pacific	33938221	2509465801
Malaysia	Malaysia	MYS	MYS	Sinovac	Major Chinese	2021-10-01	Bilateral	386174	UMIC	East Asia and Pacific	33938221	2509465801
Malaysia	Malaysia	MYS	MYS	Unknown	No typology	2021-10-01	Bilateral	10435	UMIC	East Asia and Pacific	33938221	2509465801
Malaysia	Malaysia	MYS	MYS	Oxford/AstraZeneca	Cosmopolitan	2021-11-01	Bilateral	35545	UMIC	East Asia and Pacific	33938221	2509465801
Malaysia	Malaysia	MYS	MYS	Pfizer/BioNTech	Western Early Arriver	2021-11-01	Bilateral	3070782	UMIC	East Asia and Pacific	33938221	2509465801
Malaysia	Malaysia	MYS	MYS	Sinovac	Major Chinese	2021-11-01	Bilateral	176558	UMIC	East Asia and Pacific	33938221	2509465801
Malaysia	Malaysia	MYS	MYS	Unknown	No typology	2021-11-01	Bilateral	14993	UMIC	East Asia and Pacific	33938221	2509465801
Malaysia	Malaysia	MYS	MYS	Oxford/AstraZeneca	Cosmopolitan	2021-12-01	Bilateral	111834	UMIC	East Asia and Pacific	33938221	2509465801
Malaysia	Malaysia	MYS	MYS	Pfizer/BioNTech	Western Early Arriver	2021-12-01	Bilateral	3747326	UMIC	East Asia and Pacific	33938221	2509465801
Malaysia	Malaysia	MYS	MYS	Sinovac	Major Chinese	2021-12-01	Bilateral	650253	UMIC	East Asia and Pacific	33938221	2509465801
Malaysia	Malaysia	MYS	MYS	Unknown	No typology	2021-12-01	Bilateral	9951	UMIC	East Asia and Pacific	33938221	2509465801
Malaysia	Malaysia	MYS	MYS	Oxford/AstraZeneca	Cosmopolitan	2022-01-01	Bilateral	1317291	UMIC	East Asia and Pacific	33938221	2509465801
Malaysia	Malaysia	MYS	MYS	Pfizer/BioNTech	Western Early Arriver	2022-01-01	Bilateral	4808221	UMIC	East Asia and Pacific	33938221	2509465801
Malaysia	Malaysia	MYS	MYS	Sinovac	Major Chinese	2022-01-01	Bilateral	319364	UMIC	East Asia and Pacific	33938221	2509465801
Malaysia	Malaysia	MYS	MYS	Unknown	No typology	2022-01-01	Bilateral	3318	UMIC	East Asia and Pacific	33938221	2509465801
Malaysia	Malaysia	MYS	MYS	Oxford/AstraZeneca	Cosmopolitan	2022-02-01	Bilateral	267927	UMIC	East Asia and Pacific	33938221	2509465801
Malaysia	Malaysia	MYS	MYS	Pfizer/BioNTech	Western Early Arriver	2022-02-01	Bilateral	3431624	UMIC	East Asia and Pacific	33938221	2509465801
Malaysia	Malaysia	MYS	MYS	Sinovac	Major Chinese	2022-02-01	Bilateral	292392	UMIC	East Asia and Pacific	33938221	2509465801
Malaysia	Malaysia	MYS	MYS	Unknown	No typology	2022-02-01	Bilateral	1183	UMIC	East Asia and Pacific	33938221	2509465801
Malaysia	Malaysia	MYS	MYS	Oxford/AstraZeneca	Cosmopolitan	2022-03-01	Bilateral	71372	UMIC	East Asia and Pacific	33938221	2509465801
Malaysia	Malaysia	MYS	MYS	Pfizer/BioNTech	Western Early Arriver	2022-03-01	Bilateral	1619153	UMIC	East Asia and Pacific	33938221	2509465801
Malaysia	Malaysia	MYS	MYS	Sinovac	Major Chinese	2022-03-01	Bilateral	143329	UMIC	East Asia and Pacific	33938221	2509465801
Malaysia	Malaysia	MYS	MYS	Unknown	No typology	2022-03-01	Bilateral	6325	UMIC	East Asia and Pacific	33938221	2509465801
Malaysia	Malaysia	MYS	MYS	Oxford/AstraZeneca	Cosmopolitan	2022-04-01	Bilateral	16012	UMIC	East Asia and Pacific	33938221	2509465801
Malaysia	Malaysia	MYS	MYS	Pfizer/BioNTech	Western Early Arriver	2022-04-01	Bilateral	1471447	UMIC	East Asia and Pacific	33938221	2509465801
Malaysia	Malaysia	MYS	MYS	Sinovac	Major Chinese	2022-04-01	Bilateral	63733	UMIC	East Asia and Pacific	33938221	2509465801
Malaysia	Malaysia	MYS	MYS	Unknown	No typology	2022-04-01	Bilateral	377	UMIC	East Asia and Pacific	33938221	2509465801
Malaysia	Malaysia	MYS	MYS	Oxford/AstraZeneca	Cosmopolitan	2022-05-01	Bilateral	3996	UMIC	East Asia and Pacific	33938221	2509465801
Malaysia	Malaysia	MYS	MYS	Pfizer/BioNTech	Western Early Arriver	2022-05-01	Bilateral	668891	UMIC	East Asia and Pacific	33938221	2509465801
Malaysia	Malaysia	MYS	MYS	Sinovac	Major Chinese	2022-05-01	Bilateral	21561	UMIC	East Asia and Pacific	33938221	2509465801
Malaysia	Malaysia	MYS	MYS	Unknown	No typology	2022-05-01	Bilateral	70	UMIC	East Asia and Pacific	33938221	2509465801
Malaysia	Malaysia	MYS	MYS	Oxford/AstraZeneca	Cosmopolitan	2022-06-01	Bilateral	904	UMIC	East Asia and Pacific	33938221	2509465801
Malaysia	Malaysia	MYS	MYS	Pfizer/BioNTech	Western Early Arriver	2022-06-01	Bilateral	272547	UMIC	East Asia and Pacific	33938221	2509465801
Malaysia	Malaysia	MYS	MYS	Sinovac	Major Chinese	2022-06-01	Bilateral	10646	UMIC	East Asia and Pacific	33938221	2509465801
Malaysia	Malaysia	MYS	MYS	Unknown	No typology	2022-06-01	Bilateral	61	UMIC	East Asia and Pacific	33938221	2509465801
Malaysia	Malaysia	MYS	MYS	Oxford/AstraZeneca	Cosmopolitan	2022-07-01	Bilateral	1120	UMIC	East Asia and Pacific	33938221	2509465801
Malaysia	Malaysia	MYS	MYS	Pfizer/BioNTech	Western Early Arriver	2022-07-01	Bilateral	229494	UMIC	East Asia and Pacific	33938221	2509465801
Malaysia	Malaysia	MYS	MYS	Sinovac	Major Chinese	2022-07-01	Bilateral	4830	UMIC	East Asia and Pacific	33938221	2509465801
Malaysia	Malaysia	MYS	MYS	Unknown	No typology	2022-07-01	Bilateral	72	UMIC	East Asia and Pacific	33938221	2509465801
Malaysia	Malaysia	MYS	MYS	Oxford/AstraZeneca	Cosmopolitan	2022-08-01	Bilateral	11	UMIC	East Asia and Pacific	33938221	2509465801
Malaysia	Malaysia	MYS	MYS	Pfizer/BioNTech	Western Early Arriver	2022-08-01	Bilateral	80476	UMIC	East Asia and Pacific	33938221	2509465801
Malaysia	Malaysia	MYS	MYS	Sinovac	Major Chinese	2022-08-01	Bilateral	3090	UMIC	East Asia and Pacific	33938221	2509465801
Malaysia	Malaysia	MYS	MYS	Unknown	No typology	2022-08-01	Bilateral	98	UMIC	East Asia and Pacific	33938221	2509465801
Malaysia	Malaysia	MYS	MYS	Oxford/AstraZeneca	Cosmopolitan	2022-09-01	Bilateral	1	UMIC	East Asia and Pacific	33938221	2509465801
Malaysia	Malaysia	MYS	MYS	Pfizer/BioNTech	Western Early Arriver	2022-09-01	Bilateral	39835	UMIC	East Asia and Pacific	33938221	2509465801
Malaysia	Malaysia	MYS	MYS	Sinovac	Major Chinese	2022-09-01	Bilateral	2357	UMIC	East Asia and Pacific	33938221	2509465801
Malaysia	Malaysia	MYS	MYS	Unknown	No typology	2022-09-01	Bilateral	75	UMIC	East Asia and Pacific	33938221	2509465801
Malaysia	Malaysia	MYS	MYS	Oxford/AstraZeneca	Cosmopolitan	2022-10-01	Bilateral	8	UMIC	East Asia and Pacific	33938221	2509465801
Malaysia	Malaysia	MYS	MYS	Pfizer/BioNTech	Western Early Arriver	2022-10-01	Bilateral	24248	UMIC	East Asia and Pacific	33938221	2509465801
Malaysia	Malaysia	MYS	MYS	Sinovac	Major Chinese	2022-10-01	Bilateral	1822	UMIC	East Asia and Pacific	33938221	2509465801
Malaysia	Malaysia	MYS	MYS	Unknown	No typology	2022-10-01	Bilateral	34	UMIC	East Asia and Pacific	33938221	2509465801
Malaysia	Malaysia	MYS	MYS	Oxford/AstraZeneca	Cosmopolitan	2022-11-01	Bilateral	2	UMIC	East Asia and Pacific	33938221	2509465801
Malaysia	Malaysia	MYS	MYS	Pfizer/BioNTech	Western Early Arriver	2022-11-01	Bilateral	21672	UMIC	East Asia and Pacific	33938221	2509465801
Malaysia	Malaysia	MYS	MYS	Sinovac	Major Chinese	2022-11-01	Bilateral	1807	UMIC	East Asia and Pacific	33938221	2509465801
Malaysia	Malaysia	MYS	MYS	Unknown	No typology	2022-11-01	Bilateral	34	UMIC	East Asia and Pacific	33938221	2509465801
Malaysia	Malaysia	MYS	MYS	Oxford/AstraZeneca	Cosmopolitan	2022-12-01	Bilateral	2	UMIC	East Asia and Pacific	33938221	2509465801
Malaysia	Malaysia	MYS	MYS	Pfizer/BioNTech	Western Early Arriver	2022-12-01	Bilateral	21718	UMIC	East Asia and Pacific	33938221	2509465801
Malaysia	Malaysia	MYS	MYS	Sinovac	Major Chinese	2022-12-01	Bilateral	1719	UMIC	East Asia and Pacific	33938221	2509465801
Malaysia	Malaysia	MYS	MYS	Unknown	No typology	2022-12-01	Bilateral	39	UMIC	East Asia and Pacific	33938221	2509465801
Maldives	Maldives	MDV	MDV	Oxford/AstraZeneca	Cosmopolitan	2021-03-01	Bilateral	100000	UMIC	South Asia	523787	2509465801
Mauritius	Mauritius	MUS	MUS	Oxford/AstraZeneca	Cosmopolitan	2021-02-01	Bilateral	100000	UMIC	Eastern and Southern Africa	1262523	2509465801
Mauritius	Mauritius	MUS	MUS	Bharat Biotech	Small MIC	2021-03-01	Bilateral	200000	UMIC	Eastern and Southern Africa	1262523	2509465801
Mauritius	Mauritius	MUS	MUS	Sputnik V	Russian	2021-06-01	Bilateral	60000	UMIC	Eastern and Southern Africa	1262523	2509465801
Mauritius	Mauritius	MUS	MUS	Sputnik V	Russian	2021-07-01	Bilateral	60000	UMIC	Eastern and Southern Africa	1262523	2509465801
Mexico	Mexico	MEX	MEX	Pfizer/BioNTech	Western Early Arriver	2020-12-01	Bilateral	53625	UMIC	Latin America and Caribbean	127504125	2509465801
Mexico	Mexico	MEX	MEX	Pfizer/BioNTech	Western Early Arriver	2021-01-01	Bilateral	712725	UMIC	Latin America and Caribbean	127504125	2509465801
Mexico	Mexico	MEX	MEX	Sputnik V	Russian	2021-02-01	Bilateral	200000	UMIC	Latin America and Caribbean	127504125	2509465801
Mexico	Mexico	MEX	MEX	Pfizer/BioNTech	Western Early Arriver	2021-02-01	Bilateral	1003275	UMIC	Latin America and Caribbean	127504125	2509465801
Mexico	Mexico	MEX	MEX	Oxford/AstraZeneca	Cosmopolitan	2021-02-01	Bilateral	870000	UMIC	Latin America and Caribbean	127504125	2509465801
Mexico	Mexico	MEX	MEX	Sinovac	Major Chinese	2021-02-01	Bilateral	1000000	UMIC	Latin America and Caribbean	127504125	2509465801
Mexico	Mexico	MEX	MEX	CanSino	Small MIC	2021-03-01	Bilateral	955720	UMIC	Latin America and Caribbean	127504125	2509465801
Mexico	Mexico	MEX	MEX	Sputnik V	Russian	2021-03-01	Bilateral	700000	UMIC	Latin America and Caribbean	127504125	2509465801
Mexico	Mexico	MEX	MEX	Pfizer/BioNTech	Western Early Arriver	2021-03-01	Bilateral	3411525	UMIC	Latin America and Caribbean	127504125	2509465801
Mexico	Mexico	MEX	MEX	Sinovac	Major Chinese	2021-03-01	Bilateral	3000000	UMIC	Latin America and Caribbean	127504125	2509465801
Mexico	Mexico	MEX	MEX	CanSino	Small MIC	2021-04-01	Bilateral	2180700	UMIC	Latin America and Caribbean	127504125	2509465801
Mexico	Mexico	MEX	MEX	Sputnik V	Russian	2021-04-01	Bilateral	1000000	UMIC	Latin America and Caribbean	127504125	2509465801
Mexico	Mexico	MEX	MEX	Pfizer/BioNTech	Western Early Arriver	2021-04-01	Bilateral	5478915	UMIC	Latin America and Caribbean	127504125	2509465801
Mexico	Mexico	MEX	MEX	Sinovac	Major Chinese	2021-04-01	Bilateral	1000000	UMIC	Latin America and Caribbean	127504125	2509465801
Mexico	Mexico	MEX	MEX	CanSino	Small MIC	2021-05-01	Bilateral	1508890	UMIC	Latin America and Caribbean	127504125	2509465801
Mexico	Mexico	MEX	MEX	Sputnik V	Russian	2021-05-01	Bilateral	500000	UMIC	Latin America and Caribbean	127504125	2509465801
Mexico	Mexico	MEX	MEX	Pfizer/BioNTech	Western Early Arriver	2021-05-01	Bilateral	3989700	UMIC	Latin America and Caribbean	127504125	2509465801
Mexico	Mexico	MEX	MEX	Sinovac	Major Chinese	2021-05-01	Bilateral	2000000	UMIC	Latin America and Caribbean	127504125	2509465801
Mexico	Mexico	MEX	MEX	Oxford/AstraZeneca	Cosmopolitan	2021-05-01	Bilateral	4299500	UMIC	Latin America and Caribbean	127504125	2509465801
Mexico	Mexico	MEX	MEX	Oxford/AstraZeneca	Cosmopolitan	2021-06-01	Bilateral	4885400	UMIC	Latin America and Caribbean	127504125	2509465801
Mexico	Mexico	MEX	MEX	CanSino	Small MIC	2021-06-01	Bilateral	212890	UMIC	Latin America and Caribbean	127504125	2509465801
Mexico	Mexico	MEX	MEX	Sputnik V	Russian	2021-06-01	Bilateral	1700000	UMIC	Latin America and Caribbean	127504125	2509465801
Mexico	Mexico	MEX	MEX	Pfizer/BioNTech	Western Early Arriver	2021-06-01	Bilateral	6714630	UMIC	Latin America and Caribbean	127504125	2509465801
Mexico	Mexico	MEX	MEX	Sinovac	Major Chinese	2021-06-01	Bilateral	2000000	UMIC	Latin America and Caribbean	127504125	2509465801
Mexico	Mexico	MEX	MEX	Janssen	Western Latecomer	2021-06-01	Bilateral	1350000	UMIC	Latin America and Caribbean	127504125	2509465801
Mexico	Mexico	MEX	MEX	Oxford/AstraZeneca	Cosmopolitan	2021-07-01	Bilateral	13313400	UMIC	Latin America and Caribbean	127504125	2509465801
Mexico	Mexico	MEX	MEX	CanSino	Small MIC	2021-07-01	Bilateral	1243570	UMIC	Latin America and Caribbean	127504125	2509465801
Mexico	Mexico	MEX	MEX	Sputnik V	Russian	2021-07-01	Bilateral	300000	UMIC	Latin America and Caribbean	127504125	2509465801
Mexico	Mexico	MEX	MEX	Sinovac	Major Chinese	2021-07-01	Bilateral	11000000	UMIC	Latin America and Caribbean	127504125	2509465801
Mexico	Mexico	MEX	MEX	Pfizer/BioNTech	Western Early Arriver	2021-07-01	Bilateral	2798640	UMIC	Latin America and Caribbean	127504125	2509465801
Mexico	Mexico	MEX	MEX	Oxford/AstraZeneca	Cosmopolitan	2021-08-01	Bilateral	4372700	UMIC	Latin America and Caribbean	127504125	2509465801
Mexico	Mexico	MEX	MEX	CanSino	Small MIC	2021-08-01	Bilateral	1193640	UMIC	Latin America and Caribbean	127504125	2509465801
Mexico	Mexico	MEX	MEX	Sputnik V	Russian	2021-08-01	Bilateral	250000	UMIC	Latin America and Caribbean	127504125	2509465801
Mexico	Mexico	MEX	MEX	Pfizer/BioNTech	Western Early Arriver	2021-08-01	Bilateral	4836780	UMIC	Latin America and Caribbean	127504125	2509465801
Mexico	Mexico	MEX	MEX	CanSino	Small MIC	2021-09-01	Bilateral	854520	UMIC	Latin America and Caribbean	127504125	2509465801
Mexico	Mexico	MEX	MEX	Sputnik V	Russian	2021-09-01	Bilateral	2250000	UMIC	Latin America and Caribbean	127504125	2509465801
Mexico	Mexico	MEX	MEX	Pfizer/BioNTech	Western Early Arriver	2021-09-01	Bilateral	2990520	UMIC	Latin America and Caribbean	127504125	2509465801
Mexico	Mexico	MEX	MEX	Oxford/AstraZeneca	Cosmopolitan	2021-09-01	Bilateral	7438900	UMIC	Latin America and Caribbean	127504125	2509465801
Mexico	Mexico	MEX	MEX	CanSino	Small MIC	2021-10-01	Bilateral	2992640	UMIC	Latin America and Caribbean	127504125	2509465801
Mexico	Mexico	MEX	MEX	Sputnik V	Russian	2021-10-01	Bilateral	12200000	UMIC	Latin America and Caribbean	127504125	2509465801
Mexico	Mexico	MEX	MEX	Pfizer/BioNTech	Western Early Arriver	2021-10-01	Bilateral	2375100	UMIC	Latin America and Caribbean	127504125	2509465801
Mexico	Mexico	MEX	MEX	Oxford/AstraZeneca	Cosmopolitan	2021-10-01	Bilateral	19358900	UMIC	Latin America and Caribbean	127504125	2509465801
Mexico	Mexico	MEX	MEX	Oxford/AstraZeneca	Cosmopolitan	2021-11-01	Bilateral	12247400	UMIC	Latin America and Caribbean	127504125	2509465801
Mexico	Mexico	MEX	MEX	CanSino	Small MIC	2021-11-01	Bilateral	2982270	UMIC	Latin America and Caribbean	127504125	2509465801
Mexico	Mexico	MEX	MEX	Pfizer/BioNTech	Western Early Arriver	2021-11-01	Bilateral	6495840	UMIC	Latin America and Caribbean	127504125	2509465801
Mexico	Mexico	MEX	MEX	Sputnik V	Russian	2021-12-01	Bilateral	900000	UMIC	Latin America and Caribbean	127504125	2509465801
Mexico	Mexico	MEX	MEX	Pfizer/BioNTech	Western Early Arriver	2021-12-01	Bilateral	9109620	UMIC	Latin America and Caribbean	127504125	2509465801
Mexico	Mexico	MEX	MEX	Oxford/AstraZeneca	Cosmopolitan	2021-12-01	Bilateral	6692800	UMIC	Latin America and Caribbean	127504125	2509465801
Mexico	Mexico	MEX	MEX	Pfizer/BioNTech	Western Early Arriver	2022-01-01	Bilateral	204750	UMIC	Latin America and Caribbean	127504125	2509465801
Mexico	Mexico	MEX	MEX	Moderna	Western Early Arriver	2022-01-01	Bilateral	2772000	UMIC	Latin America and Caribbean	127504125	2509465801
Mexico	Mexico	MEX	MEX	Oxford/AstraZeneca	Cosmopolitan	2022-02-01	Bilateral	15198500	UMIC	Latin America and Caribbean	127504125	2509465801
Mexico	Mexico	MEX	MEX	Oxford/AstraZeneca	Cosmopolitan	2022-02-01	Bilateral	1160000	UMIC	Latin America and Caribbean	127504125	2509465801
Mexico	Mexico	MEX	MEX	Oxford/AstraZeneca	Cosmopolitan	2022-03-01	Bilateral	7825800	UMIC	Latin America and Caribbean	127504125	2509465801
Mexico	Mexico	MEX	MEX	Pfizer/BioNTech	Western Early Arriver	2022-06-01	Bilateral	3204000	UMIC	Latin America and Caribbean	127504125	2509465801
Mexico	Mexico	MEX	MEX	Pfizer/BioNTech	Western Early Arriver	2022-07-01	Bilateral	4794000	UMIC	Latin America and Caribbean	127504125	2509465801
Mexico	Mexico	MEX	MEX	Abdala	Small MIC	2022-11-01	Bilateral	4092500	UMIC	Latin America and Caribbean	127504125	2509465801
Mexico	Mexico	MEX	MEX	Abdala	Small MIC	2022-12-01	Bilateral	4907500	UMIC	Latin America and Caribbean	127504125	2509465801
Moldova (the Republic of)	Moldova	MDA	MDA	Sinovac	Major Chinese	2021-04-01	Bilateral	100000	UMIC	Eastern Europe and Central Asia	2592477	2509465801
Moldova (the Republic of)	Moldova	MDA	MDA	Pfizer/BioNTech	Western Early Arriver	2021-07-01	Bilateral	30420	UMIC	Eastern Europe and Central Asia	2592477	2509465801
Moldova (the Republic of)	Moldova	MDA	MDA	Pfizer/BioNTech	Western Early Arriver	2021-08-01	Bilateral	5850	UMIC	Eastern Europe and Central Asia	2592477	2509465801
Moldova (the Republic of)	Moldova	MDA	MDA	Pfizer/BioNTech	Western Early Arriver	2021-09-01	Bilateral	86580	UMIC	Eastern Europe and Central Asia	2592477	2509465801
Moldova (the Republic of)	Moldova	MDA	MDA	Pfizer/BioNTech	Western Early Arriver	2021-10-01	Bilateral	26910	UMIC	Eastern Europe and Central Asia	2592477	2509465801
Moldova (the Republic of)	Moldova	MDA	MDA	Pfizer/BioNTech	Western Early Arriver	2021-11-01	Bilateral	32760	UMIC	Eastern Europe and Central Asia	2592477	2509465801
Moldova (the Republic of)	Moldova	MDA	MDA	Pfizer/BioNTech	Western Early Arriver	2021-12-01	Bilateral	173160	UMIC	Eastern Europe and Central Asia	2592477	2509465801
Monaco	Monaco	MCO	MCO	Pfizer/BioNTech	Western Early Arriver	2021-01-01	Bilateral	5000	HIC	Western Europe	36469	1244033044
Monaco	Monaco	MCO	MCO	Pfizer/BioNTech	Western Early Arriver	2021-03-01	Bilateral	5000	HIC	Western Europe	36469	1244033044
Mongolia	Mongolia	MNG	MNG	Sputnik V	Russian	2021-02-01	Bilateral	10000	LoMIC	East Asia and Pacific	3398366	3431731057
Mongolia	Mongolia	MNG	MNG	Sinopharm	Major Chinese	2021-04-01	Bilateral	1534400	LoMIC	East Asia and Pacific	3398366	3431731057
Mongolia	Mongolia	MNG	MNG	Sputnik V	Russian	2021-05-01	Bilateral	40000	LoMIC	East Asia and Pacific	3398366	3431731057
Mongolia	Mongolia	MNG	MNG	Sinopharm	Major Chinese	2021-05-01	Bilateral	465600	LoMIC	East Asia and Pacific	3398366	3431731057
Mongolia	Mongolia	MNG	MNG	Pfizer/BioNTech	Western Early Arriver	2021-06-01	Bilateral	255060	LoMIC	East Asia and Pacific	3398366	3431731057
Mongolia	Mongolia	MNG	MNG	Sputnik V	Russian	2021-07-01	Bilateral	40000	LoMIC	East Asia and Pacific	3398366	3431731057
Mongolia	Mongolia	MNG	MNG	Pfizer/BioNTech	Western Early Arriver	2021-07-01	Bilateral	294900	LoMIC	East Asia and Pacific	3398366	3431731057
Mongolia	Mongolia	MNG	MNG	Pfizer/BioNTech	Western Early Arriver	2021-08-01	Bilateral	386100	LoMIC	East Asia and Pacific	3398366	3431731057
Montenegro	Montenegro	MNE	MNE	Sputnik V	Russian	2021-02-01	Bilateral	5000	UMIC	Eastern Europe and Central Asia	616159	2509465801
Montenegro	Montenegro	MNE	MNE	Sputnik V	Russian	2021-03-01	Bilateral	5000	UMIC	Eastern Europe and Central Asia	616159	2509465801
Montenegro	Montenegro	MNE	MNE	Sinopharm	Major Chinese	2021-04-01	Bilateral	201200	UMIC	Eastern Europe and Central Asia	616159	2509465801
Montenegro	Montenegro	MNE	MNE	Sinopharm	Major Chinese	2021-06-01	Bilateral	200000	UMIC	Eastern Europe and Central Asia	616159	2509465801
Montenegro	Montenegro	MNE	MNE	Sputnik V	Russian	2021-10-01	Bilateral	40000	UMIC	Eastern Europe and Central Asia	616159	2509465801
Morocco	Morocco	MAR	MAR	Oxford/AstraZeneca	Cosmopolitan	2021-01-01	Bilateral	2000000	LoMIC	Middle East and North Africa	37457971	3431731057
Morocco	Morocco	MAR	MAR	Sinopharm	Major Chinese	2021-01-01	Bilateral	500000	LoMIC	Middle East and North Africa	37457971	3431731057
Morocco	Morocco	MAR	MAR	Oxford/AstraZeneca	Cosmopolitan	2021-02-01	Bilateral	5000000	LoMIC	Middle East and North Africa	37457971	3431731057
Morocco	Morocco	MAR	MAR	Sinopharm	Major Chinese	2021-02-01	Bilateral	500000	LoMIC	Middle East and North Africa	37457971	3431731057
Morocco	Morocco	MAR	MAR	Sinopharm	Major Chinese	2021-03-01	Bilateral	500000	LoMIC	Middle East and North Africa	37457971	3431731057
Morocco	Morocco	MAR	MAR	Sinopharm	Major Chinese	2021-04-01	Bilateral	500000	LoMIC	Middle East and North Africa	37457971	3431731057
Morocco	Morocco	MAR	MAR	Sinopharm	Major Chinese	2021-05-01	Bilateral	7000000	LoMIC	Middle East and North Africa	37457971	3431731057
Morocco	Morocco	MAR	MAR	Sinopharm	Major Chinese	2021-06-01	Bilateral	1000000	LoMIC	Middle East and North Africa	37457971	3431731057
Morocco	Morocco	MAR	MAR	Sinopharm	Major Chinese	2021-07-01	Bilateral	7000000	LoMIC	Middle East and North Africa	37457971	3431731057
Morocco	Morocco	MAR	MAR	Pfizer/BioNTech	Western Early Arriver	2021-08-01	Bilateral	1825000	LoMIC	Middle East and North Africa	37457971	3431731057
Morocco	Morocco	MAR	MAR	Sinopharm	Major Chinese	2021-08-01	Bilateral	1000000	LoMIC	Middle East and North Africa	37457971	3431731057
Morocco	Morocco	MAR	MAR	Pfizer/BioNTech	Western Early Arriver	2021-09-01	Bilateral	682000	LoMIC	Middle East and North Africa	37457971	3431731057
Mozambique	Mozambique	MOZ	MOZ	Sinopharm	Major Chinese	2021-07-01	Bilateral	1500000	LIC	Eastern and Southern Africa	32969518	737604965
Myanmar	Myanmar	MMR	MMR	Oxford/AstraZeneca	Cosmopolitan	2021-02-01	Bilateral	2000000	LoMIC	East Asia and Pacific	54179306	3431731057
Myanmar	Myanmar	MMR	MMR	Sinopharm	Major Chinese	2021-08-01	Bilateral	2000000	LoMIC	East Asia and Pacific	54179306	3431731057
Myanmar	Myanmar	MMR	MMR	Sinovac	Major Chinese	2021-08-01	Bilateral	1000000	LoMIC	East Asia and Pacific	54179306	3431731057
Myanmar	Myanmar	MMR	MMR	Sinopharm	Major Chinese	2021-09-01	Bilateral	8000000	LoMIC	East Asia and Pacific	54179306	3431731057
Myanmar	Myanmar	MMR	MMR	Sinopharm	Major Chinese	2021-10-01	Bilateral	8000000	LoMIC	East Asia and Pacific	54179306	3431731057
Myanmar	Myanmar	MMR	MMR	Sinovac	Major Chinese	2021-11-01	Bilateral	1000000	LoMIC	East Asia and Pacific	54179306	3431731057
Myanmar	Myanmar	MMR	MMR	Oxford/AstraZeneca	Cosmopolitan	2021-12-01	Bilateral	13400000	LoMIC	East Asia and Pacific	54179306	3431731057
Myanmar	Myanmar	MMR	MMR	Sputnik Light	Russian	2022-01-01	Bilateral	1000000	LoMIC	East Asia and Pacific	54179306	3431731057
Namibia	Namibia	NAM	NAM	Sinopharm	Major Chinese	2021-07-01	Bilateral	250000	UMIC	Eastern and Southern Africa	2567012	2509465801
Nepal	Nepal	NPL	NPL	Oxford/AstraZeneca	Cosmopolitan	2021-02-01	Bilateral	1000000	LoMIC	South Asia	30547580	3431731057
Nepal	Nepal	NPL	NPL	Sinopharm	Major Chinese	2021-07-01	Bilateral	800000	LoMIC	South Asia	30547580	3431731057
Nepal	Nepal	NPL	NPL	Oxford/AstraZeneca	Cosmopolitan	2021-10-01	Bilateral	1000000	LoMIC	South Asia	30547580	3431731057
New Zealand	New Zealand	NZL	NZL	Pfizer/BioNTech	Western Early Arriver	2021-07-01	Bilateral	520000	HIC	East Asia and Pacific	5124100	1244033044
New Zealand	New Zealand	NZL	NZL	Oxford/AstraZeneca	Cosmopolitan	2021-11-01	Bilateral	100000	HIC	East Asia and Pacific	5124100	1244033044
New Zealand	New Zealand	NZL	NZL	Novavax	Western Latecomer	2022-04-01	Bilateral	252000	HIC	East Asia and Pacific	5124100	1244033044
New Zealand	New Zealand	NZL	NZL	Novavax	Western Latecomer	2022-09-01	Bilateral	756000	HIC	East Asia and Pacific	5124100	1244033044
Nicaragua	Nicaragua	NIC	NIC	Abdala	Small MIC	2021-10-01	Bilateral	600000	LoMIC	Latin America and Caribbean	6948392	3431731057
Nicaragua	Nicaragua	NIC	NIC	Soberana 2	Small MIC	2021-10-01	Bilateral	600000	LoMIC	Latin America and Caribbean	6948392	3431731057
Republic of North Macedonia	North Macedonia	MKD	MKD	Pfizer/BioNTech	Western Early Arriver	2021-02-01	Bilateral	4680	UMIC	Eastern Europe and Central Asia	2057679	2509465801
Republic of North Macedonia	North Macedonia	MKD	MKD	Sputnik V	Russian	2021-03-01	Bilateral	6000	UMIC	Eastern Europe and Central Asia	2057679	2509465801
Republic of North Macedonia	North Macedonia	MKD	MKD	Pfizer/BioNTech	Western Early Arriver	2021-04-01	Bilateral	10530	UMIC	Eastern Europe and Central Asia	2057679	2509465801
Republic of North Macedonia	North Macedonia	MKD	MKD	Pfizer/BioNTech	Western Early Arriver	2021-05-01	Bilateral	4680	UMIC	Eastern Europe and Central Asia	2057679	2509465801
Republic of North Macedonia	North Macedonia	MKD	MKD	Sinopharm	Major Chinese	2021-05-01	Bilateral	200000	UMIC	Eastern Europe and Central Asia	2057679	2509465801
Republic of North Macedonia	North Macedonia	MKD	MKD	Pfizer/BioNTech	Western Early Arriver	2021-06-01	Bilateral	8190	UMIC	Eastern Europe and Central Asia	2057679	2509465801
Republic of North Macedonia	North Macedonia	MKD	MKD	Sinovac	Major Chinese	2021-06-01	Bilateral	500000	UMIC	Eastern Europe and Central Asia	2057679	2509465801
Norway	Norway	NOR	NOR	Pfizer/BioNTech	Western Early Arriver	2020-12-01	Bilateral	43875	HIC	Western Europe	5457127	1244033044
Norway	Norway	NOR	NOR	Moderna	Western Early Arriver	2021-01-01	Bilateral	9600	HIC	Western Europe	5457127	1244033044
Norway	Norway	NOR	NOR	Pfizer/BioNTech	Western Early Arriver	2021-01-01	Bilateral	178230	HIC	Western Europe	5457127	1244033044
Norway	Norway	NOR	NOR	Oxford/AstraZeneca	Cosmopolitan	2021-02-01	Bilateral	127200	HIC	Western Europe	5457127	1244033044
Norway	Norway	NOR	NOR	Moderna	Western Early Arriver	2021-02-01	Bilateral	33600	HIC	Western Europe	5457127	1244033044
Norway	Norway	NOR	NOR	Pfizer/BioNTech	Western Early Arriver	2021-02-01	Bilateral	211770	HIC	Western Europe	5457127	1244033044
Norway	Norway	NOR	NOR	Oxford/AstraZeneca	Cosmopolitan	2021-03-01	Bilateral	105600	HIC	Western Europe	5457127	1244033044
Norway	Norway	NOR	NOR	Moderna	Western Early Arriver	2021-03-01	Bilateral	74400	HIC	Western Europe	5457127	1244033044
Norway	Norway	NOR	NOR	Pfizer/BioNTech	Western Early Arriver	2021-03-01	Bilateral	272610	HIC	Western Europe	5457127	1244033044
Norway	Norway	NOR	NOR	Oxford/AstraZeneca	Cosmopolitan	2021-04-01	Bilateral	163200	HIC	Western Europe	5457127	1244033044
Norway	Norway	NOR	NOR	Janssen	Western Latecomer	2021-04-01	Bilateral	24000	HIC	Western Europe	5457127	1244033044
Norway	Norway	NOR	NOR	Moderna	Western Early Arriver	2021-04-01	Bilateral	58800	HIC	Western Europe	5457127	1244033044
Norway	Norway	NOR	NOR	Pfizer/BioNTech	Western Early Arriver	2021-04-01	Bilateral	524160	HIC	Western Europe	5457127	1244033044
Norway	Norway	NOR	NOR	Oxford/AstraZeneca	Cosmopolitan	2021-05-01	Bilateral	182400	HIC	Western Europe	5457127	1244033044
Norway	Norway	NOR	NOR	Janssen	Western Latecomer	2021-05-01	Bilateral	134400	HIC	Western Europe	5457127	1244033044
Norway	Norway	NOR	NOR	Moderna	Western Early Arriver	2021-05-01	Bilateral	168000	HIC	Western Europe	5457127	1244033044
Norway	Norway	NOR	NOR	Pfizer/BioNTech	Western Early Arriver	2021-05-01	Bilateral	954720	HIC	Western Europe	5457127	1244033044
Norway	Norway	NOR	NOR	Janssen	Western Latecomer	2021-06-01	Bilateral	120700	HIC	Western Europe	5457127	1244033044
Norway	Norway	NOR	NOR	Moderna	Western Early Arriver	2021-06-01	Bilateral	148800	HIC	Western Europe	5457127	1244033044
Norway	Norway	NOR	NOR	Pfizer/BioNTech	Western Early Arriver	2021-06-01	Bilateral	1182870	HIC	Western Europe	5457127	1244033044
Norway	Norway	NOR	NOR	Janssen	Western Latecomer	2021-07-01	Bilateral	124800	HIC	Western Europe	5457127	1244033044
Norway	Norway	NOR	NOR	Moderna	Western Early Arriver	2021-07-01	Bilateral	204000	HIC	Western Europe	5457127	1244033044
Norway	Norway	NOR	NOR	Pfizer/BioNTech	Western Early Arriver	2021-07-01	Bilateral	1063530	HIC	Western Europe	5457127	1244033044
Norway	Norway	NOR	NOR	Moderna	Western Early Arriver	2021-08-01	Bilateral	1409200	HIC	Western Europe	5457127	1244033044
Norway	Norway	NOR	NOR	Pfizer/BioNTech	Western Early Arriver	2021-08-01	Bilateral	1296360	HIC	Western Europe	5457127	1244033044
Norway	Norway	NOR	NOR	Moderna	Western Early Arriver	2021-09-01	Bilateral	124800	HIC	Western Europe	5457127	1244033044
Norway	Norway	NOR	NOR	Pfizer/BioNTech	Western Early Arriver	2021-09-01	Bilateral	642330	HIC	Western Europe	5457127	1244033044
Norway	Norway	NOR	NOR	Moderna	Western Early Arriver	2021-10-01	Bilateral	475100	HIC	Western Europe	5457127	1244033044
Norway	Norway	NOR	NOR	Pfizer/BioNTech	Western Early Arriver	2021-10-01	Bilateral	577980	HIC	Western Europe	5457127	1244033044
Norway	Norway	NOR	NOR	Pfizer/BioNTech	Western Early Arriver	2021-11-01	Bilateral	561600	HIC	Western Europe	5457127	1244033044
Norway	Norway	NOR	NOR	Pfizer/BioNTech	Western Early Arriver	2021-12-01	Bilateral	719550	HIC	Western Europe	5457127	1244033044
Norway	Norway	NOR	NOR	Moderna	Western Early Arriver	2022-01-01	Bilateral	273700	HIC	Western Europe	5457127	1244033044
Norway	Norway	NOR	NOR	Pfizer/BioNTech	Western Early Arriver	2022-01-01	Bilateral	582660	HIC	Western Europe	5457127	1244033044
Norway	Norway	NOR	NOR	Moderna	Western Early Arriver	2022-02-01	Bilateral	203700	HIC	Western Europe	5457127	1244033044
Norway	Norway	NOR	NOR	Pfizer/BioNTech	Western Early Arriver	2022-02-01	Bilateral	702000	HIC	Western Europe	5457127	1244033044
Norway	Norway	NOR	NOR	Moderna	Western Early Arriver	2022-03-01	Bilateral	110100	HIC	Western Europe	5457127	1244033044
Norway	Norway	NOR	NOR	Pfizer/BioNTech	Western Early Arriver	2022-03-01	Bilateral	702000	HIC	Western Europe	5457127	1244033044
Norway	Norway	NOR	NOR	Moderna	Western Early Arriver	2022-04-01	Bilateral	405600	HIC	Western Europe	5457127	1244033044
Norway	Norway	NOR	NOR	Pfizer/BioNTech	Western Early Arriver	2022-04-01	Bilateral	727740	HIC	Western Europe	5457127	1244033044
Norway	Norway	NOR	NOR	Moderna	Western Early Arriver	2022-05-01	Bilateral	115200	HIC	Western Europe	5457127	1244033044
Norway	Norway	NOR	NOR	Pfizer/BioNTech	Western Early Arriver	2022-05-01	Bilateral	429120	HIC	Western Europe	5457127	1244033044
Norway	Norway	NOR	NOR	Moderna	Western Early Arriver	2022-06-01	Bilateral	168000	HIC	Western Europe	5457127	1244033044
Norway	Norway	NOR	NOR	Moderna	Western Early Arriver	2022-09-01	Bilateral	640800	HIC	Western Europe	5457127	1244033044
Norway	Norway	NOR	NOR	Pfizer/BioNTech	Western Early Arriver	2022-09-01	Bilateral	1776960	HIC	Western Europe	5457127	1244033044
Norway	Norway	NOR	NOR	Moderna	Western Early Arriver	2022-10-01	Bilateral	532350	HIC	Western Europe	5457127	1244033044
Norway	Norway	NOR	NOR	Pfizer/BioNTech	Western Early Arriver	2022-10-01	Bilateral	786240	HIC	Western Europe	5457127	1244033044
Norway	Norway	NOR	NOR	Moderna	Western Early Arriver	2022-11-01	Bilateral	883200	HIC	Western Europe	5457127	1244033044
Norway	Norway	NOR	NOR	Pfizer/BioNTech	Western Early Arriver	2022-11-01	Bilateral	780480	HIC	Western Europe	5457127	1244033044
Norway	Norway	NOR	NOR	Moderna	Western Early Arriver	2022-12-01	Bilateral	560400	HIC	Western Europe	5457127	1244033044
Oman	Oman	OMN	OMN	Pfizer/BioNTech	Western Early Arriver	2020-12-01	Bilateral	15600	HIC	Middle East and North Africa	4576298	1244033044
Oman	Oman	OMN	OMN	Pfizer/BioNTech	Western Early Arriver	2021-01-01	Bilateral	27000	HIC	Middle East and North Africa	4576298	1244033044
Oman	Oman	OMN	OMN	Pfizer/BioNTech	Western Early Arriver	2021-06-01	Bilateral	210000	HIC	Middle East and North Africa	4576298	1244033044
Pakistan	Pakistan	PAK	PAK	Sinopharm	Major Chinese	2021-02-01	Bilateral	500000	LoMIC	South Asia	235824862	3431731057
Pakistan	Pakistan	PAK	PAK	CanSino	Small MIC	2021-03-01	Bilateral	60000	LoMIC	South Asia	235824862	3431731057
Pakistan	Pakistan	PAK	PAK	Sputnik V	Russian	2021-03-01	Bilateral	50000	LoMIC	South Asia	235824862	3431731057
Pakistan	Pakistan	PAK	PAK	Sinopharm	Major Chinese	2021-03-01	Bilateral	501600	LoMIC	South Asia	235824862	3431731057
Pakistan	Pakistan	PAK	PAK	Sinovac	Major Chinese	2021-04-01	Bilateral	500000	LoMIC	South Asia	235824862	3431731057
Pakistan	Pakistan	PAK	PAK	Sinopharm	Major Chinese	2021-04-01	Bilateral	1498400	LoMIC	South Asia	235824862	3431731057
Pakistan	Pakistan	PAK	PAK	CanSino	Small MIC	2021-05-01	Bilateral	195000	LoMIC	South Asia	235824862	3431731057
Pakistan	Pakistan	PAK	PAK	Sinovac	Major Chinese	2021-05-01	Bilateral	4500000	LoMIC	South Asia	235824862	3431731057
Pakistan	Pakistan	PAK	PAK	Pfizer/BioNTech	Western Early Arriver	2021-05-01	Bilateral	106000	LoMIC	South Asia	235824862	3431731057
Pakistan	Pakistan	PAK	PAK	CanSino	Small MIC	2021-06-01	Bilateral	1793539	LoMIC	South Asia	235824862	3431731057
Pakistan	Pakistan	PAK	PAK	Sputnik V	Russian	2021-06-01	Bilateral	150000	LoMIC	South Asia	235824862	3431731057
Pakistan	Pakistan	PAK	PAK	Sinopharm	Major Chinese	2021-06-01	Bilateral	500000	LoMIC	South Asia	235824862	3431731057
Pakistan	Pakistan	PAK	PAK	Sinovac	Major Chinese	2021-06-01	Bilateral	6550000	LoMIC	South Asia	235824862	3431731057
Pakistan	Pakistan	PAK	PAK	CanSino	Small MIC	2021-07-01	Bilateral	1229810	LoMIC	South Asia	235824862	3431731057
Pakistan	Pakistan	PAK	PAK	Pfizer/BioNTech	Western Early Arriver	2021-07-01	Bilateral	21070	LoMIC	South Asia	235824862	3431731057
Pakistan	Pakistan	PAK	PAK	Sinopharm	Major Chinese	2021-07-01	Bilateral	3200000	LoMIC	South Asia	235824862	3431731057
Pakistan	Pakistan	PAK	PAK	Sinovac	Major Chinese	2021-07-01	Bilateral	3000000	LoMIC	South Asia	235824862	3431731057
Pakistan	Pakistan	PAK	PAK	CanSino	Small MIC	2021-08-01	Bilateral	4321500	LoMIC	South Asia	235824862	3431731057
Pakistan	Pakistan	PAK	PAK	Sinovac	Major Chinese	2021-08-01	Bilateral	20000000	LoMIC	South Asia	235824862	3431731057
Pakistan	Pakistan	PAK	PAK	Sinopharm	Major Chinese	2021-08-01	Bilateral	5000000	LoMIC	South Asia	235824862	3431731057
Pakistan	Pakistan	PAK	PAK	CanSino	Small MIC	2021-09-01	Bilateral	503190	LoMIC	South Asia	235824862	3431731057
Pakistan	Pakistan	PAK	PAK	Sputnik V	Russian	2021-09-01	Bilateral	1000000	LoMIC	South Asia	235824862	3431731057
Pakistan	Pakistan	PAK	PAK	Sinopharm	Major Chinese	2021-09-01	Bilateral	8000000	LoMIC	South Asia	235824862	3431731057
Pakistan	Pakistan	PAK	PAK	Sinovac	Major Chinese	2021-09-01	Bilateral	15000000	LoMIC	South Asia	235824862	3431731057
Pakistan	Pakistan	PAK	PAK	Pfizer/BioNTech	Western Early Arriver	2021-09-01	Bilateral	705330	LoMIC	South Asia	235824862	3431731057
Pakistan	Pakistan	PAK	PAK	Sinopharm	Major Chinese	2021-10-01	Bilateral	3000000	LoMIC	South Asia	235824862	3431731057
Pakistan	Pakistan	PAK	PAK	Sinovac	Major Chinese	2021-10-01	Bilateral	3000000	LoMIC	South Asia	235824862	3431731057
Pakistan	Pakistan	PAK	PAK	CanSino	Small MIC	2021-11-01	Bilateral	2600000	LoMIC	South Asia	235824862	3431731057
Pakistan	Pakistan	PAK	PAK	Sputnik V	Russian	2021-11-01	Bilateral	1000000	LoMIC	South Asia	235824862	3431731057
Pakistan	Pakistan	PAK	PAK	Sinovac	Major Chinese	2021-11-01	Bilateral	15000000	LoMIC	South Asia	235824862	3431731057
Pakistan	Pakistan	PAK	PAK	Pfizer/BioNTech	Western Early Arriver	2021-11-01	Bilateral	1480000	LoMIC	South Asia	235824862	3431731057
Pakistan	Pakistan	PAK	PAK	Sinovac	Major Chinese	2021-12-01	Bilateral	20000000	LoMIC	South Asia	235824862	3431731057
Pakistan	Pakistan	PAK	PAK	Pfizer/BioNTech	Western Early Arriver	2021-12-01	Bilateral	500000	LoMIC	South Asia	235824862	3431731057
Panama	Panama	PAN	PAN	Pfizer/BioNTech	Western Early Arriver	2021-01-01	Bilateral	12840	HIC	Latin America and Caribbean	4408581	1244033044
Panama	Panama	PAN	PAN	Pfizer/BioNTech	Western Early Arriver	2021-02-01	Bilateral	145080	HIC	Latin America and Caribbean	4408581	1244033044
Panama	Panama	PAN	PAN	Pfizer/BioNTech	Western Early Arriver	2021-03-01	Bilateral	236230	HIC	Latin America and Caribbean	4408581	1244033044
Panama	Panama	PAN	PAN	Pfizer/BioNTech	Western Early Arriver	2021-04-01	Bilateral	231660	HIC	Latin America and Caribbean	4408581	1244033044
Panama	Panama	PAN	PAN	Pfizer/BioNTech	Western Early Arriver	2021-05-01	Bilateral	1202718	HIC	Latin America and Caribbean	4408581	1244033044
Panama	Panama	PAN	PAN	Oxford/AstraZeneca	Cosmopolitan	2021-05-01	Bilateral	204000	HIC	Latin America and Caribbean	4408581	1244033044
Panama	Panama	PAN	PAN	Oxford/AstraZeneca	Cosmopolitan	2021-06-01	Bilateral	204000	HIC	Latin America and Caribbean	4408581	1244033044
Panama	Panama	PAN	PAN	Pfizer/BioNTech	Western Early Arriver	2021-06-01	Bilateral	127530	HIC	Latin America and Caribbean	4408581	1244033044
Panama	Panama	PAN	PAN	Pfizer/BioNTech	Western Early Arriver	2021-07-01	Bilateral	518310	HIC	Latin America and Caribbean	4408581	1244033044
Panama	Panama	PAN	PAN	Oxford/AstraZeneca	Cosmopolitan	2021-08-01	Bilateral	163200	HIC	Latin America and Caribbean	4408581	1244033044
Panama	Panama	PAN	PAN	Pfizer/BioNTech	Western Early Arriver	2021-08-01	Bilateral	1502280	HIC	Latin America and Caribbean	4408581	1244033044
Panama	Panama	PAN	PAN	Pfizer/BioNTech	Western Early Arriver	2021-09-01	Bilateral	1119690	HIC	Latin America and Caribbean	4408581	1244033044
Panama	Panama	PAN	PAN	Oxford/AstraZeneca	Cosmopolitan	2021-09-01	Bilateral	367200	HIC	Latin America and Caribbean	4408581	1244033044
Panama	Panama	PAN	PAN	Pfizer/BioNTech	Western Early Arriver	2021-10-01	Bilateral	195390	HIC	Latin America and Caribbean	4408581	1244033044
Panama	Panama	PAN	PAN	Pfizer/BioNTech	Western Early Arriver	2021-11-01	Bilateral	198900	HIC	Latin America and Caribbean	4408581	1244033044
Panama	Panama	PAN	PAN	Pfizer/BioNTech	Western Early Arriver	2022-02-01	Bilateral	252000	HIC	Latin America and Caribbean	4408581	1244033044
Panama	Panama	PAN	PAN	Pfizer/BioNTech	Western Early Arriver	2022-03-01	Bilateral	126000	HIC	Latin America and Caribbean	4408581	1244033044
Panama	Panama	PAN	PAN	Pfizer/BioNTech	Western Early Arriver	2022-04-01	Bilateral	48000	HIC	Latin America and Caribbean	4408581	1244033044
Panama	Panama	PAN	PAN	Pfizer/BioNTech	Western Early Arriver	2022-06-01	Bilateral	250700	HIC	Latin America and Caribbean	4408581	1244033044
Panama	Panama	PAN	PAN	Pfizer/BioNTech	Western Early Arriver	2022-07-01	Bilateral	252000	HIC	Latin America and Caribbean	4408581	1244033044
Panama	Panama	PAN	PAN	Pfizer/BioNTech	Western Early Arriver	2022-10-01	Bilateral	150000	HIC	Latin America and Caribbean	4408581	1244033044
Panama	Panama	PAN	PAN	Pfizer/BioNTech	Western Early Arriver	2022-12-01	Bilateral	72000	HIC	Latin America and Caribbean	4408581	1244033044
Paraguay	Paraguay	PRY	PRY	Sputnik V	Russian	2021-02-01	Bilateral	4000	UMIC	Latin America and Caribbean	6780744	2509465801
Paraguay	Paraguay	PRY	PRY	Sputnik V	Russian	2021-04-01	Bilateral	20000	UMIC	Latin America and Caribbean	6780744	2509465801
Paraguay	Paraguay	PRY	PRY	Sputnik V	Russian	2021-05-01	Bilateral	40000	UMIC	Latin America and Caribbean	6780744	2509465801
Paraguay	Paraguay	PRY	PRY	Sinopharm	Major Chinese	2021-05-01	Bilateral	250000	UMIC	Latin America and Caribbean	6780744	2509465801
Paraguay	Paraguay	PRY	PRY	Sputnik V	Russian	2021-06-01	Bilateral	240000	UMIC	Latin America and Caribbean	6780744	2509465801
Paraguay	Paraguay	PRY	PRY	Sputnik V	Russian	2021-07-01	Bilateral	100000	UMIC	Latin America and Caribbean	6780744	2509465801
Paraguay	Paraguay	PRY	PRY	Pfizer/BioNTech	Western Early Arriver	2021-07-01	Bilateral	102900	UMIC	Latin America and Caribbean	6780744	2509465801
Paraguay	Paraguay	PRY	PRY	Sputnik V	Russian	2021-08-01	Bilateral	126000	UMIC	Latin America and Caribbean	6780744	2509465801
Paraguay	Paraguay	PRY	PRY	Pfizer/BioNTech	Western Early Arriver	2021-08-01	Bilateral	49140	UMIC	Latin America and Caribbean	6780744	2509465801
Paraguay	Paraguay	PRY	PRY	Sputnik V	Russian	2021-09-01	Bilateral	142000	UMIC	Latin America and Caribbean	6780744	2509465801
Paraguay	Paraguay	PRY	PRY	Pfizer/BioNTech	Western Early Arriver	2021-09-01	Bilateral	241020	UMIC	Latin America and Caribbean	6780744	2509465801
Paraguay	Paraguay	PRY	PRY	Sputnik V	Russian	2021-10-01	Bilateral	308000	UMIC	Latin America and Caribbean	6780744	2509465801
Paraguay	Paraguay	PRY	PRY	Pfizer/BioNTech	Western Early Arriver	2021-10-01	Bilateral	120510	UMIC	Latin America and Caribbean	6780744	2509465801
Paraguay	Paraguay	PRY	PRY	Bharat Biotech	Small MIC	2021-11-01	Bilateral	400000	UMIC	Latin America and Caribbean	6780744	2509465801
Paraguay	Paraguay	PRY	PRY	Moderna	Western Early Arriver	2022-08-01	Bilateral	500000	UMIC	Latin America and Caribbean	6780744	2509465801
Peru	Peru	PER	PER	Sinopharm	Major Chinese	2021-02-01	Bilateral	1000000	UMIC	Latin America and Caribbean	34049588	2509465801
Peru	Peru	PER	PER	Pfizer/BioNTech	Western Early Arriver	2021-03-01	Bilateral	300000	UMIC	Latin America and Caribbean	34049588	2509465801
Peru	Peru	PER	PER	Pfizer/BioNTech	Western Early Arriver	2021-04-01	Bilateral	400770	UMIC	Latin America and Caribbean	34049588	2509465801
Peru	Peru	PER	PER	Pfizer/BioNTech	Western Early Arriver	2021-05-01	Bilateral	1252010	UMIC	Latin America and Caribbean	34049588	2509465801
Peru	Peru	PER	PER	Sinopharm	Major Chinese	2021-06-01	Bilateral	700000	UMIC	Latin America and Caribbean	34049588	2509465801
Peru	Peru	PER	PER	Pfizer/BioNTech	Western Early Arriver	2021-06-01	Bilateral	1955070	UMIC	Latin America and Caribbean	34049588	2509465801
Peru	Peru	PER	PER	Sinopharm	Major Chinese	2021-07-01	Bilateral	994000	UMIC	Latin America and Caribbean	34049588	2509465801
Peru	Peru	PER	PER	Pfizer/BioNTech	Western Early Arriver	2021-07-01	Bilateral	497250	UMIC	Latin America and Caribbean	34049588	2509465801
Peru	Peru	PER	PER	Pfizer/BioNTech	Western Early Arriver	2021-08-01	Bilateral	540540	UMIC	Latin America and Caribbean	34049588	2509465801
Peru	Peru	PER	PER	Sinopharm	Major Chinese	2021-08-01	Bilateral	1000000	UMIC	Latin America and Caribbean	34049588	2509465801
Peru	Peru	PER	PER	Sinopharm	Major Chinese	2021-09-01	Bilateral	5342600	UMIC	Latin America and Caribbean	34049588	2509465801
Peru	Peru	PER	PER	Oxford/AstraZeneca	Cosmopolitan	2021-09-01	Bilateral	163200	UMIC	Latin America and Caribbean	34049588	2509465801
Peru	Peru	PER	PER	Pfizer/BioNTech	Western Early Arriver	2021-09-01	Bilateral	2763520	UMIC	Latin America and Caribbean	34049588	2509465801
Peru	Peru	PER	PER	Pfizer/BioNTech	Western Early Arriver	2021-10-01	Bilateral	3089943	UMIC	Latin America and Caribbean	34049588	2509465801
Peru	Peru	PER	PER	Oxford/AstraZeneca	Cosmopolitan	2021-10-01	Bilateral	1245920	UMIC	Latin America and Caribbean	34049588	2509465801
Peru	Peru	PER	PER	Sinopharm	Major Chinese	2021-10-01	Bilateral	8000000	UMIC	Latin America and Caribbean	34049588	2509465801
Peru	Peru	PER	PER	Oxford/AstraZeneca	Cosmopolitan	2021-11-01	Bilateral	1657700	UMIC	Latin America and Caribbean	34049588	2509465801
Peru	Peru	PER	PER	Pfizer/BioNTech	Western Early Arriver	2021-11-01	Bilateral	1787130	UMIC	Latin America and Caribbean	34049588	2509465801
Peru	Peru	PER	PER	Sinopharm	Major Chinese	2021-11-01	Bilateral	236400	UMIC	Latin America and Caribbean	34049588	2509465801
Peru	Peru	PER	PER	Oxford/AstraZeneca	Cosmopolitan	2021-12-01	Bilateral	2190600	UMIC	Latin America and Caribbean	34049588	2509465801
Peru	Peru	PER	PER	Pfizer/BioNTech	Western Early Arriver	2021-12-01	Bilateral	6435000	UMIC	Latin America and Caribbean	34049588	2509465801
Peru	Peru	PER	PER	Pfizer/BioNTech	Western Early Arriver	2022-01-01	Bilateral	2544100	UMIC	Latin America and Caribbean	34049588	2509465801
Peru	Peru	PER	PER	Pfizer/BioNTech	Western Early Arriver	2022-02-01	Bilateral	624000	UMIC	Latin America and Caribbean	34049588	2509465801
Peru	Peru	PER	PER	Moderna	Western Early Arriver	2022-03-01	Bilateral	1296300	UMIC	Latin America and Caribbean	34049588	2509465801
Peru	Peru	PER	PER	Pfizer/BioNTech	Western Early Arriver	2022-03-01	Bilateral	1567200	UMIC	Latin America and Caribbean	34049588	2509465801
Peru	Peru	PER	PER	Moderna	Western Early Arriver	2022-04-01	Bilateral	88300	UMIC	Latin America and Caribbean	34049588	2509465801
Peru	Peru	PER	PER	Pfizer/BioNTech	Western Early Arriver	2022-04-01	Bilateral	1153620	UMIC	Latin America and Caribbean	34049588	2509465801
Peru	Peru	PER	PER	Moderna	Western Early Arriver	2022-09-01	Bilateral	1500000	UMIC	Latin America and Caribbean	34049588	2509465801
Philippines (the)	Philippines	PHL	PHL	Sinovac	Major Chinese	2021-03-01	Bilateral	1000000	LoMIC	East Asia and Pacific	115559009	3431731057
Philippines (the)	Philippines	PHL	PHL	Sinovac	Major Chinese	2021-04-01	Bilateral	1525000	LoMIC	East Asia and Pacific	115559009	3431731057
Philippines (the)	Philippines	PHL	PHL	Sputnik V	Russian	2021-05-01	Bilateral	80000	LoMIC	East Asia and Pacific	115559009	3431731057
Philippines (the)	Philippines	PHL	PHL	Sinovac	Major Chinese	2021-05-01	Bilateral	2000000	LoMIC	East Asia and Pacific	115559009	3431731057
Philippines (the)	Philippines	PHL	PHL	Sputnik V	Russian	2021-06-01	Bilateral	100000	LoMIC	East Asia and Pacific	115559009	3431731057
Philippines (the)	Philippines	PHL	PHL	Moderna	Western Early Arriver	2021-06-01	Bilateral	249600	LoMIC	East Asia and Pacific	115559009	3431731057
Philippines (the)	Philippines	PHL	PHL	Sinovac	Major Chinese	2021-06-01	Bilateral	6500000	LoMIC	East Asia and Pacific	115559009	3431731057
Philippines (the)	Philippines	PHL	PHL	Sputnik V	Russian	2021-07-01	Bilateral	170000	LoMIC	East Asia and Pacific	115559009	3431731057
Philippines (the)	Philippines	PHL	PHL	Moderna	Western Early Arriver	2021-07-01	Bilateral	250800	LoMIC	East Asia and Pacific	115559009	3431731057
Philippines (the)	Philippines	PHL	PHL	Pfizer/BioNTech	Western Early Arriver	2021-07-01	Bilateral	938340	LoMIC	East Asia and Pacific	115559009	3431731057
Philippines (the)	Philippines	PHL	PHL	Sinovac	Major Chinese	2021-07-01	Bilateral	7500000	LoMIC	East Asia and Pacific	115559009	3431731057
Philippines (the)	Philippines	PHL	PHL	Sputnik V	Russian	2021-08-01	Bilateral	30000	LoMIC	East Asia and Pacific	115559009	3431731057
Philippines (the)	Philippines	PHL	PHL	Pfizer/BioNTech	Western Early Arriver	2021-08-01	Bilateral	1540890	LoMIC	East Asia and Pacific	115559009	3431731057
Philippines (the)	Philippines	PHL	PHL	Sinovac	Major Chinese	2021-08-01	Bilateral	10000000	LoMIC	East Asia and Pacific	115559009	3431731057
Philippines (the)	Philippines	PHL	PHL	Moderna	Western Early Arriver	2021-08-01	Bilateral	795600	LoMIC	East Asia and Pacific	115559009	3431731057
Philippines (the)	Philippines	PHL	PHL	Sputnik Light	Russian	2021-09-01	Bilateral	190000	LoMIC	East Asia and Pacific	115559009	3431731057
Philippines (the)	Philippines	PHL	PHL	Sputnik V	Russian	2021-09-01	Bilateral	190000	LoMIC	East Asia and Pacific	115559009	3431731057
Philippines (the)	Philippines	PHL	PHL	Moderna	Western Early Arriver	2021-09-01	Bilateral	2194100	LoMIC	East Asia and Pacific	115559009	3431731057
Philippines (the)	Philippines	PHL	PHL	Sinovac	Major Chinese	2021-09-01	Bilateral	9500000	LoMIC	East Asia and Pacific	115559009	3431731057
Philippines (the)	Philippines	PHL	PHL	Pfizer/BioNTech	Western Early Arriver	2021-09-01	Bilateral	4546620	LoMIC	East Asia and Pacific	115559009	3431731057
Philippines (the)	Philippines	PHL	PHL	Sputnik V	Russian	2021-10-01	Bilateral	1120000	LoMIC	East Asia and Pacific	115559009	3431731057
Philippines (the)	Philippines	PHL	PHL	Moderna	Western Early Arriver	2021-10-01	Bilateral	3495440	LoMIC	East Asia and Pacific	115559009	3431731057
Philippines (the)	Philippines	PHL	PHL	Pfizer/BioNTech	Western Early Arriver	2021-10-01	Bilateral	10904400	LoMIC	East Asia and Pacific	115559009	3431731057
Philippines (the)	Philippines	PHL	PHL	Sinovac	Major Chinese	2021-10-01	Bilateral	4500000	LoMIC	East Asia and Pacific	115559009	3431731057
Philippines (the)	Philippines	PHL	PHL	Sputnik V	Russian	2021-11-01	Bilateral	8310000	LoMIC	East Asia and Pacific	115559009	3431731057
Philippines (the)	Philippines	PHL	PHL	Moderna	Western Early Arriver	2021-11-01	Bilateral	4621160	LoMIC	East Asia and Pacific	115559009	3431731057
Philippines (the)	Philippines	PHL	PHL	Sinovac	Major Chinese	2021-11-01	Bilateral	9530400	LoMIC	East Asia and Pacific	115559009	3431731057
Philippines (the)	Philippines	PHL	PHL	Pfizer/BioNTech	Western Early Arriver	2021-11-01	Bilateral	5906160	LoMIC	East Asia and Pacific	115559009	3431731057
Philippines (the)	Philippines	PHL	PHL	Moderna	Western Early Arriver	2021-12-01	Bilateral	8391900	LoMIC	East Asia and Pacific	115559009	3431731057
Philippines (the)	Philippines	PHL	PHL	Pfizer/BioNTech	Western Early Arriver	2021-12-01	Bilateral	14191680	LoMIC	East Asia and Pacific	115559009	3431731057
Philippines (the)	Philippines	PHL	PHL	Moderna	Western Early Arriver	2022-01-01	Bilateral	150540	LoMIC	East Asia and Pacific	115559009	3431731057
Philippines (the)	Philippines	PHL	PHL	Pfizer/BioNTech	Western Early Arriver	2022-01-01	Bilateral	1023750	LoMIC	East Asia and Pacific	115559009	3431731057
Philippines (the)	Philippines	PHL	PHL	Pfizer/BioNTech	Western Early Arriver	2022-02-01	Bilateral	3705390	LoMIC	East Asia and Pacific	115559009	3431731057
Philippines (the)	Philippines	PHL	PHL	Pfizer/BioNTech	Western Early Arriver	2022-03-01	Bilateral	11159440	LoMIC	East Asia and Pacific	115559009	3431731057
Philippines (the)	Philippines	PHL	PHL	Pfizer/BioNTech	Western Early Arriver	2022-04-01	Bilateral	1625360	LoMIC	East Asia and Pacific	115559009	3431731057
Philippines (the)	Philippines	PHL	PHL	Pfizer/BioNTech	Western Early Arriver	2022-06-01	Bilateral	4460850	LoMIC	East Asia and Pacific	115559009	3431731057
Philippines (the)	Philippines	PHL	PHL	Pfizer/BioNTech	Western Early Arriver	2022-09-01	Bilateral	3000000	LoMIC	East Asia and Pacific	115559009	3431731057
Rwanda	Rwanda	RWA	RWA	Oxford/AstraZeneca	Cosmopolitan	2021-12-01	Bilateral	500000	LIC	Eastern and Southern Africa	13776698	737604965
Rwanda	Rwanda	RWA	RWA	Pfizer/BioNTech	Western Early Arriver	2022-03-01	Bilateral	3500000	LIC	Eastern and Southern Africa	13776698	737604965
San Marino	San Marino	SMR	SMR	Sputnik V	Russian	2021-02-01	Bilateral	7500	HIC	Western Europe	33660	1244033044
San Marino	San Marino	SMR	SMR	Sputnik Light	Russian	2021-12-01	Bilateral	4000	HIC	Western Europe	33660	1244033044
San Marino	San Marino	SMR	SMR	Pfizer/BioNTech	Western Early Arriver	2022-10-01	Bilateral	2880	HIC	Western Europe	33660	1244033044
Saudi Arabia	Saudi Arabia	SAU	SAU	Pfizer/BioNTech	Western Early Arriver	2020-12-01	Bilateral	500000	HIC	Middle East and North Africa	36408820	1244033044
Saudi Arabia	Saudi Arabia	SAU	SAU	Oxford/AstraZeneca	Cosmopolitan	2021-02-01	Bilateral	3000000	HIC	Middle East and North Africa	36408820	1244033044
Senegal	Senegal	SEN	SEN	Sinopharm	Major Chinese	2021-02-01	Bilateral	200000	LoMIC	West and Central Africa	17316449	3431731057
Serbia	Serbia	SRB	SRB	Pfizer/BioNTech	Western Early Arriver	2020-12-01	Bilateral	4800	UMIC	Eastern Europe and Central Asia	6760087	2509465801
Serbia	Serbia	SRB	SRB	Sputnik V	Russian	2021-01-01	Bilateral	40000	UMIC	Eastern Europe and Central Asia	6760087	2509465801
Serbia	Serbia	SRB	SRB	Sinopharm	Major Chinese	2021-01-01	Bilateral	1000000	UMIC	Eastern Europe and Central Asia	6760087	2509465801
Serbia	Serbia	SRB	SRB	Sputnik V	Russian	2021-02-01	Bilateral	200000	UMIC	Eastern Europe and Central Asia	6760087	2509465801
Serbia	Serbia	SRB	SRB	Pfizer/BioNTech	Western Early Arriver	2021-02-01	Bilateral	87750	UMIC	Eastern Europe and Central Asia	6760087	2509465801
Serbia	Serbia	SRB	SRB	Oxford/AstraZeneca	Cosmopolitan	2021-02-01	Bilateral	150000	UMIC	Eastern Europe and Central Asia	6760087	2509465801
Serbia	Serbia	SRB	SRB	Sinopharm	Major Chinese	2021-02-01	Bilateral	500000	UMIC	Eastern Europe and Central Asia	6760087	2509465801
Serbia	Serbia	SRB	SRB	Sputnik V	Russian	2021-03-01	Bilateral	100000	UMIC	Eastern Europe and Central Asia	6760087	2509465801
Serbia	Serbia	SRB	SRB	Pfizer/BioNTech	Western Early Arriver	2021-03-01	Bilateral	182520	UMIC	Eastern Europe and Central Asia	6760087	2509465801
Serbia	Serbia	SRB	SRB	Pfizer/BioNTech	Western Early Arriver	2021-04-01	Bilateral	106470	UMIC	Eastern Europe and Central Asia	6760087	2509465801
Serbia	Serbia	SRB	SRB	Sinopharm	Major Chinese	2021-04-01	Bilateral	1000000	UMIC	Eastern Europe and Central Asia	6760087	2509465801
Serbia	Serbia	SRB	SRB	Pfizer/BioNTech	Western Early Arriver	2021-05-01	Bilateral	104130	UMIC	Eastern Europe and Central Asia	6760087	2509465801
Serbia	Serbia	SRB	SRB	Sinopharm	Major Chinese	2021-05-01	Bilateral	946000	UMIC	Eastern Europe and Central Asia	6760087	2509465801
Serbia	Serbia	SRB	SRB	Pfizer/BioNTech	Western Early Arriver	2021-08-01	Bilateral	423540	UMIC	Eastern Europe and Central Asia	6760087	2509465801
Serbia	Serbia	SRB	SRB	Sputnik V	Russian	2021-10-01	Bilateral	750000	UMIC	Eastern Europe and Central Asia	6760087	2509465801
Serbia	Serbia	SRB	SRB	Pfizer/BioNTech	Western Early Arriver	2021-12-01	Bilateral	388440	UMIC	Eastern Europe and Central Asia	6760087	2509465801
Singapore	Singapore	SGP	SGP	Sinovac	Major Chinese	2021-02-01	Bilateral	200000	HIC	East Asia and Pacific	5637022	1244033044
Singapore	Singapore	SGP	SGP	Sinovac	Major Chinese	2021-09-01	Bilateral	101000	HIC	East Asia and Pacific	5637022	1244033044
Slovakia	Slovak Republic	SVK	SVK	Sputnik V	Russian	2021-03-01	Bilateral	200000	HIC	Western Europe	5431752	1244033044
South Africa	South Africa	ZAF	ZAF	Oxford/AstraZeneca	Cosmopolitan	2021-01-01	Bilateral	1000000	UMIC	Eastern and Southern Africa	59893885	2509465801
South Africa	South Africa	ZAF	ZAF	Janssen	Western Latecomer	2021-02-01	Bilateral	160000	UMIC	Eastern and Southern Africa	59893885	2509465801
South Africa	South Africa	ZAF	ZAF	Pfizer/BioNTech	Western Early Arriver	2021-05-01	Bilateral	1937520	UMIC	Eastern and Southern Africa	59893885	2509465801
South Africa	South Africa	ZAF	ZAF	Janssen	Western Latecomer	2021-06-01	Bilateral	1500000	UMIC	Eastern and Southern Africa	59893885	2509465801
South Africa	South Africa	ZAF	ZAF	Pfizer/BioNTech	Western Early Arriver	2021-06-01	Bilateral	2545920	UMIC	Eastern and Southern Africa	59893885	2509465801
South Africa	South Africa	ZAF	ZAF	Pfizer/BioNTech	Western Early Arriver	2021-07-01	Bilateral	2422380	UMIC	Eastern and Southern Africa	59893885	2509465801
South Africa	South Africa	ZAF	ZAF	Janssen	Western Latecomer	2021-08-01	Bilateral	1454900	UMIC	Eastern and Southern Africa	59893885	2509465801
Sri Lanka	Sri Lanka	LKA	LKA	Oxford/AstraZeneca	Cosmopolitan	2021-02-01	Bilateral	500000	LoMIC	South Asia	22181000	3431731057
Sri Lanka	Sri Lanka	LKA	LKA	Sputnik V	Russian	2021-05-01	Bilateral	65000	LoMIC	South Asia	22181000	3431731057
Sri Lanka	Sri Lanka	LKA	LKA	Sputnik V	Russian	2021-06-01	Bilateral	65000	LoMIC	South Asia	22181000	3431731057
Sri Lanka	Sri Lanka	LKA	LKA	Sinopharm	Major Chinese	2021-06-01	Bilateral	2000000	LoMIC	South Asia	22181000	3431731057
Sri Lanka	Sri Lanka	LKA	LKA	Sputnik V	Russian	2021-07-01	Bilateral	50000	LoMIC	South Asia	22181000	3431731057
Sri Lanka	Sri Lanka	LKA	LKA	Pfizer/BioNTech	Western Early Arriver	2021-07-01	Bilateral	415200	LoMIC	South Asia	22181000	3431731057
Sri Lanka	Sri Lanka	LKA	LKA	Sinopharm	Major Chinese	2021-07-01	Bilateral	3000000	LoMIC	South Asia	22181000	3431731057
Sri Lanka	Sri Lanka	LKA	LKA	Sputnik V	Russian	2021-08-01	Bilateral	30000	LoMIC	South Asia	22181000	3431731057
Sri Lanka	Sri Lanka	LKA	LKA	Pfizer/BioNTech	Western Early Arriver	2021-08-01	Bilateral	204000	LoMIC	South Asia	22181000	3431731057
Sri Lanka	Sri Lanka	LKA	LKA	Sinopharm	Major Chinese	2021-08-01	Bilateral	4860000	LoMIC	South Asia	22181000	3431731057
Sri Lanka	Sri Lanka	LKA	LKA	Sputnik V	Russian	2021-09-01	Bilateral	120000	LoMIC	South Asia	22181000	3431731057
Sri Lanka	Sri Lanka	LKA	LKA	Sinopharm	Major Chinese	2021-09-01	Bilateral	4000000	LoMIC	South Asia	22181000	3431731057
Sri Lanka	Sri Lanka	LKA	LKA	Pfizer/BioNTech	Western Early Arriver	2021-11-01	Bilateral	1500000	LoMIC	South Asia	22181000	3431731057
Sri Lanka	Sri Lanka	LKA	LKA	Pfizer/BioNTech	Western Early Arriver	2021-12-01	Bilateral	1503450	LoMIC	South Asia	22181000	3431731057
Switzerland	Switzerland	CHE	CHE	Janssen	Western Latecomer	2020-12-01	Bilateral	1	HIC	Western Europe	8769741	1244033044
Switzerland	Switzerland	CHE	CHE	Moderna	Western Early Arriver	2020-12-01	Bilateral	3	HIC	Western Europe	8769741	1244033044
Switzerland	Switzerland	CHE	CHE	Pfizer/BioNTech	Western Early Arriver	2020-12-01	Bilateral	7016	HIC	Western Europe	8769741	1244033044
Switzerland	Switzerland	CHE	CHE	Moderna	Western Early Arriver	2021-01-01	Bilateral	128803	HIC	Western Europe	8769741	1244033044
Switzerland	Switzerland	CHE	CHE	Pfizer/BioNTech	Western Early Arriver	2021-01-01	Bilateral	216993	HIC	Western Europe	8769741	1244033044
Switzerland	Switzerland	CHE	CHE	Moderna	Western Early Arriver	2021-02-01	Bilateral	289997	HIC	Western Europe	8769741	1244033044
Switzerland	Switzerland	CHE	CHE	Pfizer/BioNTech	Western Early Arriver	2021-02-01	Bilateral	260125	HIC	Western Europe	8769741	1244033044
Switzerland	Switzerland	CHE	CHE	Janssen	Western Latecomer	2021-03-01	Bilateral	1	HIC	Western Europe	8769741	1244033044
Switzerland	Switzerland	CHE	CHE	Moderna	Western Early Arriver	2021-03-01	Bilateral	433153	HIC	Western Europe	8769741	1244033044
Switzerland	Switzerland	CHE	CHE	Pfizer/BioNTech	Western Early Arriver	2021-03-01	Bilateral	388590	HIC	Western Europe	8769741	1244033044
Switzerland	Switzerland	CHE	CHE	Janssen	Western Latecomer	2021-04-01	Bilateral	2	HIC	Western Europe	8769741	1244033044
Switzerland	Switzerland	CHE	CHE	Moderna	Western Early Arriver	2021-04-01	Bilateral	690473	HIC	Western Europe	8769741	1244033044
Switzerland	Switzerland	CHE	CHE	Pfizer/BioNTech	Western Early Arriver	2021-04-01	Bilateral	705131	HIC	Western Europe	8769741	1244033044
Switzerland	Switzerland	CHE	CHE	Janssen	Western Latecomer	2021-05-01	Bilateral	6	HIC	Western Europe	8769741	1244033044
Switzerland	Switzerland	CHE	CHE	Moderna	Western Early Arriver	2021-05-01	Bilateral	1522786	HIC	Western Europe	8769741	1244033044
Switzerland	Switzerland	CHE	CHE	Pfizer/BioNTech	Western Early Arriver	2021-05-01	Bilateral	869682	HIC	Western Europe	8769741	1244033044
Switzerland	Switzerland	CHE	CHE	Janssen	Western Latecomer	2021-06-01	Bilateral	3	HIC	Western Europe	8769741	1244033044
Switzerland	Switzerland	CHE	CHE	Moderna	Western Early Arriver	2021-06-01	Bilateral	2195382	HIC	Western Europe	8769741	1244033044
Switzerland	Switzerland	CHE	CHE	Pfizer/BioNTech	Western Early Arriver	2021-06-01	Bilateral	596387	HIC	Western Europe	8769741	1244033044
Switzerland	Switzerland	CHE	CHE	Janssen	Western Latecomer	2021-07-01	Bilateral	2	HIC	Western Europe	8769741	1244033044
Switzerland	Switzerland	CHE	CHE	Moderna	Western Early Arriver	2021-07-01	Bilateral	1300673	HIC	Western Europe	8769741	1244033044
Switzerland	Switzerland	CHE	CHE	Pfizer/BioNTech	Western Early Arriver	2021-07-01	Bilateral	312754	HIC	Western Europe	8769741	1244033044
Switzerland	Switzerland	CHE	CHE	Janssen	Western Latecomer	2021-08-01	Bilateral	2	HIC	Western Europe	8769741	1244033044
Switzerland	Switzerland	CHE	CHE	Moderna	Western Early Arriver	2021-08-01	Bilateral	451134	HIC	Western Europe	8769741	1244033044
Switzerland	Switzerland	CHE	CHE	Pfizer/BioNTech	Western Early Arriver	2021-08-01	Bilateral	233793	HIC	Western Europe	8769741	1244033044
Switzerland	Switzerland	CHE	CHE	Janssen	Western Latecomer	2021-09-01	Bilateral	2	HIC	Western Europe	8769741	1244033044
Switzerland	Switzerland	CHE	CHE	Moderna	Western Early Arriver	2021-09-01	Bilateral	551563	HIC	Western Europe	8769741	1244033044
Switzerland	Switzerland	CHE	CHE	Pfizer/BioNTech	Western Early Arriver	2021-09-01	Bilateral	357862	HIC	Western Europe	8769741	1244033044
Switzerland	Switzerland	CHE	CHE	Janssen	Western Latecomer	2021-10-01	Bilateral	23315	HIC	Western Europe	8769741	1244033044
Switzerland	Switzerland	CHE	CHE	Moderna	Western Early Arriver	2021-10-01	Bilateral	404680	HIC	Western Europe	8769741	1244033044
Switzerland	Switzerland	CHE	CHE	Pfizer/BioNTech	Western Early Arriver	2021-10-01	Bilateral	266465	HIC	Western Europe	8769741	1244033044
Switzerland	Switzerland	CHE	CHE	Janssen	Western Latecomer	2021-11-01	Bilateral	19991	HIC	Western Europe	8769741	1244033044
Switzerland	Switzerland	CHE	CHE	Moderna	Western Early Arriver	2021-11-01	Bilateral	481171	HIC	Western Europe	8769741	1244033044
Switzerland	Switzerland	CHE	CHE	Pfizer/BioNTech	Western Early Arriver	2021-11-01	Bilateral	436016	HIC	Western Europe	8769741	1244033044
Switzerland	Switzerland	CHE	CHE	Janssen	Western Latecomer	2021-12-01	Bilateral	15923	HIC	Western Europe	8769741	1244033044
Switzerland	Switzerland	CHE	CHE	Moderna	Western Early Arriver	2021-12-01	Bilateral	1167732	HIC	Western Europe	8769741	1244033044
Switzerland	Switzerland	CHE	CHE	Pfizer/BioNTech	Western Early Arriver	2021-12-01	Bilateral	889120	HIC	Western Europe	8769741	1244033044
Switzerland	Switzerland	CHE	CHE	Janssen	Western Latecomer	2022-01-01	Bilateral	5059	HIC	Western Europe	8769741	1244033044
Switzerland	Switzerland	CHE	CHE	Moderna	Western Early Arriver	2022-01-01	Bilateral	963032	HIC	Western Europe	8769741	1244033044
Switzerland	Switzerland	CHE	CHE	Pfizer/BioNTech	Western Early Arriver	2022-01-01	Bilateral	649505	HIC	Western Europe	8769741	1244033044
Switzerland	Switzerland	CHE	CHE	Janssen	Western Latecomer	2022-02-01	Bilateral	1247	HIC	Western Europe	8769741	1244033044
Switzerland	Switzerland	CHE	CHE	Moderna	Western Early Arriver	2022-02-01	Bilateral	123244	HIC	Western Europe	8769741	1244033044
Switzerland	Switzerland	CHE	CHE	Pfizer/BioNTech	Western Early Arriver	2022-02-01	Bilateral	153384	HIC	Western Europe	8769741	1244033044
Switzerland	Switzerland	CHE	CHE	Janssen	Western Latecomer	2022-03-01	Bilateral	648	HIC	Western Europe	8769741	1244033044
Switzerland	Switzerland	CHE	CHE	Moderna	Western Early Arriver	2022-03-01	Bilateral	37405	HIC	Western Europe	8769741	1244033044
Switzerland	Switzerland	CHE	CHE	Pfizer/BioNTech	Western Early Arriver	2022-03-01	Bilateral	43093	HIC	Western Europe	8769741	1244033044
Switzerland	Switzerland	CHE	CHE	Janssen	Western Latecomer	2022-04-01	Bilateral	465	HIC	Western Europe	8769741	1244033044
Switzerland	Switzerland	CHE	CHE	Moderna	Western Early Arriver	2022-04-01	Bilateral	22533	HIC	Western Europe	8769741	1244033044
Switzerland	Switzerland	CHE	CHE	Pfizer/BioNTech	Western Early Arriver	2022-04-01	Bilateral	25092	HIC	Western Europe	8769741	1244033044
Switzerland	Switzerland	CHE	CHE	Janssen	Western Latecomer	2022-05-01	Bilateral	353	HIC	Western Europe	8769741	1244033044
Switzerland	Switzerland	CHE	CHE	Moderna	Western Early Arriver	2022-05-01	Bilateral	17700	HIC	Western Europe	8769741	1244033044
Switzerland	Switzerland	CHE	CHE	Pfizer/BioNTech	Western Early Arriver	2022-05-01	Bilateral	21891	HIC	Western Europe	8769741	1244033044
Switzerland	Switzerland	CHE	CHE	Janssen	Western Latecomer	2022-06-01	Bilateral	535	HIC	Western Europe	8769741	1244033044
Switzerland	Switzerland	CHE	CHE	Moderna	Western Early Arriver	2022-06-01	Bilateral	19758	HIC	Western Europe	8769741	1244033044
Switzerland	Switzerland	CHE	CHE	Pfizer/BioNTech	Western Early Arriver	2022-06-01	Bilateral	28985	HIC	Western Europe	8769741	1244033044
Switzerland	Switzerland	CHE	CHE	Janssen	Western Latecomer	2022-07-01	Bilateral	605	HIC	Western Europe	8769741	1244033044
Switzerland	Switzerland	CHE	CHE	Moderna	Western Early Arriver	2022-07-01	Bilateral	61490	HIC	Western Europe	8769741	1244033044
Switzerland	Switzerland	CHE	CHE	Novavax	Western Latecomer	2022-07-01	Bilateral	95	HIC	Western Europe	8769741	1244033044
Switzerland	Switzerland	CHE	CHE	Pfizer/BioNTech	Western Early Arriver	2022-07-01	Bilateral	72557	HIC	Western Europe	8769741	1244033044
Switzerland	Switzerland	CHE	CHE	Janssen	Western Latecomer	2022-08-01	Bilateral	531	HIC	Western Europe	8769741	1244033044
Switzerland	Switzerland	CHE	CHE	Moderna	Western Early Arriver	2022-08-01	Bilateral	49417	HIC	Western Europe	8769741	1244033044
Switzerland	Switzerland	CHE	CHE	Novavax	Western Latecomer	2022-08-01	Bilateral	265	HIC	Western Europe	8769741	1244033044
Switzerland	Switzerland	CHE	CHE	Pfizer/BioNTech	Western Early Arriver	2022-08-01	Bilateral	46870	HIC	Western Europe	8769741	1244033044
Switzerland	Switzerland	CHE	CHE	Janssen	Western Latecomer	2022-09-01	Bilateral	387	HIC	Western Europe	8769741	1244033044
Switzerland	Switzerland	CHE	CHE	Moderna	Western Early Arriver	2022-09-01	Bilateral	22198	HIC	Western Europe	8769741	1244033044
Switzerland	Switzerland	CHE	CHE	Novavax	Western Latecomer	2022-09-01	Bilateral	270	HIC	Western Europe	8769741	1244033044
Switzerland	Switzerland	CHE	CHE	Pfizer/BioNTech	Western Early Arriver	2022-09-01	Bilateral	20950	HIC	Western Europe	8769741	1244033044
Switzerland	Switzerland	CHE	CHE	Janssen	Western Latecomer	2022-10-01	Bilateral	238	HIC	Western Europe	8769741	1244033044
Switzerland	Switzerland	CHE	CHE	Moderna	Western Early Arriver	2022-10-01	Bilateral	390969	HIC	Western Europe	8769741	1244033044
Switzerland	Switzerland	CHE	CHE	Novavax	Western Latecomer	2022-10-01	Bilateral	1282	HIC	Western Europe	8769741	1244033044
Switzerland	Switzerland	CHE	CHE	Pfizer/BioNTech	Western Early Arriver	2022-10-01	Bilateral	44997	HIC	Western Europe	8769741	1244033044
Switzerland	Switzerland	CHE	CHE	Janssen	Western Latecomer	2022-11-01	Bilateral	149	HIC	Western Europe	8769741	1244033044
Switzerland	Switzerland	CHE	CHE	Moderna	Western Early Arriver	2022-11-01	Bilateral	254955	HIC	Western Europe	8769741	1244033044
Switzerland	Switzerland	CHE	CHE	Novavax	Western Latecomer	2022-11-01	Bilateral	966	HIC	Western Europe	8769741	1244033044
Switzerland	Switzerland	CHE	CHE	Pfizer/BioNTech	Western Early Arriver	2022-11-01	Bilateral	111241	HIC	Western Europe	8769741	1244033044
Switzerland	Switzerland	CHE	CHE	Janssen	Western Latecomer	2022-12-01	Bilateral	109	HIC	Western Europe	8769741	1244033044
Switzerland	Switzerland	CHE	CHE	Moderna	Western Early Arriver	2022-12-01	Bilateral	83691	HIC	Western Europe	8769741	1244033044
Switzerland	Switzerland	CHE	CHE	Novavax	Western Latecomer	2022-12-01	Bilateral	515	HIC	Western Europe	8769741	1244033044
Switzerland	Switzerland	CHE	CHE	Pfizer/BioNTech	Western Early Arriver	2022-12-01	Bilateral	50170	HIC	Western Europe	8769741	1244033044
Taiwan (Province of China)	Taiwan (Province of China)	TWN	TWN	Oxford/AstraZeneca	Cosmopolitan	2021-03-01	Bilateral	116500	HIC	East Asia and Pacific	23347374	1244033044
Taiwan (Province of China)	Taiwan (Province of China)	TWN	TWN	Moderna	Western Early Arriver	2021-05-01	Bilateral	150000	HIC	East Asia and Pacific	23347374	1244033044
Taiwan (Province of China)	Taiwan (Province of China)	TWN	TWN	Moderna	Western Early Arriver	2021-06-01	Bilateral	650400	HIC	East Asia and Pacific	23347374	1244033044
Taiwan (Province of China)	Taiwan (Province of China)	TWN	TWN	Moderna	Western Early Arriver	2021-07-01	Bilateral	350400	HIC	East Asia and Pacific	23347374	1244033044
Taiwan (Province of China)	Taiwan (Province of China)	TWN	TWN	Oxford/AstraZeneca	Cosmopolitan	2021-07-01	Bilateral	1768000	HIC	East Asia and Pacific	23347374	1244033044
Taiwan (Province of China)	Taiwan (Province of China)	TWN	TWN	Oxford/AstraZeneca	Cosmopolitan	2021-08-01	Bilateral	1384800	HIC	East Asia and Pacific	23347374	1244033044
Taiwan (Province of China)	Taiwan (Province of China)	TWN	TWN	Medigen	Small MIC	2021-08-01	Bilateral	3590000	HIC	East Asia and Pacific	23347374	1244033044
Taiwan (Province of China)	Taiwan (Province of China)	TWN	TWN	Moderna	Western Early Arriver	2021-08-01	Bilateral	349200	HIC	East Asia and Pacific	23347374	1244033044
Taiwan (Province of China)	Taiwan (Province of China)	TWN	TWN	Oxford/AstraZeneca	Cosmopolitan	2021-09-01	Bilateral	1754000	HIC	East Asia and Pacific	23347374	1244033044
Taiwan (Province of China)	Taiwan (Province of China)	TWN	TWN	Moderna	Western Early Arriver	2021-10-01	Bilateral	1132100	HIC	East Asia and Pacific	23347374	1244033044
Taiwan (Province of China)	Taiwan (Province of China)	TWN	TWN	Oxford/AstraZeneca	Cosmopolitan	2021-10-01	Bilateral	1360000	HIC	East Asia and Pacific	23347374	1244033044
Taiwan (Province of China)	Taiwan (Province of China)	TWN	TWN	Oxford/AstraZeneca	Cosmopolitan	2021-11-01	Bilateral	1412000	HIC	East Asia and Pacific	23347374	1244033044
Taiwan (Province of China)	Taiwan (Province of China)	TWN	TWN	Moderna	Western Early Arriver	2021-11-01	Bilateral	2376480	HIC	East Asia and Pacific	23347374	1244033044
Taiwan (Province of China)	Taiwan (Province of China)	TWN	TWN	Oxford/AstraZeneca	Cosmopolitan	2021-12-01	Bilateral	738400	HIC	East Asia and Pacific	23347374	1244033044
Taiwan (Province of China)	Taiwan (Province of China)	TWN	TWN	Oxford/AstraZeneca	Cosmopolitan	2022-01-01	Bilateral	1461500	HIC	East Asia and Pacific	23347374	1244033044
Taiwan (Province of China)	Taiwan (Province of China)	TWN	TWN	Moderna	Western Early Arriver	2022-01-01	Bilateral	1512100	HIC	East Asia and Pacific	23347374	1244033044
Taiwan (Province of China)	Taiwan (Province of China)	TWN	TWN	Moderna	Western Early Arriver	2022-02-01	Bilateral	2629400	HIC	East Asia and Pacific	23347374	1244033044
Taiwan (Province of China)	Taiwan (Province of China)	TWN	TWN	Moderna	Western Early Arriver	2022-04-01	Bilateral	1572000	HIC	East Asia and Pacific	23347374	1244033044
Taiwan (Province of China)	Taiwan (Province of China)	TWN	TWN	Moderna	Western Early Arriver	2022-05-01	Bilateral	3474900	HIC	East Asia and Pacific	23347374	1244033044
Taiwan (Province of China)	Taiwan (Province of China)	TWN	TWN	Pfizer/BioNTech	Western Early Arriver	2022-05-01	Bilateral	2966760	HIC	East Asia and Pacific	23347374	1244033044
Taiwan (Province of China)	Taiwan (Province of China)	TWN	TWN	Pfizer/BioNTech	Western Early Arriver	2022-06-01	Bilateral	504000	HIC	East Asia and Pacific	23347374	1244033044
Taiwan (Province of China)	Taiwan (Province of China)	TWN	TWN	Moderna	Western Early Arriver	2022-07-01	Bilateral	450000	HIC	East Asia and Pacific	23347374	1244033044
Taiwan (Province of China)	Taiwan (Province of China)	TWN	TWN	Pfizer/BioNTech	Western Early Arriver	2022-07-01	Bilateral	590400	HIC	East Asia and Pacific	23347374	1244033044
Taiwan (Province of China)	Taiwan (Province of China)	TWN	TWN	Pfizer/BioNTech	Western Early Arriver	2022-08-01	Bilateral	1879300	HIC	East Asia and Pacific	23347374	1244033044
Taiwan (Province of China)	Taiwan (Province of China)	TWN	TWN	Pfizer/BioNTech	Western Early Arriver	2022-10-01	Bilateral	624000	HIC	East Asia and Pacific	23347374	1244033044
Thailand	Thailand	THA	THA	Sinovac	Major Chinese	2021-02-01	Bilateral	200000	UMIC	East Asia and Pacific	71697030	2509465801
Thailand	Thailand	THA	THA	Sinovac	Major Chinese	2021-03-01	Bilateral	800000	UMIC	East Asia and Pacific	71697030	2509465801
Thailand	Thailand	THA	THA	Sinovac	Major Chinese	2021-04-01	Bilateral	1500000	UMIC	East Asia and Pacific	71697030	2509465801
Thailand	Thailand	THA	THA	Sinopharm	Major Chinese	2021-06-01	Bilateral	1000000	UMIC	East Asia and Pacific	71697030	2509465801
Thailand	Thailand	THA	THA	Sinovac	Major Chinese	2021-06-01	Bilateral	1000000	UMIC	East Asia and Pacific	71697030	2509465801
Thailand	Thailand	THA	THA	Sinopharm	Major Chinese	2021-07-01	Bilateral	2000000	UMIC	East Asia and Pacific	71697030	2509465801
Thailand	Thailand	THA	THA	Oxford/AstraZeneca	Cosmopolitan	2021-07-01	Bilateral	11300000	UMIC	East Asia and Pacific	71697030	2509465801
Thailand	Thailand	THA	THA	Oxford/AstraZeneca	Cosmopolitan	2021-08-01	Bilateral	5300000	UMIC	East Asia and Pacific	71697030	2509465801
Thailand	Thailand	THA	THA	Sinopharm	Major Chinese	2021-08-01	Bilateral	1000000	UMIC	East Asia and Pacific	71697030	2509465801
Thailand	Thailand	THA	THA	Pfizer/BioNTech	Western Early Arriver	2021-09-01	Bilateral	2000000	UMIC	East Asia and Pacific	71697030	2509465801
Thailand	Thailand	THA	THA	Oxford/AstraZeneca	Cosmopolitan	2021-09-01	Bilateral	8000000	UMIC	East Asia and Pacific	71697030	2509465801
Thailand	Thailand	THA	THA	Oxford/AstraZeneca	Cosmopolitan	2021-10-01	Bilateral	10500000	UMIC	East Asia and Pacific	71697030	2509465801
Thailand	Thailand	THA	THA	Pfizer/BioNTech	Western Early Arriver	2021-10-01	Bilateral	1538550	UMIC	East Asia and Pacific	71697030	2509465801
Thailand	Thailand	THA	THA	Moderna	Western Early Arriver	2021-11-01	Bilateral	1942700	UMIC	East Asia and Pacific	71697030	2509465801
Thailand	Thailand	THA	THA	Pfizer/BioNTech	Western Early Arriver	2022-01-01	Bilateral	300000	UMIC	East Asia and Pacific	71697030	2509465801
Thailand	Thailand	THA	THA	Moderna	Western Early Arriver	2022-02-01	Bilateral	1400000	UMIC	East Asia and Pacific	71697030	2509465801
Thailand	Thailand	THA	THA	Pfizer/BioNTech	Western Early Arriver	2022-10-01	Bilateral	3000000	UMIC	East Asia and Pacific	71697030	2509465801
Congo (the)	the republic of the Congo	COG	COG	Sputnik V	Russian	2021-03-01	Bilateral	12000	LoMIC	West and Central Africa	5970424	3431731057
Congo (the)	the republic of the Congo	COG	COG	Sputnik V	Russian	2021-06-01	Bilateral	10000	LoMIC	West and Central Africa	5970424	3431731057
Congo (the)	the republic of the Congo	COG	COG	Sinopharm	Major Chinese	2021-06-01	Bilateral	141000	LoMIC	West and Central Africa	5970424	3431731057
Trinidad and Tobago	Trinidad and Tobago	TTO	TTO	Sinopharm	Major Chinese	2021-06-01	Bilateral	200000	HIC	Latin America and Caribbean	1531044	1244033044
Trinidad and Tobago	Trinidad and Tobago	TTO	TTO	Sinopharm	Major Chinese	2021-07-01	Bilateral	800000	HIC	Latin America and Caribbean	1531044	1244033044
Tunisia	Tunisia	TUN	TUN	Sputnik V	Russian	2021-03-01	Bilateral	30000	LoMIC	Middle East and North Africa	12356117	3431731057
Tunisia	Tunisia	TUN	TUN	Pfizer/BioNTech	Western Early Arriver	2021-04-01	Bilateral	84000	LoMIC	Middle East and North Africa	12356117	3431731057
Tunisia	Tunisia	TUN	TUN	Pfizer/BioNTech	Western Early Arriver	2021-05-01	Bilateral	321738	LoMIC	Middle East and North Africa	12356117	3431731057
Tunisia	Tunisia	TUN	TUN	Pfizer/BioNTech	Western Early Arriver	2021-07-01	Bilateral	284310	LoMIC	Middle East and North Africa	12356117	3431731057
Turkey	Türkiye	TUR	TUR	Pfizer/BioNTech	Western Early Arriver	2021-03-01	Bilateral	4500000	UMIC	Eastern Europe and Central Asia	85341241	2509465801
Turkey	Türkiye	TUR	TUR	Sinovac	Major Chinese	2021-03-01	Bilateral	25000000	UMIC	Eastern Europe and Central Asia	85341241	2509465801
Turkmenistan	Turkmenistan	TKM	TKM	Sinovac	Major Chinese	2021-05-01	Bilateral	500000	UMIC	Eastern Europe and Central Asia	6430770	2509465801
Turkmenistan	Turkmenistan	TKM	TKM	Sputnik V	Russian	2021-08-01	Bilateral	600000	UMIC	Eastern Europe and Central Asia	6430770	2509465801
Ukraine	Ukraine	UKR	UKR	Oxford/AstraZeneca	Cosmopolitan	2021-02-01	Bilateral	3455	LoMIC	Eastern Europe and Central Asia	38000000	3431731057
Ukraine	Ukraine	UKR	UKR	Pfizer/BioNTech	Western Early Arriver	2021-02-01	Bilateral	100000	LoMIC	Eastern Europe and Central Asia	38000000	3431731057
Ukraine	Ukraine	UKR	UKR	Oxford/AstraZeneca	Cosmopolitan	2021-02-01	Bilateral	500000	LoMIC	Eastern Europe and Central Asia	38000000	3431731057
Ukraine	Ukraine	UKR	UKR	Oxford/AstraZeneca	Cosmopolitan	2021-03-01	Bilateral	270155	LoMIC	Eastern Europe and Central Asia	38000000	3431731057
Ukraine	Ukraine	UKR	UKR	Sinovac	Major Chinese	2021-03-01	Bilateral	200000	LoMIC	Eastern Europe and Central Asia	38000000	3431731057
Ukraine	Ukraine	UKR	UKR	Sinovac	Major Chinese	2021-04-01	Bilateral	566714	LoMIC	Eastern Europe and Central Asia	38000000	3431731057
Ukraine	Ukraine	UKR	UKR	Oxford/AstraZeneca	Cosmopolitan	2021-04-01	Bilateral	438988	LoMIC	Eastern Europe and Central Asia	38000000	3431731057
Ukraine	Ukraine	UKR	UKR	Pfizer/BioNTech	Western Early Arriver	2021-04-01	Bilateral	48497	LoMIC	Eastern Europe and Central Asia	38000000	3431731057
Ukraine	Ukraine	UKR	UKR	Oxford/AstraZeneca	Cosmopolitan	2021-05-01	Bilateral	233390	LoMIC	Eastern Europe and Central Asia	38000000	3431731057
Ukraine	Ukraine	UKR	UKR	Janssen	Western Latecomer	2021-05-01	Bilateral	246	LoMIC	Eastern Europe and Central Asia	38000000	3431731057
Ukraine	Ukraine	UKR	UKR	Sinovac	Major Chinese	2021-05-01	Bilateral	1641424	LoMIC	Eastern Europe and Central Asia	38000000	3431731057
Ukraine	Ukraine	UKR	UKR	Pfizer/BioNTech	Western Early Arriver	2021-05-01	Bilateral	191801	LoMIC	Eastern Europe and Central Asia	38000000	3431731057
Ukraine	Ukraine	UKR	UKR	Janssen	Western Latecomer	2021-06-01	Bilateral	183	LoMIC	Eastern Europe and Central Asia	38000000	3431731057
Ukraine	Ukraine	UKR	UKR	Sinovac	Major Chinese	2021-06-01	Bilateral	812521	LoMIC	Eastern Europe and Central Asia	38000000	3431731057
Ukraine	Ukraine	UKR	UKR	Oxford/AstraZeneca	Cosmopolitan	2021-06-01	Bilateral	356158	LoMIC	Eastern Europe and Central Asia	38000000	3431731057
Ukraine	Ukraine	UKR	UKR	Pfizer/BioNTech	Western Early Arriver	2021-06-01	Bilateral	764478	LoMIC	Eastern Europe and Central Asia	38000000	3431731057
Ukraine	Ukraine	UKR	UKR	Janssen	Western Latecomer	2021-07-01	Bilateral	618	LoMIC	Eastern Europe and Central Asia	38000000	3431731057
Ukraine	Ukraine	UKR	UKR	Pfizer/BioNTech	Western Early Arriver	2021-07-01	Bilateral	1329561	LoMIC	Eastern Europe and Central Asia	38000000	3431731057
Ukraine	Ukraine	UKR	UKR	Sinovac	Major Chinese	2021-07-01	Bilateral	1025688	LoMIC	Eastern Europe and Central Asia	38000000	3431731057
Ukraine	Ukraine	UKR	UKR	Oxford/AstraZeneca	Cosmopolitan	2021-07-01	Bilateral	431650	LoMIC	Eastern Europe and Central Asia	38000000	3431731057
Ukraine	Ukraine	UKR	UKR	Moderna	Western Early Arriver	2021-07-01	Bilateral	422837	LoMIC	Eastern Europe and Central Asia	38000000	3431731057
Ukraine	Ukraine	UKR	UKR	Janssen	Western Latecomer	2021-08-01	Bilateral	19531	LoMIC	Eastern Europe and Central Asia	38000000	3431731057
Ukraine	Ukraine	UKR	UKR	Moderna	Western Early Arriver	2021-08-01	Bilateral	1264226	LoMIC	Eastern Europe and Central Asia	38000000	3431731057
Ukraine	Ukraine	UKR	UKR	Sinovac	Major Chinese	2021-08-01	Bilateral	1037865	LoMIC	Eastern Europe and Central Asia	38000000	3431731057
Ukraine	Ukraine	UKR	UKR	Oxford/AstraZeneca	Cosmopolitan	2021-08-01	Bilateral	250730	LoMIC	Eastern Europe and Central Asia	38000000	3431731057
Ukraine	Ukraine	UKR	UKR	Pfizer/BioNTech	Western Early Arriver	2021-08-01	Bilateral	1436564	LoMIC	Eastern Europe and Central Asia	38000000	3431731057
Ukraine	Ukraine	UKR	UKR	Oxford/AstraZeneca	Cosmopolitan	2021-09-01	Bilateral	462673	LoMIC	Eastern Europe and Central Asia	38000000	3431731057
Ukraine	Ukraine	UKR	UKR	Janssen	Western Latecomer	2021-09-01	Bilateral	2671	LoMIC	Eastern Europe and Central Asia	38000000	3431731057
Ukraine	Ukraine	UKR	UKR	Moderna	Western Early Arriver	2021-09-01	Bilateral	660263	LoMIC	Eastern Europe and Central Asia	38000000	3431731057
Ukraine	Ukraine	UKR	UKR	Pfizer/BioNTech	Western Early Arriver	2021-09-01	Bilateral	1723747	LoMIC	Eastern Europe and Central Asia	38000000	3431731057
Ukraine	Ukraine	UKR	UKR	Sinovac	Major Chinese	2021-09-01	Bilateral	1009833	LoMIC	Eastern Europe and Central Asia	38000000	3431731057
Ukraine	Ukraine	UKR	UKR	Oxford/AstraZeneca	Cosmopolitan	2021-10-01	Bilateral	967944	LoMIC	Eastern Europe and Central Asia	38000000	3431731057
Ukraine	Ukraine	UKR	UKR	Pfizer/BioNTech	Western Early Arriver	2021-10-01	Bilateral	2753436	LoMIC	Eastern Europe and Central Asia	38000000	3431731057
Ukraine	Ukraine	UKR	UKR	Sinovac	Major Chinese	2021-10-01	Bilateral	1721495	LoMIC	Eastern Europe and Central Asia	38000000	3431731057
Ukraine	Ukraine	UKR	UKR	Oxford/AstraZeneca	Cosmopolitan	2021-11-01	Bilateral	788583	LoMIC	Eastern Europe and Central Asia	38000000	3431731057
Ukraine	Ukraine	UKR	UKR	Pfizer/BioNTech	Western Early Arriver	2021-11-01	Bilateral	3507843	LoMIC	Eastern Europe and Central Asia	38000000	3431731057
Ukraine	Ukraine	UKR	UKR	Sinovac	Major Chinese	2021-11-01	Bilateral	3218064	LoMIC	Eastern Europe and Central Asia	38000000	3431731057
Ukraine	Ukraine	UKR	UKR	Moderna	Western Early Arriver	2021-11-01	Bilateral	242895	LoMIC	Eastern Europe and Central Asia	38000000	3431731057
Ukraine	Ukraine	UKR	UKR	Oxford/AstraZeneca	Cosmopolitan	2021-12-01	Bilateral	175096	LoMIC	Eastern Europe and Central Asia	38000000	3431731057
Ukraine	Ukraine	UKR	UKR	Moderna	Western Early Arriver	2021-12-01	Bilateral	461904	LoMIC	Eastern Europe and Central Asia	38000000	3431731057
Ukraine	Ukraine	UKR	UKR	Sinovac	Major Chinese	2021-12-01	Bilateral	1349768	LoMIC	Eastern Europe and Central Asia	38000000	3431731057
Ukraine	Ukraine	UKR	UKR	Pfizer/BioNTech	Western Early Arriver	2021-12-01	Bilateral	2094017	LoMIC	Eastern Europe and Central Asia	38000000	3431731057
Ukraine	Ukraine	UKR	UKR	Oxford/AstraZeneca	Cosmopolitan	2022-01-01	Bilateral	48390	LoMIC	Eastern Europe and Central Asia	38000000	3431731057
Ukraine	Ukraine	UKR	UKR	Moderna	Western Early Arriver	2022-01-01	Bilateral	197164	LoMIC	Eastern Europe and Central Asia	38000000	3431731057
Ukraine	Ukraine	UKR	UKR	Sinovac	Major Chinese	2022-01-01	Bilateral	366707	LoMIC	Eastern Europe and Central Asia	38000000	3431731057
Ukraine	Ukraine	UKR	UKR	Pfizer/BioNTech	Western Early Arriver	2022-01-01	Bilateral	1487277	LoMIC	Eastern Europe and Central Asia	38000000	3431731057
Ukraine	Ukraine	UKR	UKR	Oxford/AstraZeneca	Cosmopolitan	2022-02-01	Bilateral	18424	LoMIC	Eastern Europe and Central Asia	38000000	3431731057
Ukraine	Ukraine	UKR	UKR	Moderna	Western Early Arriver	2022-02-01	Bilateral	100100	LoMIC	Eastern Europe and Central Asia	38000000	3431731057
Ukraine	Ukraine	UKR	UKR	Pfizer/BioNTech	Western Early Arriver	2022-02-01	Bilateral	1097883	LoMIC	Eastern Europe and Central Asia	38000000	3431731057
Ukraine	Ukraine	UKR	UKR	Sinovac	Major Chinese	2022-02-01	Bilateral	232375	LoMIC	Eastern Europe and Central Asia	38000000	3431731057
United Arab Emirates (the)	United Arab Emirates	ARE	ARE	Sinopharm	Major Chinese	2020-12-01	Bilateral	3000000	HIC	Middle East and North Africa	9441129	1244033044
United Arab Emirates (the)	United Arab Emirates	ARE	ARE	Oxford/AstraZeneca	Cosmopolitan	2021-02-01	Bilateral	200000	HIC	Middle East and North Africa	9441129	1244033044
United Kingdom of Great Britain and Northern Ireland (the)	United Kingdom	GBR	GBR	Pfizer/BioNTech	Western Early Arriver	2020-12-01	Bilateral	1000000	HIC	Western Europe	66971411	1244033044
United Kingdom of Great Britain and Northern Ireland (the)	United Kingdom	GBR	GBR	Oxford/AstraZeneca	Cosmopolitan	2021-02-01	Bilateral	5000000	HIC	Western Europe	66971411	1244033044
United Kingdom of Great Britain and Northern Ireland (the)	United Kingdom	GBR	GBR	Pfizer/BioNTech	Western Early Arriver	2021-02-01	Bilateral	7000000	HIC	Western Europe	66971411	1244033044
United Kingdom of Great Britain and Northern Ireland (the)	United Kingdom	GBR	GBR	Oxford/AstraZeneca	Cosmopolitan	2021-03-01	Bilateral	5800000	HIC	Western Europe	66971411	1244033044
United Kingdom of Great Britain and Northern Ireland (the)	United Kingdom	GBR	GBR	Pfizer/BioNTech	Western Early Arriver	2021-03-01	Bilateral	4000000	HIC	Western Europe	66971411	1244033044
United Kingdom of Great Britain and Northern Ireland (the)	United Kingdom	GBR	GBR	Oxford/AstraZeneca	Cosmopolitan	2021-03-01	Bilateral	5000000	HIC	Western Europe	66971411	1244033044
United Kingdom of Great Britain and Northern Ireland (the)	United Kingdom	GBR	GBR	Oxford/AstraZeneca	Cosmopolitan	2021-04-01	Bilateral	10600000	HIC	Western Europe	66971411	1244033044
United Kingdom of Great Britain and Northern Ireland (the)	United Kingdom	GBR	GBR	Moderna	Western Early Arriver	2021-04-01	Bilateral	100000	HIC	Western Europe	66971411	1244033044
United Kingdom of Great Britain and Northern Ireland (the)	United Kingdom	GBR	GBR	Pfizer/BioNTech	Western Early Arriver	2021-04-01	Bilateral	5000000	HIC	Western Europe	66971411	1244033044
United Kingdom of Great Britain and Northern Ireland (the)	United Kingdom	GBR	GBR	Oxford/AstraZeneca	Cosmopolitan	2021-05-01	Bilateral	8500000	HIC	Western Europe	66971411	1244033044
United Kingdom of Great Britain and Northern Ireland (the)	United Kingdom	GBR	GBR	Moderna	Western Early Arriver	2021-05-01	Bilateral	200000	HIC	Western Europe	66971411	1244033044
United Kingdom of Great Britain and Northern Ireland (the)	United Kingdom	GBR	GBR	Pfizer/BioNTech	Western Early Arriver	2021-05-01	Bilateral	5200000	HIC	Western Europe	66971411	1244033044
United Kingdom of Great Britain and Northern Ireland (the)	United Kingdom	GBR	GBR	Oxford/AstraZeneca	Cosmopolitan	2021-06-01	Bilateral	9200000	HIC	Western Europe	66971411	1244033044
United Kingdom of Great Britain and Northern Ireland (the)	United Kingdom	GBR	GBR	Moderna	Western Early Arriver	2021-06-01	Bilateral	430000	HIC	Western Europe	66971411	1244033044
United Kingdom of Great Britain and Northern Ireland (the)	United Kingdom	GBR	GBR	Pfizer/BioNTech	Western Early Arriver	2021-06-01	Bilateral	4500000	HIC	Western Europe	66971411	1244033044
United Kingdom of Great Britain and Northern Ireland (the)	United Kingdom	GBR	GBR	Oxford/AstraZeneca	Cosmopolitan	2021-08-01	Bilateral	4800000	HIC	Western Europe	66971411	1244033044
United Kingdom of Great Britain and Northern Ireland (the)	United Kingdom	GBR	GBR	Moderna	Western Early Arriver	2021-08-01	Bilateral	1570000	HIC	Western Europe	66971411	1244033044
United Kingdom of Great Britain and Northern Ireland (the)	United Kingdom	GBR	GBR	Pfizer/BioNTech	Western Early Arriver	2021-08-01	Bilateral	12300000	HIC	Western Europe	66971411	1244033044
United Kingdom of Great Britain and Northern Ireland (the)	United Kingdom	GBR	GBR	Oxford/AstraZeneca	Cosmopolitan	2021-10-01	Bilateral	5000000	HIC	Western Europe	66971411	1244033044
United Kingdom of Great Britain and Northern Ireland (the)	United Kingdom	GBR	GBR	Moderna	Western Early Arriver	2021-10-01	Bilateral	500000	HIC	Western Europe	66971411	1244033044
United Kingdom of Great Britain and Northern Ireland (the)	United Kingdom	GBR	GBR	Pfizer/BioNTech	Western Early Arriver	2021-10-01	Bilateral	4800000	HIC	Western Europe	66971411	1244033044
United Kingdom of Great Britain and Northern Ireland (the)	United Kingdom	GBR	GBR	Oxford/AstraZeneca	Cosmopolitan	2021-11-01	Bilateral	100000	HIC	Western Europe	66971411	1244033044
United Kingdom of Great Britain and Northern Ireland (the)	United Kingdom	GBR	GBR	Pfizer/BioNTech	Western Early Arriver	2021-11-01	Bilateral	1800000	HIC	Western Europe	66971411	1244033044
United Kingdom of Great Britain and Northern Ireland (the)	United Kingdom	GBR	GBR	Moderna	Western Early Arriver	2021-12-01	Bilateral	200000	HIC	Western Europe	66971411	1244033044
United Kingdom of Great Britain and Northern Ireland (the)	United Kingdom	GBR	GBR	Pfizer/BioNTech	Western Early Arriver	2021-12-01	Bilateral	1100000	HIC	Western Europe	66971411	1244033044
United Kingdom of Great Britain and Northern Ireland (the)	United Kingdom	GBR	GBR	Oxford/AstraZeneca	Cosmopolitan	2022-01-01	Bilateral	54000	HIC	Western Europe	66971411	1244033044
United Kingdom of Great Britain and Northern Ireland (the)	United Kingdom	GBR	GBR	Moderna	Western Early Arriver	2022-01-01	Bilateral	8800000	HIC	Western Europe	66971411	1244033044
United Kingdom of Great Britain and Northern Ireland (the)	United Kingdom	GBR	GBR	Pfizer/BioNTech	Western Early Arriver	2022-01-01	Bilateral	31100000	HIC	Western Europe	66971411	1244033044
United Kingdom of Great Britain and Northern Ireland (the)	United Kingdom	GBR	GBR	Oxford/AstraZeneca	Cosmopolitan	2022-02-01	Bilateral	1600	HIC	Western Europe	66971411	1244033044
United Kingdom of Great Britain and Northern Ireland (the)	United Kingdom	GBR	GBR	Moderna	Western Early Arriver	2022-02-01	Bilateral	400000	HIC	Western Europe	66971411	1244033044
United Kingdom of Great Britain and Northern Ireland (the)	United Kingdom	GBR	GBR	Pfizer/BioNTech	Western Early Arriver	2022-02-01	Bilateral	1000000	HIC	Western Europe	66971411	1244033044
United Kingdom of Great Britain and Northern Ireland (the)	United Kingdom	GBR	GBR	Pfizer/BioNTech	Western Early Arriver	2022-03-01	Bilateral	1000000	HIC	Western Europe	66971411	1244033044
United Kingdom of Great Britain and Northern Ireland (the)	United Kingdom	GBR	GBR	Oxford/AstraZeneca	Cosmopolitan	2022-04-01	Bilateral	400	HIC	Western Europe	66971411	1244033044
United Kingdom of Great Britain and Northern Ireland (the)	United Kingdom	GBR	GBR	Moderna	Western Early Arriver	2022-04-01	Bilateral	200000	HIC	Western Europe	66971411	1244033044
United Kingdom of Great Britain and Northern Ireland (the)	United Kingdom	GBR	GBR	Pfizer/BioNTech	Western Early Arriver	2022-04-01	Bilateral	700000	HIC	Western Europe	66971411	1244033044
United Kingdom of Great Britain and Northern Ireland (the)	United Kingdom	GBR	GBR	Oxford/AstraZeneca	Cosmopolitan	2022-05-01	Bilateral	1300	HIC	Western Europe	66971411	1244033044
United Kingdom of Great Britain and Northern Ireland (the)	United Kingdom	GBR	GBR	Moderna	Western Early Arriver	2022-05-01	Bilateral	100000	HIC	Western Europe	66971411	1244033044
United Kingdom of Great Britain and Northern Ireland (the)	United Kingdom	GBR	GBR	Pfizer/BioNTech	Western Early Arriver	2022-05-01	Bilateral	1100000	HIC	Western Europe	66971411	1244033044
United Kingdom of Great Britain and Northern Ireland (the)	United Kingdom	GBR	GBR	Oxford/AstraZeneca	Cosmopolitan	2022-06-01	Bilateral	600	HIC	Western Europe	66971411	1244033044
United Kingdom of Great Britain and Northern Ireland (the)	United Kingdom	GBR	GBR	Pfizer/BioNTech	Western Early Arriver	2022-06-01	Bilateral	400000	HIC	Western Europe	66971411	1244033044
United Kingdom of Great Britain and Northern Ireland (the)	United Kingdom	GBR	GBR	Oxford/AstraZeneca	Cosmopolitan	2022-07-01	Bilateral	400	HIC	Western Europe	66971411	1244033044
United Kingdom of Great Britain and Northern Ireland (the)	United Kingdom	GBR	GBR	Moderna	Western Early Arriver	2022-07-01	Bilateral	100000	HIC	Western Europe	66971411	1244033044
United Kingdom of Great Britain and Northern Ireland (the)	United Kingdom	GBR	GBR	Pfizer/BioNTech	Western Early Arriver	2022-07-01	Bilateral	500000	HIC	Western Europe	66971411	1244033044
United Kingdom of Great Britain and Northern Ireland (the)	United Kingdom	GBR	GBR	Oxford/AstraZeneca	Cosmopolitan	2022-08-01	Bilateral	400	HIC	Western Europe	66971411	1244033044
United Kingdom of Great Britain and Northern Ireland (the)	United Kingdom	GBR	GBR	Pfizer/BioNTech	Western Early Arriver	2022-08-01	Bilateral	500000	HIC	Western Europe	66971411	1244033044
United Kingdom of Great Britain and Northern Ireland (the)	United Kingdom	GBR	GBR	Oxford/AstraZeneca	Cosmopolitan	2022-09-01	Bilateral	300	HIC	Western Europe	66971411	1244033044
United Kingdom of Great Britain and Northern Ireland (the)	United Kingdom	GBR	GBR	Pfizer/BioNTech	Western Early Arriver	2022-09-01	Bilateral	100000	HIC	Western Europe	66971411	1244033044
United Kingdom of Great Britain and Northern Ireland (the)	United Kingdom	GBR	GBR	Pfizer/BioNTech	Western Early Arriver	2022-10-01	Bilateral	100000	HIC	Western Europe	66971411	1244033044
United Kingdom of Great Britain and Northern Ireland (the)	United Kingdom	GBR	GBR	Oxford/AstraZeneca	Cosmopolitan	2022-11-01	Bilateral	700	HIC	Western Europe	66971411	1244033044
United Kingdom of Great Britain and Northern Ireland (the)	United Kingdom	GBR	GBR	Moderna	Western Early Arriver	2022-11-01	Bilateral	12600000	HIC	Western Europe	66971411	1244033044
United Kingdom of Great Britain and Northern Ireland (the)	United Kingdom	GBR	GBR	Pfizer/BioNTech	Western Early Arriver	2022-11-01	Bilateral	11300000	HIC	Western Europe	66971411	1244033044
United States of America (the)	United States	USA	USA	Janssen	Western Latecomer	2021-03-01	Bilateral	6790600	HIC	North America	333287557	1244033044
United States of America (the)	United States	USA	USA	Moderna	Western Early Arriver	2021-03-01	Bilateral	90336600	HIC	North America	333287557	1244033044
United States of America (the)	United States	USA	USA	Pfizer/BioNTech	Western Early Arriver	2021-03-01	Bilateral	98454525	HIC	North America	333287557	1244033044
United States of America (the)	United States	USA	USA	Janssen	Western Latecomer	2021-04-01	Bilateral	11247800	HIC	North America	333287557	1244033044
United States of America (the)	United States	USA	USA	Moderna	Western Early Arriver	2021-04-01	Bilateral	40591000	HIC	North America	333287557	1244033044
United States of America (the)	United States	USA	USA	Pfizer/BioNTech	Western Early Arriver	2021-04-01	Bilateral	61353630	HIC	North America	333287557	1244033044
United States of America (the)	United States	USA	USA	Janssen	Western Latecomer	2021-05-01	Bilateral	3105800	HIC	North America	333287557	1244033044
United States of America (the)	United States	USA	USA	Moderna	Western Early Arriver	2021-05-01	Bilateral	20310840	HIC	North America	333287557	1244033044
United States of America (the)	United States	USA	USA	Pfizer/BioNTech	Western Early Arriver	2021-05-01	Bilateral	34126170	HIC	North America	333287557	1244033044
United States of America (the)	United States	USA	USA	Janssen	Western Latecomer	2021-06-01	Bilateral	290100	HIC	North America	333287557	1244033044
United States of America (the)	United States	USA	USA	Moderna	Western Early Arriver	2021-06-01	Bilateral	6277800	HIC	North America	333287557	1244033044
United States of America (the)	United States	USA	USA	Pfizer/BioNTech	Western Early Arriver	2021-06-01	Bilateral	9064965	HIC	North America	333287557	1244033044
United States of America (the)	United States	USA	USA	Unknown	No typology	2021-06-01	Bilateral	5850	HIC	North America	333287557	1244033044
United States of America (the)	United States	USA	USA	Janssen	Western Latecomer	2021-07-01	Bilateral	50100	HIC	North America	333287557	1244033044
United States of America (the)	United States	USA	USA	Moderna	Western Early Arriver	2021-07-01	Bilateral	7791760	HIC	North America	333287557	1244033044
United States of America (the)	United States	USA	USA	Pfizer/BioNTech	Western Early Arriver	2021-07-01	Bilateral	10864485	HIC	North America	333287557	1244033044
United States of America (the)	United States	USA	USA	Unknown	No typology	2021-07-01	Bilateral	13500	HIC	North America	333287557	1244033044
United States of America (the)	United States	USA	USA	Janssen	Western Latecomer	2021-08-01	Bilateral	7000	HIC	North America	333287557	1244033044
United States of America (the)	United States	USA	USA	Moderna	Western Early Arriver	2021-08-01	Bilateral	13988300	HIC	North America	333287557	1244033044
United States of America (the)	United States	USA	USA	Pfizer/BioNTech	Western Early Arriver	2021-08-01	Bilateral	26661330	HIC	North America	333287557	1244033044
United States of America (the)	United States	USA	USA	Janssen	Western Latecomer	2021-09-01	Bilateral	1290100	HIC	North America	333287557	1244033044
United States of America (the)	United States	USA	USA	Moderna	Western Early Arriver	2021-09-01	Bilateral	9414300	HIC	North America	333287557	1244033044
United States of America (the)	United States	USA	USA	Pfizer/BioNTech	Western Early Arriver	2021-09-01	Bilateral	22256190	HIC	North America	333287557	1244033044
United States of America (the)	United States	USA	USA	Janssen	Western Latecomer	2021-10-01	Bilateral	2826100	HIC	North America	333287557	1244033044
United States of America (the)	United States	USA	USA	Moderna	Western Early Arriver	2021-10-01	Bilateral	14362600	HIC	North America	333287557	1244033044
United States of America (the)	United States	USA	USA	Pfizer/BioNTech	Western Early Arriver	2021-10-01	Bilateral	27257670	HIC	North America	333287557	1244033044
United States of America (the)	United States	USA	USA	Janssen	Western Latecomer	2021-11-01	Bilateral	2090400	HIC	North America	333287557	1244033044
United States of America (the)	United States	USA	USA	Moderna	Western Early Arriver	2021-11-01	Bilateral	14974360	HIC	North America	333287557	1244033044
United States of America (the)	United States	USA	USA	Pfizer/BioNTech	Western Early Arriver	2021-11-01	Bilateral	38560950	HIC	North America	333287557	1244033044
United States of America (the)	United States	USA	USA	Unknown	No typology	2021-11-01	Bilateral	8262800	HIC	North America	333287557	1244033044
United States of America (the)	United States	USA	USA	Janssen	Western Latecomer	2021-12-01	Bilateral	1775800	HIC	North America	333287557	1244033044
United States of America (the)	United States	USA	USA	Moderna	Western Early Arriver	2021-12-01	Bilateral	7227440	HIC	North America	333287557	1244033044
United States of America (the)	United States	USA	USA	Pfizer/BioNTech	Western Early Arriver	2021-12-01	Bilateral	37111650	HIC	North America	333287557	1244033044
United States of America (the)	United States	USA	USA	Janssen	Western Latecomer	2022-01-01	Bilateral	613000	HIC	North America	333287557	1244033044
United States of America (the)	United States	USA	USA	Moderna	Western Early Arriver	2022-01-01	Bilateral	18169580	HIC	North America	333287557	1244033044
United States of America (the)	United States	USA	USA	Pfizer/BioNTech	Western Early Arriver	2022-01-01	Bilateral	27076450	HIC	North America	333287557	1244033044
United States of America (the)	United States	USA	USA	Janssen	Western Latecomer	2022-02-01	Bilateral	250800	HIC	North America	333287557	1244033044
United States of America (the)	United States	USA	USA	Moderna	Western Early Arriver	2022-02-01	Bilateral	12108740	HIC	North America	333287557	1244033044
United States of America (the)	United States	USA	USA	Pfizer/BioNTech	Western Early Arriver	2022-02-01	Bilateral	11535810	HIC	North America	333287557	1244033044
United States of America (the)	United States	USA	USA	Janssen	Western Latecomer	2022-03-01	Bilateral	164800	HIC	North America	333287557	1244033044
United States of America (the)	United States	USA	USA	Moderna	Western Early Arriver	2022-03-01	Bilateral	5013560	HIC	North America	333287557	1244033044
United States of America (the)	United States	USA	USA	Pfizer/BioNTech	Western Early Arriver	2022-03-01	Bilateral	7564160	HIC	North America	333287557	1244033044
United States of America (the)	United States	USA	USA	Janssen	Western Latecomer	2022-04-01	Bilateral	246700	HIC	North America	333287557	1244033044
United States of America (the)	United States	USA	USA	Moderna	Western Early Arriver	2022-04-01	Bilateral	9849100	HIC	North America	333287557	1244033044
United States of America (the)	United States	USA	USA	Pfizer/BioNTech	Western Early Arriver	2022-04-01	Bilateral	15291650	HIC	North America	333287557	1244033044
United States of America (the)	United States	USA	USA	Janssen	Western Latecomer	2022-05-01	Bilateral	125800	HIC	North America	333287557	1244033044
United States of America (the)	United States	USA	USA	Moderna	Western Early Arriver	2022-05-01	Bilateral	7512540	HIC	North America	333287557	1244033044
United States of America (the)	United States	USA	USA	Pfizer/BioNTech	Western Early Arriver	2022-05-01	Bilateral	11554200	HIC	North America	333287557	1244033044
United States of America (the)	United States	USA	USA	Janssen	Western Latecomer	2022-06-01	Bilateral	101400	HIC	North America	333287557	1244033044
United States of America (the)	United States	USA	USA	Moderna	Western Early Arriver	2022-06-01	Bilateral	8402020	HIC	North America	333287557	1244033044
United States of America (the)	United States	USA	USA	Pfizer/BioNTech	Western Early Arriver	2022-06-01	Bilateral	14297030	HIC	North America	333287557	1244033044
United States of America (the)	United States	USA	USA	Unknown	No typology	2022-06-01	Bilateral	50700	HIC	North America	333287557	1244033044
United States of America (the)	United States	USA	USA	Janssen	Western Latecomer	2022-07-01	Bilateral	101300	HIC	North America	333287557	1244033044
United States of America (the)	United States	USA	USA	Moderna	Western Early Arriver	2022-07-01	Bilateral	8453820	HIC	North America	333287557	1244033044
United States of America (the)	United States	USA	USA	Novavax	Western Latecomer	2022-07-01	Bilateral	53100	HIC	North America	333287557	1244033044
United States of America (the)	United States	USA	USA	Pfizer/BioNTech	Western Early Arriver	2022-07-01	Bilateral	10768270	HIC	North America	333287557	1244033044
United States of America (the)	United States	USA	USA	Janssen	Western Latecomer	2022-08-01	Bilateral	118100	HIC	North America	333287557	1244033044
United States of America (the)	United States	USA	USA	Moderna	Western Early Arriver	2022-08-01	Bilateral	7010000	HIC	North America	333287557	1244033044
United States of America (the)	United States	USA	USA	Novavax	Western Latecomer	2022-08-01	Bilateral	628400	HIC	North America	333287557	1244033044
United States of America (the)	United States	USA	USA	Pfizer/BioNTech	Western Early Arriver	2022-08-01	Bilateral	12453440	HIC	North America	333287557	1244033044
United States of America (the)	United States	USA	USA	Unknown	No typology	2022-08-01	Bilateral	8400	HIC	North America	333287557	1244033044
United States of America (the)	United States	USA	USA	Janssen	Western Latecomer	2022-09-01	Bilateral	100500	HIC	North America	333287557	1244033044
United States of America (the)	United States	USA	USA	Moderna	Western Early Arriver	2022-09-01	Bilateral	20342460	HIC	North America	333287557	1244033044
United States of America (the)	United States	USA	USA	Novavax	Western Latecomer	2022-09-01	Bilateral	145500	HIC	North America	333287557	1244033044
United States of America (the)	United States	USA	USA	Pfizer/BioNTech	Western Early Arriver	2022-09-01	Bilateral	59722100	HIC	North America	333287557	1244033044
United States of America (the)	United States	USA	USA	Janssen	Western Latecomer	2022-10-01	Bilateral	42300	HIC	North America	333287557	1244033044
United States of America (the)	United States	USA	USA	Moderna	Western Early Arriver	2022-10-01	Bilateral	13605800	HIC	North America	333287557	1244033044
United States of America (the)	United States	USA	USA	Novavax	Western Latecomer	2022-10-01	Bilateral	29900	HIC	North America	333287557	1244033044
United States of America (the)	United States	USA	USA	Pfizer/BioNTech	Western Early Arriver	2022-10-01	Bilateral	18252180	HIC	North America	333287557	1244033044
Uruguay	Uruguay	URY	URY	Oxford/AstraZeneca	Cosmopolitan	2021-02-01	Bilateral	9	HIC	Latin America and Caribbean	3422794	1244033044
Uruguay	Uruguay	URY	URY	Pfizer/BioNTech	Western Early Arriver	2021-02-01	Bilateral	20	HIC	Latin America and Caribbean	3422794	1244033044
Uruguay	Uruguay	URY	URY	Sinovac	Major Chinese	2021-02-01	Bilateral	192413	HIC	Latin America and Caribbean	3422794	1244033044
Uruguay	Uruguay	URY	URY	Oxford/AstraZeneca	Cosmopolitan	2021-03-01	Bilateral	149	HIC	Latin America and Caribbean	3422794	1244033044
Uruguay	Uruguay	URY	URY	Pfizer/BioNTech	Western Early Arriver	2021-03-01	Bilateral	198420	HIC	Latin America and Caribbean	3422794	1244033044
Uruguay	Uruguay	URY	URY	Sinovac	Major Chinese	2021-03-01	Bilateral	2165781	HIC	Latin America and Caribbean	3422794	1244033044
Uruguay	Uruguay	URY	URY	Pfizer/BioNTech	Western Early Arriver	2021-04-01	Bilateral	327780	HIC	Latin America and Caribbean	3422794	1244033044
Uruguay	Uruguay	URY	URY	Sinovac	Major Chinese	2021-04-01	Bilateral	931224	HIC	Latin America and Caribbean	3422794	1244033044
Uruguay	Uruguay	URY	URY	Oxford/AstraZeneca	Cosmopolitan	2021-04-01	Bilateral	47369	HIC	Latin America and Caribbean	3422794	1244033044
Uruguay	Uruguay	URY	URY	Pfizer/BioNTech	Western Early Arriver	2021-05-01	Bilateral	255457	HIC	Latin America and Caribbean	3422794	1244033044
Uruguay	Uruguay	URY	URY	Sinovac	Major Chinese	2021-05-01	Bilateral	813118	HIC	Latin America and Caribbean	3422794	1244033044
Uruguay	Uruguay	URY	URY	Oxford/AstraZeneca	Cosmopolitan	2021-05-01	Bilateral	2808	HIC	Latin America and Caribbean	3422794	1244033044
Uruguay	Uruguay	URY	URY	Oxford/AstraZeneca	Cosmopolitan	2021-06-01	Bilateral	1734	HIC	Latin America and Caribbean	3422794	1244033044
Uruguay	Uruguay	URY	URY	Pfizer/BioNTech	Western Early Arriver	2021-06-01	Bilateral	348369	HIC	Latin America and Caribbean	3422794	1244033044
Uruguay	Uruguay	URY	URY	Sinovac	Major Chinese	2021-06-01	Bilateral	866821	HIC	Latin America and Caribbean	3422794	1244033044
Uruguay	Uruguay	URY	URY	Oxford/AstraZeneca	Cosmopolitan	2021-07-01	Bilateral	45812	HIC	Latin America and Caribbean	3422794	1244033044
Uruguay	Uruguay	URY	URY	Sinovac	Major Chinese	2021-07-01	Bilateral	324884	HIC	Latin America and Caribbean	3422794	1244033044
Uruguay	Uruguay	URY	URY	Pfizer/BioNTech	Western Early Arriver	2021-07-01	Bilateral	580578	HIC	Latin America and Caribbean	3422794	1244033044
Uruguay	Uruguay	URY	URY	Oxford/AstraZeneca	Cosmopolitan	2021-08-01	Bilateral	1866	HIC	Latin America and Caribbean	3422794	1244033044
Uruguay	Uruguay	URY	URY	Pfizer/BioNTech	Western Early Arriver	2021-08-01	Bilateral	354248	HIC	Latin America and Caribbean	3422794	1244033044
Uruguay	Uruguay	URY	URY	Sinovac	Major Chinese	2021-08-01	Bilateral	25941	HIC	Latin America and Caribbean	3422794	1244033044
Uruguay	Uruguay	URY	URY	Pfizer/BioNTech	Western Early Arriver	2021-09-01	Bilateral	127732	HIC	Latin America and Caribbean	3422794	1244033044
Uruguay	Uruguay	URY	URY	Sinovac	Major Chinese	2021-09-01	Bilateral	2081	HIC	Latin America and Caribbean	3422794	1244033044
Uruguay	Uruguay	URY	URY	Oxford/AstraZeneca	Cosmopolitan	2021-09-01	Bilateral	281	HIC	Latin America and Caribbean	3422794	1244033044
Uruguay	Uruguay	URY	URY	Oxford/AstraZeneca	Cosmopolitan	2021-10-01	Bilateral	103	HIC	Latin America and Caribbean	3422794	1244033044
Uruguay	Uruguay	URY	URY	Pfizer/BioNTech	Western Early Arriver	2021-10-01	Bilateral	83894	HIC	Latin America and Caribbean	3422794	1244033044
Uruguay	Uruguay	URY	URY	Sinovac	Major Chinese	2021-10-01	Bilateral	282	HIC	Latin America and Caribbean	3422794	1244033044
Uruguay	Uruguay	URY	URY	Oxford/AstraZeneca	Cosmopolitan	2021-11-01	Bilateral	54	HIC	Latin America and Caribbean	3422794	1244033044
Uruguay	Uruguay	URY	URY	Pfizer/BioNTech	Western Early Arriver	2021-11-01	Bilateral	48510	HIC	Latin America and Caribbean	3422794	1244033044
Uruguay	Uruguay	URY	URY	Sinovac	Major Chinese	2021-11-01	Bilateral	167	HIC	Latin America and Caribbean	3422794	1244033044
Uruguay	Uruguay	URY	URY	Oxford/AstraZeneca	Cosmopolitan	2021-12-01	Bilateral	46	HIC	Latin America and Caribbean	3422794	1244033044
Uruguay	Uruguay	URY	URY	Pfizer/BioNTech	Western Early Arriver	2021-12-01	Bilateral	33077	HIC	Latin America and Caribbean	3422794	1244033044
Uruguay	Uruguay	URY	URY	Sinovac	Major Chinese	2021-12-01	Bilateral	125	HIC	Latin America and Caribbean	3422794	1244033044
Uruguay	Uruguay	URY	URY	Oxford/AstraZeneca	Cosmopolitan	2022-01-01	Bilateral	32	HIC	Latin America and Caribbean	3422794	1244033044
Uruguay	Uruguay	URY	URY	Pfizer/BioNTech	Western Early Arriver	2022-01-01	Bilateral	164773	HIC	Latin America and Caribbean	3422794	1244033044
Uruguay	Uruguay	URY	URY	Sinovac	Major Chinese	2022-01-01	Bilateral	96	HIC	Latin America and Caribbean	3422794	1244033044
Uruguay	Uruguay	URY	URY	Oxford/AstraZeneca	Cosmopolitan	2022-02-01	Bilateral	19	HIC	Latin America and Caribbean	3422794	1244033044
Uruguay	Uruguay	URY	URY	Pfizer/BioNTech	Western Early Arriver	2022-02-01	Bilateral	117613	HIC	Latin America and Caribbean	3422794	1244033044
Uruguay	Uruguay	URY	URY	Sinovac	Major Chinese	2022-02-01	Bilateral	24	HIC	Latin America and Caribbean	3422794	1244033044
Uruguay	Uruguay	URY	URY	Oxford/AstraZeneca	Cosmopolitan	2022-03-01	Bilateral	15	HIC	Latin America and Caribbean	3422794	1244033044
Uruguay	Uruguay	URY	URY	Pfizer/BioNTech	Western Early Arriver	2022-03-01	Bilateral	141178	HIC	Latin America and Caribbean	3422794	1244033044
Uruguay	Uruguay	URY	URY	Sinovac	Major Chinese	2022-03-01	Bilateral	17	HIC	Latin America and Caribbean	3422794	1244033044
Uruguay	Uruguay	URY	URY	Oxford/AstraZeneca	Cosmopolitan	2022-04-01	Bilateral	10	HIC	Latin America and Caribbean	3422794	1244033044
Uruguay	Uruguay	URY	URY	Pfizer/BioNTech	Western Early Arriver	2022-04-01	Bilateral	29035	HIC	Latin America and Caribbean	3422794	1244033044
Uruguay	Uruguay	URY	URY	Sinovac	Major Chinese	2022-04-01	Bilateral	19	HIC	Latin America and Caribbean	3422794	1244033044
Uruguay	Uruguay	URY	URY	Oxford/AstraZeneca	Cosmopolitan	2022-05-01	Bilateral	4	HIC	Latin America and Caribbean	3422794	1244033044
Uruguay	Uruguay	URY	URY	Pfizer/BioNTech	Western Early Arriver	2022-05-01	Bilateral	21558	HIC	Latin America and Caribbean	3422794	1244033044
Uruguay	Uruguay	URY	URY	Sinovac	Major Chinese	2022-05-01	Bilateral	11	HIC	Latin America and Caribbean	3422794	1244033044
Uruguay	Uruguay	URY	URY	Oxford/AstraZeneca	Cosmopolitan	2022-06-01	Bilateral	3	HIC	Latin America and Caribbean	3422794	1244033044
Uruguay	Uruguay	URY	URY	Pfizer/BioNTech	Western Early Arriver	2022-06-01	Bilateral	19260	HIC	Latin America and Caribbean	3422794	1244033044
Uruguay	Uruguay	URY	URY	Sinovac	Major Chinese	2022-06-01	Bilateral	7	HIC	Latin America and Caribbean	3422794	1244033044
Uruguay	Uruguay	URY	URY	Oxford/AstraZeneca	Cosmopolitan	2022-07-01	Bilateral	1	HIC	Latin America and Caribbean	3422794	1244033044
Uruguay	Uruguay	URY	URY	Pfizer/BioNTech	Western Early Arriver	2022-07-01	Bilateral	4233	HIC	Latin America and Caribbean	3422794	1244033044
Uruguay	Uruguay	URY	URY	Sinovac	Major Chinese	2022-07-01	Bilateral	3	HIC	Latin America and Caribbean	3422794	1244033044
Uruguay	Uruguay	URY	URY	Oxford/AstraZeneca	Cosmopolitan	2022-08-01	Bilateral	1	HIC	Latin America and Caribbean	3422794	1244033044
Uruguay	Uruguay	URY	URY	Pfizer/BioNTech	Western Early Arriver	2022-08-01	Bilateral	4232	HIC	Latin America and Caribbean	3422794	1244033044
Uruguay	Uruguay	URY	URY	Sinovac	Major Chinese	2022-08-01	Bilateral	3	HIC	Latin America and Caribbean	3422794	1244033044
Uruguay	Uruguay	URY	URY	Oxford/AstraZeneca	Cosmopolitan	2022-09-01	Bilateral	2	HIC	Latin America and Caribbean	3422794	1244033044
Uruguay	Uruguay	URY	URY	Pfizer/BioNTech	Western Early Arriver	2022-09-01	Bilateral	3065	HIC	Latin America and Caribbean	3422794	1244033044
Uruguay	Uruguay	URY	URY	Sinovac	Major Chinese	2022-09-01	Bilateral	4	HIC	Latin America and Caribbean	3422794	1244033044
Uruguay	Uruguay	URY	URY	Oxford/AstraZeneca	Cosmopolitan	2022-10-01	Bilateral	1	HIC	Latin America and Caribbean	3422794	1244033044
Uruguay	Uruguay	URY	URY	Pfizer/BioNTech	Western Early Arriver	2022-10-01	Bilateral	1246	HIC	Latin America and Caribbean	3422794	1244033044
Uruguay	Uruguay	URY	URY	Pfizer/BioNTech	Western Early Arriver	2022-11-01	Bilateral	1143	HIC	Latin America and Caribbean	3422794	1244033044
Uruguay	Uruguay	URY	URY	Oxford/AstraZeneca	Cosmopolitan	2022-12-01	Bilateral	1	HIC	Latin America and Caribbean	3422794	1244033044
Uruguay	Uruguay	URY	URY	Pfizer/BioNTech	Western Early Arriver	2022-12-01	Bilateral	2069	HIC	Latin America and Caribbean	3422794	1244033044
Uruguay	Uruguay	URY	URY	Sinovac	Major Chinese	2022-12-01	Bilateral	1	HIC	Latin America and Caribbean	3422794	1244033044
Uzbekistan	Uzbekistan	UZB	UZB	Sputnik V	Russian	2021-04-01	Bilateral	100000	LoMIC	Eastern Europe and Central Asia	35648100	3431731057
Uzbekistan	Uzbekistan	UZB	UZB	Sputnik V	Russian	2021-06-01	Bilateral	140000	LoMIC	Eastern Europe and Central Asia	35648100	3431731057
Uzbekistan	Uzbekistan	UZB	UZB	Sputnik V	Russian	2021-07-01	Bilateral	90000	LoMIC	Eastern Europe and Central Asia	35648100	3431731057
Uzbekistan	Uzbekistan	UZB	UZB	Sputnik V	Russian	2021-08-01	Bilateral	90000	LoMIC	Eastern Europe and Central Asia	35648100	3431731057
Uzbekistan	Uzbekistan	UZB	UZB	Sputnik Light	Russian	2021-10-01	Bilateral	12000	LoMIC	Eastern Europe and Central Asia	35648100	3431731057
Uzbekistan	Uzbekistan	UZB	UZB	Sputnik V	Russian	2021-10-01	Bilateral	260500	LoMIC	Eastern Europe and Central Asia	35648100	3431731057
Uzbekistan	Uzbekistan	UZB	UZB	Sputnik V	Russian	2021-11-01	Bilateral	213290	LoMIC	Eastern Europe and Central Asia	35648100	3431731057
Uzbekistan	Uzbekistan	UZB	UZB	Sputnik Light	Russian	2021-12-01	Bilateral	200000	LoMIC	Eastern Europe and Central Asia	35648100	3431731057
Uzbekistan	Uzbekistan	UZB	UZB	Sputnik Light	Russian	2022-02-01	Bilateral	135875	LoMIC	Eastern Europe and Central Asia	35648100	3431731057
Uzbekistan	Uzbekistan	UZB	UZB	Pfizer/BioNTech	Western Early Arriver	2022-11-01	Bilateral	692640	LoMIC	Eastern Europe and Central Asia	35648100	3431731057
Venezuela (Bolivarian Republic of)	Venezuela, RB	VEN	VEN	Sputnik V	Russian	2021-02-01	Bilateral	200000	NA	Latin America and Caribbean	28301696	28318201
Venezuela (Bolivarian Republic of)	Venezuela, RB	VEN	VEN	Sputnik V	Russian	2021-03-01	Bilateral	150000	NA	Latin America and Caribbean	28301696	28318201
Venezuela (Bolivarian Republic of)	Venezuela, RB	VEN	VEN	Sputnik V	Russian	2021-04-01	Bilateral	80000	NA	Latin America and Caribbean	28301696	28318201
Venezuela (Bolivarian Republic of)	Venezuela, RB	VEN	VEN	Sputnik V	Russian	2021-05-01	Bilateral	550000	NA	Latin America and Caribbean	28301696	28318201
Venezuela (Bolivarian Republic of)	Venezuela, RB	VEN	VEN	Abdala	Small MIC	2021-06-01	Bilateral	30000	NA	Latin America and Caribbean	28301696	28318201
Venezuela (Bolivarian Republic of)	Venezuela, RB	VEN	VEN	Sputnik V	Russian	2021-09-01	Bilateral	200000	NA	Latin America and Caribbean	28301696	28318201
Venezuela (Bolivarian Republic of)	Venezuela, RB	VEN	VEN	Abdala	Small MIC	2021-10-01	Bilateral	900000	NA	Latin America and Caribbean	28301696	28318201
Venezuela (Bolivarian Republic of)	Venezuela, RB	VEN	VEN	Sputnik V	Russian	2021-10-01	Bilateral	700000	NA	Latin America and Caribbean	28301696	28318201
Venezuela (Bolivarian Republic of)	Venezuela, RB	VEN	VEN	Abdala	Small MIC	2021-11-01	Bilateral	5746400	NA	Latin America and Caribbean	28301696	28318201
Venezuela (Bolivarian Republic of)	Venezuela, RB	VEN	VEN	Sputnik V	Russian	2021-11-01	Bilateral	450000	NA	Latin America and Caribbean	28301696	28318201
Venezuela (Bolivarian Republic of)	Venezuela, RB	VEN	VEN	Abdala	Small MIC	2021-12-01	Bilateral	1113600	NA	Latin America and Caribbean	28301696	28318201
Venezuela (Bolivarian Republic of)	Venezuela, RB	VEN	VEN	Sputnik Light	Russian	2021-12-01	Bilateral	4011000	NA	Latin America and Caribbean	28301696	28318201
Venezuela (Bolivarian Republic of)	Venezuela, RB	VEN	VEN	Soberana 2	Small MIC	2022-01-01	Bilateral	1000000	NA	Latin America and Caribbean	28301696	28318201
Viet Nam	Vietnam	VNM	VNM	Oxford/AstraZeneca	Cosmopolitan	2021-02-01	Bilateral	117600	LoMIC	East Asia and Pacific	98186856	3431731057
Viet Nam	Vietnam	VNM	VNM	Oxford/AstraZeneca	Cosmopolitan	2021-05-01	Bilateral	288000	LoMIC	East Asia and Pacific	98186856	3431731057
Viet Nam	Vietnam	VNM	VNM	Pfizer/BioNTech	Western Early Arriver	2021-07-01	Bilateral	746460	LoMIC	East Asia and Pacific	98186856	3431731057
Viet Nam	Vietnam	VNM	VNM	Sinopharm	Major Chinese	2021-07-01	Bilateral	1000000	LoMIC	East Asia and Pacific	98186856	3431731057
Viet Nam	Vietnam	VNM	VNM	Oxford/AstraZeneca	Cosmopolitan	2021-07-01	Bilateral	3389800	LoMIC	East Asia and Pacific	98186856	3431731057
Viet Nam	Vietnam	VNM	VNM	Oxford/AstraZeneca	Cosmopolitan	2021-08-01	Bilateral	4357200	LoMIC	East Asia and Pacific	98186856	3431731057
Viet Nam	Vietnam	VNM	VNM	Pfizer/BioNTech	Western Early Arriver	2021-08-01	Bilateral	998010	LoMIC	East Asia and Pacific	98186856	3431731057
Viet Nam	Vietnam	VNM	VNM	Sinopharm	Major Chinese	2021-08-01	Bilateral	4000000	LoMIC	East Asia and Pacific	98186856	3431731057
Viet Nam	Vietnam	VNM	VNM	Sputnik V	Russian	2021-09-01	Bilateral	739000	LoMIC	East Asia and Pacific	98186856	3431731057
Viet Nam	Vietnam	VNM	VNM	Oxford/AstraZeneca	Cosmopolitan	2021-09-01	Bilateral	2016460	LoMIC	East Asia and Pacific	98186856	3431731057
Viet Nam	Vietnam	VNM	VNM	Abdala	Small MIC	2021-09-01	Bilateral	900000	LoMIC	East Asia and Pacific	98186856	3431731057
Viet Nam	Vietnam	VNM	VNM	Sinopharm	Major Chinese	2021-09-01	Bilateral	8000000	LoMIC	East Asia and Pacific	98186856	3431731057
Viet Nam	Vietnam	VNM	VNM	Abdala	Small MIC	2021-10-01	Bilateral	1366400	LoMIC	East Asia and Pacific	98186856	3431731057
Viet Nam	Vietnam	VNM	VNM	Sinopharm	Major Chinese	2021-10-01	Bilateral	1000000	LoMIC	East Asia and Pacific	98186856	3431731057
Viet Nam	Vietnam	VNM	VNM	Oxford/AstraZeneca	Cosmopolitan	2021-12-01	Bilateral	1500000	LoMIC	East Asia and Pacific	98186856	3431731057
Palestine, State of	West Bank and Gaza	PSE	PSE	Oxford/AstraZeneca	Cosmopolitan	2021-03-01	Bilateral	25000	LoMIC	Middle East and North Africa	5043612	3431731057
Palestine, State of	West Bank and Gaza	PSE	PSE	Oxford/AstraZeneca	Cosmopolitan	2021-04-01	Bilateral	48000	LoMIC	Middle East and North Africa	5043612	3431731057
Palestine, State of	West Bank and Gaza	PSE	PSE	Sputnik Light	Russian	2021-06-01	Bilateral	100000	LoMIC	Middle East and North Africa	5043612	3431731057
Palestine, State of	West Bank and Gaza	PSE	PSE	Sputnik Light	Russian	2021-07-01	Bilateral	100000	LoMIC	Middle East and North Africa	5043612	3431731057
Palestine, State of	West Bank and Gaza	PSE	PSE	Sputnik Light	Russian	2021-08-01	Bilateral	270000	LoMIC	Middle East and North Africa	5043612	3431731057
Palestine, State of	West Bank and Gaza	PSE	PSE	Pfizer/BioNTech	Western Early Arriver	2021-08-01	Bilateral	150000	LoMIC	Middle East and North Africa	5043612	3431731057
Zimbabwe	Zimbabwe	ZWE	ZWE	Sinovac	Major Chinese	2021-03-01	Bilateral	1200000	LoMIC	Eastern and Southern Africa	16320537	3431731057
Zimbabwe	Zimbabwe	ZWE	ZWE	Sinopharm	Major Chinese	2021-06-01	Bilateral	600000	LoMIC	Eastern and Southern Africa	16320537	3431731057
Zimbabwe	Zimbabwe	ZWE	ZWE	Sinopharm	Major Chinese	2021-07-01	Bilateral	1500000	LoMIC	Eastern and Southern Africa	16320537	3431731057
Zimbabwe	Zimbabwe	ZWE	ZWE	Sinovac	Major Chinese	2021-07-01	Bilateral	3000000	LoMIC	Eastern and Southern Africa	16320537	3431731057
Zimbabwe	Zimbabwe	ZWE	ZWE	Sinopharm	Major Chinese	2021-08-01	Bilateral	1000000	LoMIC	Eastern and Southern Africa	16320537	3431731057
Zimbabwe	Zimbabwe	ZWE	ZWE	Sinovac	Major Chinese	2021-09-01	Bilateral	1000000	LoMIC	Eastern and Southern Africa	16320537	3431731057
Zimbabwe	Zimbabwe	ZWE	ZWE	Sinopharm	Major Chinese	2021-09-01	Bilateral	500000	LoMIC	Eastern and Southern Africa	16320537	3431731057
Afghanistan	Afghanistan	AFG	AFG	Oxford/AstraZeneca	Cosmopolitan	2021-03-01	COVAX	468000	LIC	South Asia	41128771	737604965
Afghanistan	Afghanistan	AFG	AFG	Oxford/AstraZeneca	Cosmopolitan	2021-07-01	COVAX	124800	LIC	South Asia	41128771	737604965
Afghanistan	Afghanistan	AFG	AFG	Janssen	Western Latecomer	2021-07-01	COVAX	3312050	LIC	South Asia	41128771	737604965
Afghanistan	Afghanistan	AFG	AFG	Oxford/AstraZeneca	Cosmopolitan	2021-08-01	COVAX	144000	LIC	South Asia	41128771	737604965
Afghanistan	Afghanistan	AFG	AFG	Oxford/AstraZeneca	Cosmopolitan	2021-11-01	COVAX	151200	LIC	South Asia	41128771	737604965
Afghanistan	Afghanistan	AFG	AFG	Janssen	Western Latecomer	2021-12-01	COVAX	2004000	LIC	South Asia	41128771	737604965
Afghanistan	Afghanistan	AFG	AFG	Janssen	Western Latecomer	2022-01-01	COVAX	840000	LIC	South Asia	41128771	737604965
Afghanistan	Afghanistan	AFG	AFG	Janssen	Western Latecomer	2022-02-01	COVAX	388800	LIC	South Asia	41128771	737604965
Afghanistan	Afghanistan	AFG	AFG	Janssen	Western Latecomer	2022-03-01	COVAX	1836000	LIC	South Asia	41128771	737604965
Afghanistan	Afghanistan	AFG	AFG	Janssen	Western Latecomer	2022-05-01	COVAX	2340000	LIC	South Asia	41128771	737604965
Afghanistan	Afghanistan	AFG	AFG	Janssen	Western Latecomer	2022-08-01	COVAX	3974400	LIC	South Asia	41128771	737604965
Afghanistan	Afghanistan	AFG	AFG	Janssen	Western Latecomer	2022-09-01	COVAX	748800	LIC	South Asia	41128771	737604965
Albania	Albania	ALB	ALB	Oxford/AstraZeneca	Cosmopolitan	2021-03-01	COVAX	38400	UMIC	Eastern Europe and Central Asia	2775634	2509465801
Albania	Albania	ALB	ALB	Oxford/AstraZeneca	Cosmopolitan	2021-04-01	COVAX	40800	UMIC	Eastern Europe and Central Asia	2775634	2509465801
Albania	Albania	ALB	ALB	Oxford/AstraZeneca	Cosmopolitan	2021-06-01	COVAX	40800	UMIC	Eastern Europe and Central Asia	2775634	2509465801
Albania	Albania	ALB	ALB	Pfizer/BioNTech	Western Early Arriver	2021-07-01	COVAX	23400	UMIC	Eastern Europe and Central Asia	2775634	2509465801
Albania	Albania	ALB	ALB	Oxford/AstraZeneca	Cosmopolitan	2021-10-01	COVAX	188400	UMIC	Eastern Europe and Central Asia	2775634	2509465801
Algeria	Algeria	DZA	DZA	Oxford/AstraZeneca	Cosmopolitan	2021-04-01	COVAX	364800	LoMIC	Middle East and North Africa	44903225	3431731057
Algeria	Algeria	DZA	DZA	Oxford/AstraZeneca	Cosmopolitan	2021-05-01	COVAX	758400	LoMIC	Middle East and North Africa	44903225	3431731057
Algeria	Algeria	DZA	DZA	Oxford/AstraZeneca	Cosmopolitan	2021-08-01	COVAX	816000	LoMIC	Middle East and North Africa	44903225	3431731057
Algeria	Algeria	DZA	DZA	Janssen	Western Latecomer	2021-08-01	COVAX	604800	LoMIC	Middle East and North Africa	44903225	3431731057
Algeria	Algeria	DZA	DZA	Sinovac	Major Chinese	2021-08-01	COVAX	567600	LoMIC	Middle East and North Africa	44903225	3431731057
Algeria	Algeria	DZA	DZA	Oxford/AstraZeneca	Cosmopolitan	2021-09-01	COVAX	264000	LoMIC	Middle East and North Africa	44903225	3431731057
Algeria	Algeria	DZA	DZA	Sinovac	Major Chinese	2021-09-01	COVAX	2620800	LoMIC	Middle East and North Africa	44903225	3431731057
Algeria	Algeria	DZA	DZA	Sinovac	Major Chinese	2021-10-01	COVAX	3586800	LoMIC	Middle East and North Africa	44903225	3431731057
Algeria	Algeria	DZA	DZA	Janssen	Western Latecomer	2021-12-01	COVAX	5529600	LoMIC	Middle East and North Africa	44903225	3431731057
Algeria	Algeria	DZA	DZA	Oxford/AstraZeneca	Cosmopolitan	2022-01-01	COVAX	662400	LoMIC	Middle East and North Africa	44903225	3431731057
Algeria	Algeria	DZA	DZA	Janssen	Western Latecomer	2022-01-01	COVAX	151200	LoMIC	Middle East and North Africa	44903225	3431731057
Algeria	Algeria	DZA	DZA	Janssen	Western Latecomer	2022-09-01	COVAX	223200	LoMIC	Middle East and North Africa	44903225	3431731057
Andorra	Andorra	AND	AND	Oxford/AstraZeneca	Cosmopolitan	2021-04-01	COVAX	26400	HIC	Western Europe	79824	1244033044
Andorra	Andorra	AND	AND	Pfizer/BioNTech	Western Early Arriver	2021-10-01	COVAX	2340	HIC	Western Europe	79824	1244033044
Angola	Angola	AGO	AGO	Oxford/AstraZeneca	Cosmopolitan	2021-03-01	COVAX	624000	LoMIC	Eastern and Southern Africa	35588987	3431731057
Angola	Angola	AGO	AGO	Oxford/AstraZeneca	Cosmopolitan	2021-04-01	COVAX	495000	LoMIC	Eastern and Southern Africa	35588987	3431731057
Angola	Angola	AGO	AGO	Pfizer/BioNTech	Western Early Arriver	2021-06-01	COVAX	100620	LoMIC	Eastern and Southern Africa	35588987	3431731057
Angola	Angola	AGO	AGO	Pfizer/BioNTech	Western Early Arriver	2021-08-01	COVAX	1182870	LoMIC	Eastern and Southern Africa	35588987	3431731057
Angola	Angola	AGO	AGO	Oxford/AstraZeneca	Cosmopolitan	2021-08-01	COVAX	128640	LoMIC	Eastern and Southern Africa	35588987	3431731057
Angola	Angola	AGO	AGO	Pfizer/BioNTech	Western Early Arriver	2021-09-01	COVAX	464490	LoMIC	Eastern and Southern Africa	35588987	3431731057
Angola	Angola	AGO	AGO	Sinopharm	Major Chinese	2021-09-01	COVAX	1226400	LoMIC	Eastern and Southern Africa	35588987	3431731057
Angola	Angola	AGO	AGO	Oxford/AstraZeneca	Cosmopolitan	2021-09-01	COVAX	100800	LoMIC	Eastern and Southern Africa	35588987	3431731057
Angola	Angola	AGO	AGO	Pfizer/BioNTech	Western Early Arriver	2021-10-01	COVAX	1770210	LoMIC	Eastern and Southern Africa	35588987	3431731057
Angola	Angola	AGO	AGO	Pfizer/BioNTech	Western Early Arriver	2021-11-01	COVAX	1998360	LoMIC	Eastern and Southern Africa	35588987	3431731057
Angola	Angola	AGO	AGO	Oxford/AstraZeneca	Cosmopolitan	2021-11-01	COVAX	2106000	LoMIC	Eastern and Southern Africa	35588987	3431731057
Angola	Angola	AGO	AGO	Janssen	Western Latecomer	2021-12-01	COVAX	3774450	LoMIC	Eastern and Southern Africa	35588987	3431731057
Angola	Angola	AGO	AGO	Moderna	Western Early Arriver	2021-12-01	COVAX	3627600	LoMIC	Eastern and Southern Africa	35588987	3431731057
Angola	Angola	AGO	AGO	Pfizer/BioNTech	Western Early Arriver	2021-12-01	COVAX	1312740	LoMIC	Eastern and Southern Africa	35588987	3431731057
Angola	Angola	AGO	AGO	Oxford/AstraZeneca	Cosmopolitan	2021-12-01	COVAX	2484000	LoMIC	Eastern and Southern Africa	35588987	3431731057
Angola	Angola	AGO	AGO	Pfizer/BioNTech	Western Early Arriver	2022-02-01	COVAX	666900	LoMIC	Eastern and Southern Africa	35588987	3431731057
Angola	Angola	AGO	AGO	Pfizer/BioNTech	Western Early Arriver	2022-05-01	COVAX	497250	LoMIC	Eastern and Southern Africa	35588987	3431731057
Angola	Angola	AGO	AGO	Moderna	Western Early Arriver	2022-06-01	COVAX	428400	LoMIC	Eastern and Southern Africa	35588987	3431731057
Angola	Angola	AGO	AGO	Pfizer/BioNTech	Western Early Arriver	2022-06-01	COVAX	418860	LoMIC	Eastern and Southern Africa	35588987	3431731057
Angola	Angola	AGO	AGO	Moderna	Western Early Arriver	2022-07-01	COVAX	433440	LoMIC	Eastern and Southern Africa	35588987	3431731057
Angola	Angola	AGO	AGO	Pfizer/BioNTech	Western Early Arriver	2022-07-01	COVAX	417690	LoMIC	Eastern and Southern Africa	35588987	3431731057
Angola	Angola	AGO	AGO	Pfizer/BioNTech	Western Early Arriver	2022-11-01	COVAX	749970	LoMIC	Eastern and Southern Africa	35588987	3431731057
Antigua and Barbuda	Antigua and Barbuda	ATG	ATG	Oxford/AstraZeneca	Cosmopolitan	2021-04-01	COVAX	24000	HIC	Latin America and Caribbean	93763	1244033044
Antigua and Barbuda	Antigua and Barbuda	ATG	ATG	Oxford/AstraZeneca	Cosmopolitan	2021-06-01	COVAX	16800	HIC	Latin America and Caribbean	93763	1244033044
Antigua and Barbuda	Antigua and Barbuda	ATG	ATG	Oxford/AstraZeneca	Cosmopolitan	2021-11-01	COVAX	19200	HIC	Latin America and Caribbean	93763	1244033044
Argentina	Argentina	ARG	ARG	Oxford/AstraZeneca	Cosmopolitan	2021-03-01	COVAX	218400	UMIC	Latin America and Caribbean	46234830	2509465801
Argentina	Argentina	ARG	ARG	Oxford/AstraZeneca	Cosmopolitan	2021-04-01	COVAX	864000	UMIC	Latin America and Caribbean	46234830	2509465801
Argentina	Argentina	ARG	ARG	Oxford/AstraZeneca	Cosmopolitan	2021-05-01	COVAX	861600	UMIC	Latin America and Caribbean	46234830	2509465801
Argentina	Argentina	ARG	ARG	Oxford/AstraZeneca	Cosmopolitan	2021-09-01	COVAX	1392000	UMIC	Latin America and Caribbean	46234830	2509465801
Argentina	Argentina	ARG	ARG	Oxford/AstraZeneca	Cosmopolitan	2021-10-01	COVAX	960400	UMIC	Latin America and Caribbean	46234830	2509465801
Argentina	Argentina	ARG	ARG	Sinopharm	Major Chinese	2021-11-01	COVAX	1672800	UMIC	Latin America and Caribbean	46234830	2509465801
Argentina	Argentina	ARG	ARG	Oxford/AstraZeneca	Cosmopolitan	2022-02-01	COVAX	1096800	UMIC	Latin America and Caribbean	46234830	2509465801
Armenia	Armenia	ARM	ARM	Oxford/AstraZeneca	Cosmopolitan	2021-03-01	COVAX	24000	UMIC	Eastern Europe and Central Asia	2780469	2509465801
Armenia	Armenia	ARM	ARM	Oxford/AstraZeneca	Cosmopolitan	2021-05-01	COVAX	50400	UMIC	Eastern Europe and Central Asia	2780469	2509465801
Armenia	Armenia	ARM	ARM	Oxford/AstraZeneca	Cosmopolitan	2021-08-01	COVAX	50400	UMIC	Eastern Europe and Central Asia	2780469	2509465801
Armenia	Armenia	ARM	ARM	Oxford/AstraZeneca	Cosmopolitan	2021-09-01	COVAX	187200	UMIC	Eastern Europe and Central Asia	2780469	2509465801
Armenia	Armenia	ARM	ARM	Oxford/AstraZeneca	Cosmopolitan	2021-11-01	COVAX	48000	UMIC	Eastern Europe and Central Asia	2780469	2509465801
Armenia	Armenia	ARM	ARM	Oxford/AstraZeneca	Cosmopolitan	2022-03-01	COVAX	26400	UMIC	Eastern Europe and Central Asia	2780469	2509465801
Australia	Australia	AUS	AUS	Pfizer/BioNTech	Western Early Arriver	2021-06-01	COVAX	513630	HIC	East Asia and Pacific	25978935	1244033044
Azerbaijan	Azerbaijan	AZE	AZE	Oxford/AstraZeneca	Cosmopolitan	2021-04-01	COVAX	84000	UMIC	Eastern Europe and Central Asia	10175016	2509465801
Azerbaijan	Azerbaijan	AZE	AZE	Oxford/AstraZeneca	Cosmopolitan	2021-05-01	COVAX	175200	UMIC	Eastern Europe and Central Asia	10175016	2509465801
Azerbaijan	Azerbaijan	AZE	AZE	Pfizer/BioNTech	Western Early Arriver	2021-05-01	COVAX	218790	UMIC	Eastern Europe and Central Asia	10175016	2509465801
Azerbaijan	Azerbaijan	AZE	AZE	Pfizer/BioNTech	Western Early Arriver	2021-08-01	COVAX	100620	UMIC	Eastern Europe and Central Asia	10175016	2509465801
Azerbaijan	Azerbaijan	AZE	AZE	Pfizer/BioNTech	Western Early Arriver	2021-11-01	COVAX	99450	UMIC	Eastern Europe and Central Asia	10175016	2509465801
Azerbaijan	Azerbaijan	AZE	AZE	Pfizer/BioNTech	Western Early Arriver	2021-12-01	COVAX	1344330	UMIC	Eastern Europe and Central Asia	10175016	2509465801
Bahamas (the)	Bahamas, The	BHS	BHS	Oxford/AstraZeneca	Cosmopolitan	2021-03-01	COVAX	33600	HIC	Latin America and Caribbean	409984	1244033044
Bahamas (the)	Bahamas, The	BHS	BHS	Oxford/AstraZeneca	Cosmopolitan	2021-05-01	COVAX	33600	HIC	Latin America and Caribbean	409984	1244033044
Bahamas (the)	Bahamas, The	BHS	BHS	Oxford/AstraZeneca	Cosmopolitan	2021-08-01	COVAX	33600	HIC	Latin America and Caribbean	409984	1244033044
Bahamas (the)	Bahamas, The	BHS	BHS	Pfizer/BioNTech	Western Early Arriver	2021-10-01	COVAX	57330	HIC	Latin America and Caribbean	409984	1244033044
Bahamas (the)	Bahamas, The	BHS	BHS	Pfizer/BioNTech	Western Early Arriver	2022-07-01	COVAX	24000	HIC	Latin America and Caribbean	409984	1244033044
Bahamas (the)	Bahamas, The	BHS	BHS	Pfizer/BioNTech	Western Early Arriver	2022-11-01	COVAX	20160	HIC	Latin America and Caribbean	409984	1244033044
Bahrain	Bahrain	BHR	BHR	Oxford/AstraZeneca	Cosmopolitan	2021-04-01	COVAX	24000	HIC	Middle East and North Africa	1472233	1244033044
Bahrain	Bahrain	BHR	BHR	Oxford/AstraZeneca	Cosmopolitan	2021-05-01	COVAX	38400	HIC	Middle East and North Africa	1472233	1244033044
Bahrain	Bahrain	BHR	BHR	Pfizer/BioNTech	Western Early Arriver	2021-06-01	COVAX	7020	HIC	Middle East and North Africa	1472233	1244033044
Bahrain	Bahrain	BHR	BHR	Oxford/AstraZeneca	Cosmopolitan	2021-09-01	COVAX	38400	HIC	Middle East and North Africa	1472233	1244033044
Bangladesh	Bangladesh	BGD	BGD	Pfizer/BioNTech	Western Early Arriver	2021-06-01	COVAX	100620	LoMIC	South Asia	171186372	3431731057
Bangladesh	Bangladesh	BGD	BGD	Oxford/AstraZeneca	Cosmopolitan	2021-07-01	COVAX	1026520	LoMIC	South Asia	171186372	3431731057
Bangladesh	Bangladesh	BGD	BGD	Moderna	Western Early Arriver	2021-07-01	COVAX	5500060	LoMIC	South Asia	171186372	3431731057
Bangladesh	Bangladesh	BGD	BGD	Oxford/AstraZeneca	Cosmopolitan	2021-08-01	COVAX	2033140	LoMIC	South Asia	171186372	3431731057
Bangladesh	Bangladesh	BGD	BGD	Sinopharm	Major Chinese	2021-08-01	COVAX	3471600	LoMIC	South Asia	171186372	3431731057
Bangladesh	Bangladesh	BGD	BGD	Pfizer/BioNTech	Western Early Arriver	2021-09-01	COVAX	3512340	LoMIC	South Asia	171186372	3431731057
Bangladesh	Bangladesh	BGD	BGD	Oxford/AstraZeneca	Cosmopolitan	2021-10-01	COVAX	2136700	LoMIC	South Asia	171186372	3431731057
Bangladesh	Bangladesh	BGD	BGD	Pfizer/BioNTech	Western Early Arriver	2021-10-01	COVAX	6076980	LoMIC	South Asia	171186372	3431731057
Bangladesh	Bangladesh	BGD	BGD	Moderna	Western Early Arriver	2021-11-01	COVAX	1882700	LoMIC	South Asia	171186372	3431731057
Bangladesh	Bangladesh	BGD	BGD	Pfizer/BioNTech	Western Early Arriver	2021-11-01	COVAX	1790100	LoMIC	South Asia	171186372	3431731057
Bangladesh	Bangladesh	BGD	BGD	Oxford/AstraZeneca	Cosmopolitan	2021-11-01	COVAX	2006400	LoMIC	South Asia	171186372	3431731057
Bangladesh	Bangladesh	BGD	BGD	Sinopharm	Major Chinese	2021-11-01	COVAX	6742800	LoMIC	South Asia	171186372	3431731057
Bangladesh	Bangladesh	BGD	BGD	Moderna	Western Early Arriver	2021-12-01	COVAX	6344600	LoMIC	South Asia	171186372	3431731057
Bangladesh	Bangladesh	BGD	BGD	Pfizer/BioNTech	Western Early Arriver	2021-12-01	COVAX	4282200	LoMIC	South Asia	171186372	3431731057
Bangladesh	Bangladesh	BGD	BGD	Oxford/AstraZeneca	Cosmopolitan	2021-12-01	COVAX	4292000	LoMIC	South Asia	171186372	3431731057
Bangladesh	Bangladesh	BGD	BGD	Sinovac	Major Chinese	2021-12-01	COVAX	37452000	LoMIC	South Asia	171186372	3431731057
Bangladesh	Bangladesh	BGD	BGD	Oxford/AstraZeneca	Cosmopolitan	2021-12-01	COVAX	10191590	LoMIC	South Asia	171186372	3431731057
Bangladesh	Bangladesh	BGD	BGD	Sinopharm	Major Chinese	2021-12-01	COVAX	24663600	LoMIC	South Asia	171186372	3431731057
Bangladesh	Bangladesh	BGD	BGD	Janssen	Western Latecomer	2022-01-01	COVAX	337350	LoMIC	South Asia	171186372	3431731057
Bangladesh	Bangladesh	BGD	BGD	Moderna	Western Early Arriver	2022-01-01	COVAX	2054200	LoMIC	South Asia	171186372	3431731057
Bangladesh	Bangladesh	BGD	BGD	Sinovac	Major Chinese	2022-01-01	COVAX	20013040	LoMIC	South Asia	171186372	3431731057
Bangladesh	Bangladesh	BGD	BGD	Oxford/AstraZeneca	Cosmopolitan	2022-01-01	COVAX	2126100	LoMIC	South Asia	171186372	3431731057
Bangladesh	Bangladesh	BGD	BGD	Pfizer/BioNTech	Western Early Arriver	2022-01-01	COVAX	17165070	LoMIC	South Asia	171186372	3431731057
Bangladesh	Bangladesh	BGD	BGD	Janssen	Western Latecomer	2022-02-01	COVAX	342400	LoMIC	South Asia	171186372	3431731057
Bangladesh	Bangladesh	BGD	BGD	Pfizer/BioNTech	Western Early Arriver	2022-02-01	COVAX	22214790	LoMIC	South Asia	171186372	3431731057
Bangladesh	Bangladesh	BGD	BGD	Pfizer/BioNTech	Western Early Arriver	2022-04-01	COVAX	2999880	LoMIC	South Asia	171186372	3431731057
Bangladesh	Bangladesh	BGD	BGD	Pfizer/BioNTech	Western Early Arriver	2022-06-01	COVAX	4130100	LoMIC	South Asia	171186372	3431731057
Bangladesh	Bangladesh	BGD	BGD	Pfizer/BioNTech	Western Early Arriver	2022-07-01	COVAX	5372760	LoMIC	South Asia	171186372	3431731057
Bangladesh	Bangladesh	BGD	BGD	Pfizer/BioNTech	Western Early Arriver	2022-08-01	COVAX	11497590	LoMIC	South Asia	171186372	3431731057
Bangladesh	Bangladesh	BGD	BGD	Oxford/AstraZeneca	Cosmopolitan	2022-08-01	COVAX	5490000	LoMIC	South Asia	171186372	3431731057
Bangladesh	Bangladesh	BGD	BGD	Pfizer/BioNTech	Western Early Arriver	2022-09-01	COVAX	2500000	LoMIC	South Asia	171186372	3431731057
Bangladesh	Bangladesh	BGD	BGD	Pfizer/BioNTech	Western Early Arriver	2022-10-01	COVAX	8550000	LoMIC	South Asia	171186372	3431731057
Bangladesh	Bangladesh	BGD	BGD	Pfizer/BioNTech	Western Early Arriver	2022-11-01	COVAX	6000000	LoMIC	South Asia	171186372	3431731057
Bangladesh	Bangladesh	BGD	BGD	Pfizer/BioNTech	Western Early Arriver	2022-12-01	COVAX	16000960	LoMIC	South Asia	171186372	3431731057
Barbados	Barbados	BRB	BRB	Oxford/AstraZeneca	Cosmopolitan	2021-04-01	COVAX	33600	HIC	Latin America and Caribbean	281635	1244033044
Barbados	Barbados	BRB	BRB	Oxford/AstraZeneca	Cosmopolitan	2021-05-01	COVAX	33600	HIC	Latin America and Caribbean	281635	1244033044
Barbados	Barbados	BRB	BRB	Oxford/AstraZeneca	Cosmopolitan	2021-08-01	COVAX	33600	HIC	Latin America and Caribbean	281635	1244033044
Barbados	Barbados	BRB	BRB	Pfizer/BioNTech	Western Early Arriver	2021-12-01	COVAX	14040	HIC	Latin America and Caribbean	281635	1244033044
Belize	Belize	BLZ	BLZ	Oxford/AstraZeneca	Cosmopolitan	2021-03-01	COVAX	33600	UMIC	Latin America and Caribbean	405272	2509465801
Belize	Belize	BLZ	BLZ	Oxford/AstraZeneca	Cosmopolitan	2021-05-01	COVAX	33600	UMIC	Latin America and Caribbean	405272	2509465801
Belize	Belize	BLZ	BLZ	Oxford/AstraZeneca	Cosmopolitan	2021-08-01	COVAX	33600	UMIC	Latin America and Caribbean	405272	2509465801
Belize	Belize	BLZ	BLZ	Pfizer/BioNTech	Western Early Arriver	2021-10-01	COVAX	58500	UMIC	Latin America and Caribbean	405272	2509465801
Belize	Belize	BLZ	BLZ	Oxford/AstraZeneca	Cosmopolitan	2022-09-01	COVAX	12000	UMIC	Latin America and Caribbean	405272	2509465801
Belize	Belize	BLZ	BLZ	Pfizer/BioNTech	Western Early Arriver	2022-09-01	COVAX	11520	UMIC	Latin America and Caribbean	405272	2509465801
Benin	Benin	BEN	BEN	Oxford/AstraZeneca	Cosmopolitan	2021-03-01	COVAX	144000	LoMIC	West and Central Africa	13352864	3431731057
Benin	Benin	BEN	BEN	Janssen	Western Latecomer	2021-07-01	COVAX	302400	LoMIC	West and Central Africa	13352864	3431731057
Benin	Benin	BEN	BEN	Oxford/AstraZeneca	Cosmopolitan	2021-09-01	COVAX	40800	LoMIC	West and Central Africa	13352864	3431731057
Benin	Benin	BEN	BEN	Oxford/AstraZeneca	Cosmopolitan	2021-10-01	COVAX	93600	LoMIC	West and Central Africa	13352864	3431731057
Benin	Benin	BEN	BEN	Pfizer/BioNTech	Western Early Arriver	2021-10-01	COVAX	332280	LoMIC	West and Central Africa	13352864	3431731057
Benin	Benin	BEN	BEN	Sinovac	Major Chinese	2021-10-01	COVAX	50400	LoMIC	West and Central Africa	13352864	3431731057
Benin	Benin	BEN	BEN	Janssen	Western Latecomer	2021-10-01	COVAX	336000	LoMIC	West and Central Africa	13352864	3431731057
Benin	Benin	BEN	BEN	Janssen	Western Latecomer	2021-11-01	COVAX	168000	LoMIC	West and Central Africa	13352864	3431731057
Benin	Benin	BEN	BEN	Janssen	Western Latecomer	2021-12-01	COVAX	571200	LoMIC	West and Central Africa	13352864	3431731057
Benin	Benin	BEN	BEN	Moderna	Western Early Arriver	2021-12-01	COVAX	500400	LoMIC	West and Central Africa	13352864	3431731057
Benin	Benin	BEN	BEN	Moderna	Western Early Arriver	2022-01-01	COVAX	50400	LoMIC	West and Central Africa	13352864	3431731057
Benin	Benin	BEN	BEN	Pfizer/BioNTech	Western Early Arriver	2022-01-01	COVAX	278460	LoMIC	West and Central Africa	13352864	3431731057
Benin	Benin	BEN	BEN	Janssen	Western Latecomer	2022-01-01	COVAX	453600	LoMIC	West and Central Africa	13352864	3431731057
Benin	Benin	BEN	BEN	Janssen	Western Latecomer	2022-02-01	COVAX	115200	LoMIC	West and Central Africa	13352864	3431731057
Benin	Benin	BEN	BEN	Janssen	Western Latecomer	2022-03-01	COVAX	885600	LoMIC	West and Central Africa	13352864	3431731057
Benin	Benin	BEN	BEN	Pfizer/BioNTech	Western Early Arriver	2022-03-01	COVAX	99450	LoMIC	West and Central Africa	13352864	3431731057
Benin	Benin	BEN	BEN	Pfizer/BioNTech	Western Early Arriver	2022-04-01	COVAX	99450	LoMIC	West and Central Africa	13352864	3431731057
Benin	Benin	BEN	BEN	Pfizer/BioNTech	Western Early Arriver	2022-05-01	COVAX	99450	LoMIC	West and Central Africa	13352864	3431731057
Benin	Benin	BEN	BEN	Pfizer/BioNTech	Western Early Arriver	2022-06-01	COVAX	99450	LoMIC	West and Central Africa	13352864	3431731057
Benin	Benin	BEN	BEN	Pfizer/BioNTech	Western Early Arriver	2022-07-01	COVAX	99450	LoMIC	West and Central Africa	13352864	3431731057
Bermuda	Bermuda	BMU	BMU	Oxford/AstraZeneca	Cosmopolitan	2021-04-01	COVAX	9600	HIC	North America	63532	1244033044
Bhutan	Bhutan	BTN	BTN	Pfizer/BioNTech	Western Early Arriver	2021-05-01	COVAX	5850	LoMIC	South Asia	782455	3431731057
Bhutan	Bhutan	BTN	BTN	Moderna	Western Early Arriver	2021-07-01	COVAX	500000	LoMIC	South Asia	782455	3431731057
Bhutan	Bhutan	BTN	BTN	Pfizer/BioNTech	Western Early Arriver	2022-04-01	COVAX	90090	LoMIC	South Asia	782455	3431731057
Bhutan	Bhutan	BTN	BTN	Moderna	Western Early Arriver	2022-06-01	COVAX	249600	LoMIC	South Asia	782455	3431731057
Bhutan	Bhutan	BTN	BTN	Pfizer/BioNTech	Western Early Arriver	2022-07-01	COVAX	33600	LoMIC	South Asia	782455	3431731057
Bhutan	Bhutan	BTN	BTN	Pfizer/BioNTech	Western Early Arriver	2022-09-01	COVAX	51480	LoMIC	South Asia	782455	3431731057
Bhutan	Bhutan	BTN	BTN	Pfizer/BioNTech	Western Early Arriver	2022-12-01	COVAX	50000	LoMIC	South Asia	782455	3431731057
Bolivia (Plurinational State of)	Bolivia	BOL	BOL	Oxford/AstraZeneca	Cosmopolitan	2021-03-01	COVAX	228000	LoMIC	Latin America and Caribbean	12224110	3431731057
Bolivia (Plurinational State of)	Bolivia	BOL	BOL	Pfizer/BioNTech	Western Early Arriver	2021-04-01	COVAX	92430	LoMIC	Latin America and Caribbean	12224110	3431731057
Bolivia (Plurinational State of)	Bolivia	BOL	BOL	Pfizer/BioNTech	Western Early Arriver	2021-05-01	COVAX	100620	LoMIC	Latin America and Caribbean	12224110	3431731057
Bolivia (Plurinational State of)	Bolivia	BOL	BOL	Janssen	Western Latecomer	2021-07-01	COVAX	1008000	LoMIC	Latin America and Caribbean	12224110	3431731057
Bolivia (Plurinational State of)	Bolivia	BOL	BOL	Oxford/AstraZeneca	Cosmopolitan	2021-08-01	COVAX	153600	LoMIC	Latin America and Caribbean	12224110	3431731057
Bolivia (Plurinational State of)	Bolivia	BOL	BOL	Pfizer/BioNTech	Western Early Arriver	2021-09-01	COVAX	188370	LoMIC	Latin America and Caribbean	12224110	3431731057
Bolivia (Plurinational State of)	Bolivia	BOL	BOL	Oxford/AstraZeneca	Cosmopolitan	2021-09-01	COVAX	680900	LoMIC	Latin America and Caribbean	12224110	3431731057
Bolivia (Plurinational State of)	Bolivia	BOL	BOL	Pfizer/BioNTech	Western Early Arriver	2021-10-01	COVAX	1000350	LoMIC	Latin America and Caribbean	12224110	3431731057
Bolivia (Plurinational State of)	Bolivia	BOL	BOL	Pfizer/BioNTech	Western Early Arriver	2021-11-01	COVAX	90090	LoMIC	Latin America and Caribbean	12224110	3431731057
Bolivia (Plurinational State of)	Bolivia	BOL	BOL	Moderna	Western Early Arriver	2021-12-01	COVAX	1492800	LoMIC	Latin America and Caribbean	12224110	3431731057
Bolivia (Plurinational State of)	Bolivia	BOL	BOL	Pfizer/BioNTech	Western Early Arriver	2021-12-01	COVAX	999180	LoMIC	Latin America and Caribbean	12224110	3431731057
Bolivia (Plurinational State of)	Bolivia	BOL	BOL	Oxford/AstraZeneca	Cosmopolitan	2021-12-01	COVAX	228000	LoMIC	Latin America and Caribbean	12224110	3431731057
Bolivia (Plurinational State of)	Bolivia	BOL	BOL	Moderna	Western Early Arriver	2022-01-01	COVAX	472800	LoMIC	Latin America and Caribbean	12224110	3431731057
Bolivia (Plurinational State of)	Bolivia	BOL	BOL	Pfizer/BioNTech	Western Early Arriver	2022-02-01	COVAX	1310400	LoMIC	Latin America and Caribbean	12224110	3431731057
Bolivia (Plurinational State of)	Bolivia	BOL	BOL	Pfizer/BioNTech	Western Early Arriver	2022-04-01	COVAX	603720	LoMIC	Latin America and Caribbean	12224110	3431731057
Bosnia and Herzegovina	Bosnia and Herzegovina	BIH	BIH	Oxford/AstraZeneca	Cosmopolitan	2021-03-01	COVAX	26400	UMIC	Eastern Europe and Central Asia	3233526	2509465801
Bosnia and Herzegovina	Bosnia and Herzegovina	BIH	BIH	Pfizer/BioNTech	Western Early Arriver	2021-03-01	COVAX	23400	UMIC	Eastern Europe and Central Asia	3233526	2509465801
Bosnia and Herzegovina	Bosnia and Herzegovina	BIH	BIH	Oxford/AstraZeneca	Cosmopolitan	2021-05-01	COVAX	40800	UMIC	Eastern Europe and Central Asia	3233526	2509465801
Bosnia and Herzegovina	Bosnia and Herzegovina	BIH	BIH	Pfizer/BioNTech	Western Early Arriver	2021-05-01	COVAX	100620	UMIC	Eastern Europe and Central Asia	3233526	2509465801
Bosnia and Herzegovina	Bosnia and Herzegovina	BIH	BIH	Oxford/AstraZeneca	Cosmopolitan	2021-07-01	COVAX	40800	UMIC	Eastern Europe and Central Asia	3233526	2509465801
Bosnia and Herzegovina	Bosnia and Herzegovina	BIH	BIH	Pfizer/BioNTech	Western Early Arriver	2021-08-01	COVAX	100620	UMIC	Eastern Europe and Central Asia	3233526	2509465801
Botswana	Botswana	BWA	BWA	Oxford/AstraZeneca	Cosmopolitan	2021-03-01	COVAX	24000	UMIC	Eastern and Southern Africa	2630296	2509465801
Botswana	Botswana	BWA	BWA	Oxford/AstraZeneca	Cosmopolitan	2021-05-01	COVAX	38400	UMIC	Eastern and Southern Africa	2630296	2509465801
Botswana	Botswana	BWA	BWA	Pfizer/BioNTech	Western Early Arriver	2021-06-01	COVAX	19890	UMIC	Eastern and Southern Africa	2630296	2509465801
Botswana	Botswana	BWA	BWA	Oxford/AstraZeneca	Cosmopolitan	2021-08-01	COVAX	38400	UMIC	Eastern and Southern Africa	2630296	2509465801
Botswana	Botswana	BWA	BWA	Pfizer/BioNTech	Western Early Arriver	2021-08-01	COVAX	81900	UMIC	Eastern and Southern Africa	2630296	2509465801
Botswana	Botswana	BWA	BWA	Oxford/AstraZeneca	Cosmopolitan	2021-09-01	COVAX	101760	UMIC	Eastern and Southern Africa	2630296	2509465801
Botswana	Botswana	BWA	BWA	Oxford/AstraZeneca	Cosmopolitan	2021-10-01	COVAX	300000	UMIC	Eastern and Southern Africa	2630296	2509465801
Botswana	Botswana	BWA	BWA	Pfizer/BioNTech	Western Early Arriver	2021-11-01	COVAX	100620	UMIC	Eastern and Southern Africa	2630296	2509465801
Botswana	Botswana	BWA	BWA	Oxford/AstraZeneca	Cosmopolitan	2021-12-01	COVAX	72000	UMIC	Eastern and Southern Africa	2630296	2509465801
Botswana	Botswana	BWA	BWA	Pfizer/BioNTech	Western Early Arriver	2021-12-01	COVAX	200070	UMIC	Eastern and Southern Africa	2630296	2509465801
Botswana	Botswana	BWA	BWA	Sinovac	Major Chinese	2021-12-01	COVAX	61200	UMIC	Eastern and Southern Africa	2630296	2509465801
Botswana	Botswana	BWA	BWA	Pfizer/BioNTech	Western Early Arriver	2022-07-01	COVAX	302400	UMIC	Eastern and Southern Africa	2630296	2509465801
Botswana	Botswana	BWA	BWA	Pfizer/BioNTech	Western Early Arriver	2022-11-01	COVAX	302400	UMIC	Eastern and Southern Africa	2630296	2509465801
Brazil	Brazil	BRA	BRA	Oxford/AstraZeneca	Cosmopolitan	2021-03-01	COVAX	1022400	UMIC	Latin America and Caribbean	215313498	2509465801
Brazil	Brazil	BRA	BRA	Oxford/AstraZeneca	Cosmopolitan	2021-05-01	COVAX	4051200	UMIC	Latin America and Caribbean	215313498	2509465801
Brazil	Brazil	BRA	BRA	Pfizer/BioNTech	Western Early Arriver	2021-06-01	COVAX	842400	UMIC	Latin America and Caribbean	215313498	2509465801
Brazil	Brazil	BRA	BRA	Oxford/AstraZeneca	Cosmopolitan	2021-07-01	COVAX	4048800	UMIC	Latin America and Caribbean	215313498	2509465801
Brazil	Brazil	BRA	BRA	Sinovac	Major Chinese	2021-09-01	COVAX	3916800	UMIC	Latin America and Caribbean	215313498	2509465801
Brunei Darussalam	Brunei Darussalam	BRN	BRN	Oxford/AstraZeneca	Cosmopolitan	2021-04-01	COVAX	24000	HIC	East Asia and Pacific	449002	1244033044
Brunei Darussalam	Brunei Darussalam	BRN	BRN	Oxford/AstraZeneca	Cosmopolitan	2021-05-01	COVAX	38400	HIC	East Asia and Pacific	449002	1244033044
Brunei Darussalam	Brunei Darussalam	BRN	BRN	Oxford/AstraZeneca	Cosmopolitan	2021-07-01	COVAX	38400	HIC	East Asia and Pacific	449002	1244033044
Burkina Faso	Burkina Faso	BFA	BFA	Oxford/AstraZeneca	Cosmopolitan	2021-05-01	COVAX	115200	LIC	West and Central Africa	22673762	737604965
Burkina Faso	Burkina Faso	BFA	BFA	Janssen	Western Latecomer	2021-07-01	COVAX	302400	LIC	West and Central Africa	22673762	737604965
Burkina Faso	Burkina Faso	BFA	BFA	Oxford/AstraZeneca	Cosmopolitan	2021-08-01	COVAX	57600	LIC	West and Central Africa	22673762	737604965
Burkina Faso	Burkina Faso	BFA	BFA	Oxford/AstraZeneca	Cosmopolitan	2021-10-01	COVAX	50000	LIC	West and Central Africa	22673762	737604965
Burkina Faso	Burkina Faso	BFA	BFA	Sinopharm	Major Chinese	2021-10-01	COVAX	674400	LIC	West and Central Africa	22673762	737604965
Burkina Faso	Burkina Faso	BFA	BFA	Pfizer/BioNTech	Western Early Arriver	2021-11-01	COVAX	1107990	LIC	West and Central Africa	22673762	737604965
Burkina Faso	Burkina Faso	BFA	BFA	Janssen	Western Latecomer	2021-11-01	COVAX	168000	LIC	West and Central Africa	22673762	737604965
Burkina Faso	Burkina Faso	BFA	BFA	Janssen	Western Latecomer	2021-12-01	COVAX	900000	LIC	West and Central Africa	22673762	737604965
Burkina Faso	Burkina Faso	BFA	BFA	Moderna	Western Early Arriver	2021-12-01	COVAX	376800	LIC	West and Central Africa	22673762	737604965
Burkina Faso	Burkina Faso	BFA	BFA	Oxford/AstraZeneca	Cosmopolitan	2022-01-01	COVAX	24000	LIC	West and Central Africa	22673762	737604965
Burkina Faso	Burkina Faso	BFA	BFA	Janssen	Western Latecomer	2022-01-01	COVAX	376800	LIC	West and Central Africa	22673762	737604965
Burkina Faso	Burkina Faso	BFA	BFA	Pfizer/BioNTech	Western Early Arriver	2022-02-01	COVAX	676260	LIC	West and Central Africa	22673762	737604965
Burkina Faso	Burkina Faso	BFA	BFA	Janssen	Western Latecomer	2022-03-01	COVAX	208800	LIC	West and Central Africa	22673762	737604965
Burkina Faso	Burkina Faso	BFA	BFA	Pfizer/BioNTech	Western Early Arriver	2022-05-01	COVAX	718380	LIC	West and Central Africa	22673762	737604965
Burkina Faso	Burkina Faso	BFA	BFA	Janssen	Western Latecomer	2022-08-01	COVAX	672000	LIC	West and Central Africa	22673762	737604965
Burkina Faso	Burkina Faso	BFA	BFA	Janssen	Western Latecomer	2022-09-01	COVAX	673250	LIC	West and Central Africa	22673762	737604965
[truncated: 4,916 more rows]

## Sheet: Sheet1
Column name	Description
Country ISO	Country name (ISO Standard)
Country grouped(EU)	Country name (grouping EU member states)
CountryCode	Country code (ISO Standard or other three-letter code assigned by the researcher)
CountryCodeGrouped	ISO Code of country name (EU member states grouped)
VaxDev2	Vaccine name
Typology	Vaccine typology
Month	Month of delivery as reported by UNICEF
Mechanism	Bilateral deliveries are those secured through bilateral deals (an agreement between a company and a country); COVAX shows the total number of COVID-19 vaccine doses delivered through COVAX; Regional shows the total number of vaccine doses delivered through the Afican Vaccine Acquisition Trust (AVAT); Donations shows vaccines delivered from one entity to another not through an economic exchange, …
Total doses manual	Number of doses delivered
Income Level	Income group of purchasing country
Geographic Group UNICEF	Geographic group of purchasing country (UNICEF classification)
Population	Population of the country (most up to date data from World Bank classification)
Population Income group	Aggregated population of the Income group
