# Supplementary material for: Which roads lead to access? A global landscape of six COVID-19 vaccine innovation models
Source: Global Health. 2024 Mar 26;20:25. doi: 10.1186/s12992-024-01017-z (PMC10964709; doi:10.1186/s12992-024-01017-z)
Supplement: Supplementary file 6 — Additional file 6. Database from the Global Health Centre (GHC)’s Knowledge Portal on Innovation and Access to Medicines (https://www.knowledgeportalia.org/covid-19-vaccine-r-d-funding), containing data on R&D investments tracked between 2020 and 2021 for all vaccines included for analysis. [file 12992_2024_1017_MOESM6_ESM.xls]

## Sheet: COVID_VaccineRnD
Funder	Funder_Country	Recipient_country	Recipient_lvl_1	Value_USD	USD_million	Funding_type	Date announced	URL
Advantech Capital	China	China	SinoVac	7500000	7.5	Direct funding	2020-05-22	https://www.businesswire.com/news/home/20200522005096/en/Sinovac-Secures-15-Million-Funding-Accelerate-COVID-19
ADX Foundation	United States of America	Norway	CEPI	100000	0.1	Funding to intermediary	2020-06-24	http://www.globenewswire.com/news-release/2020/06/24/2052705/0/en/ADX-Labs-donates-100-000-to-advance-COVID-19-vaccine-research.html
Aurizon	Australia	Australia	University of Queensland	176206	0.176206	Direct funding	2020-04-17	https://www.aurizon.com.au/news/2020/aurizon-donates-$250-000-to-university-of-queensland-to-fast-track-development-of-covid-19-vaccine
Australian government	Australia	Australia	University of Melbourne	2114469	2.11447	Direct funding	2020-09-20	https://www.health.gov.au/ministers/the-hon-greg-hunt-mp/media/further-investment-in-three-new-australian-covid-19-vaccine-research-projects
Australian government	Australia	Australia	University of Sydney	2114469	2.11447	Direct funding	2020-09-20	https://www.health.gov.au/ministers/the-hon-greg-hunt-mp/media/further-investment-in-three-new-australian-covid-19-vaccine-research-projects
Australian government	Australia	Australia	Vaxine	704823	0.704823	Direct funding	2020-09-02	https://vaxine.net/australian-government-funds-1m-for-development-of-covax-19-vaccine-mtpconnect/
Australian government	Australia	Australia	Peter Doherty Institute/Monash University	1.05723e+06	1.05723	Direct funding	2021-04-01	https://www.monash.edu/pharm/about/news/news-listing/2021/monash-institute-of-pharmaceutical-sciences-receives-mrff-funding-for-covid-19-vaccine-phase-1-clinical-trial
Australian government	Australia	Australia	University of Queensland	2.36116e+06	2.36116	Direct funding	2020-03-22	https://www.health.gov.au/news/newsletters/mrff-newsletter-issue-3-march-2020
Australian government	Australia	Australia	University of Queensland	1409646	1.40965	Direct funding	2020-06-02	https://www.health.gov.au/ministers/the-hon-greg-hunt-mp/media/66-million-for-coronavirus-related-research
Australian government	Australia	Norway	CEPI	5.28617e+06	5.28617	Funding to intermediary	2020-05-05	https://www.pm.gov.au/media/coronavirus-global-response-international-pledging-event
Austrian government	Austria	Norway	CEPI	2317018	2.31702	Funding to intermediary	2020-07-02	https://cepi.net/news_cepi/austria-donates-e2-million-to-cepi-to-support-covid-19-vaccine-programmes/
Avast Foundation	Czech Republic	Norway	CEPI	8000000	8	Funding to intermediary	2020-04-29	https://www.avast.com/covid19
Belgian government	Belgium	Norway	CEPI	5792545	5.79254	Funding to intermediary	2020-04-03	https://www.flexmail.eu/r-2bd02b5b7f8213fa8c496d2be3592480#en
BHP Foundation	Australia	Australia	University of Queensland	1409646	1.40965	Direct funding	2020-04-29	https://www.bhp.com/sustainability/community/community-news/2020/04/bhp-foundation-commits-$3m-to-prevention-and-treatment-of-covid-19/
Canadian Foundation for Innovation	Canada	Canada	VIDO-InterVac (Vaccine and Infectious Disease Organization)	8254972	8.25497	Direct funding	2020-03-23	https://pm.gc.ca/en/news/news-releases/2020/03/23/canadas-plan-mobilize-science-fight-covid-19
Canadian government	Canada	Canada	VIDO-InterVac (Vaccine and Infectious Disease Organization)	9005424	9.00542	Direct funding	2020-03-23	https://pm.gc.ca/en/news/news-releases/2020/03/23/canadas-plan-mobilize-science-fight-covid-19
Canadian government	Canada	Norway	CEPI	30018080	30.0181	Funding to intermediary	2020-04-05	https://www.canada.ca/en/global-affairs/news/2020/04/backgrounder---canada-provides-funding-to-address-covid-19-pandemic.html
Canadian government	Canada	Canada	University of Saskatchewan	750297	0.750297	Direct funding	2020-04-01	https://www.canada.ca/en/institutes-health-research/news/2020/03/government-of-canada-funds-49-additional-covid-19-research-projects-details-of-the-funded-projects.html
Canadian government	Canada	Canada	University Laval	749969	0.749969	Direct funding	2020-04-01	https://www.canada.ca/en/institutes-health-research/news/2020/03/government-of-canada-funds-49-additional-covid-19-research-projects-details-of-the-funded-projects.html
Canadian government	Canada	Canada	Québec University Hospital Centre	538558	0.538558	Direct funding	2020-04-01	https://www.canada.ca/en/institutes-health-research/news/2020/03/government-of-canada-funds-49-additional-covid-19-research-projects-details-of-the-funded-projects.html
Canadian government	Canada	Canada	University of Alberta	562839	0.562839	Direct funding	2020-04-01	https://www.canada.ca/en/institutes-health-research/news/2020/03/government-of-canada-funds-49-additional-covid-19-research-projects-details-of-the-funded-projects.html
Canadian government	Canada	Canada	University of Manitoba	448116	0.448116	Direct funding	2020-04-01	https://www.canada.ca/en/institutes-health-research/news/2020/03/government-of-canada-funds-49-additional-covid-19-research-projects-details-of-the-funded-projects.html
Canadian government	Canada	Canada	University of Western Ontario	749581	0.749581	Direct funding	2020-04-01	https://www.canada.ca/en/institutes-health-research/news/2020/03/government-of-canada-funds-49-additional-covid-19-research-projects-details-of-the-funded-projects.html
Canadian government	Canada	Canada	VBI Vaccines Inc.	42025312	42.0253	Direct funding	2020-08-05	https://www.vbivaccines.com/press-releases/canadian-govt-coronavirus-award/
Canadian government	Canada	Canada	Medicago	129828196	129.828	Direct funding	2020-10-23	https://www.biospace.com/article/releases/prime-minister-announces-funding-to-advance-the-development-of-canadian-covid-19-vaccine-technologies/
Canadian government	Canada	Norway	CEPI	15009040	15.009	Funding to intermediary	2020-06-27	https://www.canada.ca/en/global-affairs/news/2020/06/canada-announces-support-for-equitable-access-to-new-covid-19-medical-solutions.html
Canadian government	Canada	Canada	VIDO-InterVac (Vaccine and Infectious Disease Organization)	17260396	17.2604	Direct funding	2020-04-23	https://pm.gc.ca/en/news/news-releases/2020/04/23/prime-minister-announces-new-support-covid-19-medical-research-and
Canadian government	Canada	Canada	Canadian Immunization Research Network	1.14819e+07	11.4819	Direct funding	2020-04-23	https://pm.gc.ca/en/news/news-releases/2020/04/23/prime-minister-announces-new-support-covid-19-medical-research-and
Canadian government	Canada	Canada	Canadian National Research Council	11256780	11.2568	Direct funding	2020-03-23	https://pm.gc.ca/en/news/news-releases/2020/03/23/canadas-plan-mobilize-science-fight-covid-19
CEPI	CEPI	China	Sichuan Clover Biopharmaceuticals	66000000	66	Secondary funding	2020-07-08	https://cepi.net/news_cepi/cepi-expands-partnership-with-clover-biopharmaceuticals-to-rapidly-advance-development-and-manufacture-of-covid-19-vaccine-candidate/
CEPI	CEPI	Hong Kong	Hong Kong University	620000	0.62	Secondary funding	2020-03-18	https://cepi.net/news_cepi/cepi-partners-with-university-of-hong-kong-to-develop-covid-19-vaccine/
CEPI	CEPI	India	Biological E Limited	5000000	5	Secondary funding	2020-12-29	https://cepi.net/news_cepi/cepi-partners-with-biological-e-limited-to-advance-development-and-manufacture-of-covid-19-vaccine-candidate/
CEPI	CEPI	China	Sichuan Clover Biopharmaceuticals	258500000	258.5	Secondary funding	2020-11-03	https://www.pharmaceutical-business-review.com/news/cepi-clover-covid-19/
CEPI	CEPI	South Korea	SK Biosciences	10000000	10	Secondary funding	2020-12-09	https://cepi.net/news_cepi/cepi-and-sk-bioscience-to-develop-next-generation-covid-19-vaccine/
CEPI	CEPI	United States of America	Inovio Pharmaceuticals	5300000	5.3	Secondary funding	2020-05-04	https://cepi.net/wp-content/uploads/2020/12/Enabling-equitable-access-to-COVID19-vaccines-v3-22Feb-2021.pdf
CEPI	CEPI	United States of America	Novavax	26500000	26.5	Secondary funding	Unspecified	Personal communication
CEPI	CEPI	United States of America	Novavax	4000000	4	Secondary funding	2020-03-10	https://technical.ly/baltimore/2020/03/11/novavax-coronavirus-vaccine-candidate-manufactured-in-baltimore-emergent-biosolutions/
CEPI	CEPI	Germany	CureVac	7000000	7	Secondary funding	Unspecified	https://cepi.net/research_dev/our-portfolio/
CEPI	CEPI	United States of America	Novavax	384000000	384	Secondary funding	2020-05-11	https://cepi.net/news_cepi/cepi-extends-collaboration-with-novavax-to-advance-development-and-manufacture-of-covid-19-vaccine/
CEPI	CEPI	Hong Kong	Hong Kong University	4800000	4.8	Secondary funding	18/03/2021	https://cepi.net/news_cepi/cepi-and-university-of-hong-kong-expand-partnership-to-develop-intranasal-covid-19-vaccine-candidate/
CEPI	CEPI	South Korea	SK Biosciences	14200000	14.2	Secondary funding	2021-10-03	https://cepi.net/news_cepi/cepi-and-sk-bioscience-expand-partnership-to-develop-vaccine-against-covid-19-variants/
CEPI	CEPI	United States of America	VBI Vaccines Inc.	33000000	33	Secondary funding	2021-10-03	https://cepi.net/news_cepi/cepi-and-vbi-vaccines-collaborate-to-advance-vaccine-candidates-against-covid-19-variants/
CEPI	CEPI	South Korea	SK Biosciences	53500000	53.5	Secondary funding	Unspecified	Personal communication
CEPI	CEPI	South Korea	SK Biosciences	132400000	132.4	Secondary funding	2021-05-24	https://cepi.net/news_cepi/cepi-and-sk-bioscience-expand-partnership-to-advance-multiple-covid-19-variant-vaccines-and-scale-up-manufacturing/
CEPI	CEPI	United States of America	Moderna	1000000	1	Secondary funding	2020-01-23	https://investors.modernatx.com/news-releases/news-release-details/moderna-announces-funding-award-cepi-accelerate-development
CEPI	CEPI	France	Institut Pasteur	4900000	4.9	Secondary funding	2020-03-19	https://cepi.net/news_cepi/cepi-collaborates-with-the-institut-pasteur-in-a-consortium-to-develop-covid-19-vaccine/
CEPI	CEPI	Germany	CureVac	8300000	8.3	Secondary funding	2020-01-31	https://cepi.net/news_cepi/curevac-and-cepi-extend-their-cooperation-to-develop-a-vaccine-against-coronavirus-ncov-2019/
CEPI	CEPI	United States of America	Inovio Pharmaceuticals	9000000	9	Secondary funding	2020-01-23	https://www.prnewswire.com/news-releases/inovio-selected-by-cepi-to-develop-vaccine-against-new-coronavirus-300992131.html
CEPI	CEPI	Australia	University of Queensland	5700000	5.7	Secondary funding	2020-01-16	https://www.uq.edu.au/news/article/2019/01/partnership-supercharge-vaccine-production https://cepi.net/COVAX/
CEPI	CEPI	United States of America	Inovio Pharmaceuticals	6900000	6.9	Secondary funding	2020-04-16	https://cepi.net/news_cepi/ivi-inovio-and-knih-to-partner-with-cepi-in-a-phase-i-ii-clinical-trial-of-inovios-covid-19-dna-vaccine-in-south-korea/ http://ir.inovio.com/news-releases/news-releases-details/2020/IVI-INOVIO-and-KNIH-to-Partner-with-CEPI-in-Phase-12-Clinical-Trial-of-INOVIOs-COVID-19-DNA-Vaccine-in-South-Korea/default.aspx
CEPI	CEPI	China	Sichuan Clover Biopharmaceuticals	3500000	3.5	Secondary funding	2020-04-27	https://cepi.net/news_cepi/cepi-announces-covid-19-vaccine-development-partnership-with-clover-biopharmaceuticals-australian-subsidiary/
CEPI	CEPI	United States of America	Inovio Pharmaceuticals	1300000	1.3	Secondary funding	2020-05-04	https://www.phillymag.com/healthcare-news/2020/05/02/inovio-pharmaceuticals-covid-19-vaccine/ http://ir.inovio.com/news-releases/news-releases-details/2020/INOVIO-Expands-Manufacturing-of-COVID-19-DNA-Vaccine-INO-4800-With-New-Funding-from-CEPI/default.aspx
CEPI	CEPI	United Kingdom	Oxford/AstraZeneca	1100000	1.1	Secondary funding	2020-04-23	https://cepi.net/research_dev/our-portfolio/
China Evergrande Group	China	China, United States of America	Zhong Nanshan Team and Harvard University: Sino-US COVID-19 Scientific Research Expert Team	115000000	115	Direct funding	2020-02-04	https://doc.irasia.com/listco/hk/evergrande/annual/2020/esr.pdff https://www.universityworldnews.com/post.php?story=20210113092455389
China Evergrande Group	China	China	Chinese Academy of Medical Sciences	14000000	14	Direct funding	2020-02-08	https://doc.irasia.com/listco/hk/evergrande/annual/2020/esr.pdff https://www.universityworldnews.com/post.php?story=20210113092455389
Chinese Academy of Medical Sciences	China	United Kingdom	Oxford/AstraZeneca	88135.8	0.0881358	Direct funding	2020-03-01	https://www.whatdotheyknow.com/request/701825/response/1678268/attach/2/FOI%2020201025%2003%20Ltr%20Funding%20of%20Covid%20vaccine.pdf?cookie_passthrough=1
CNPG	China	China	Sinopharm	1.44962e+08	144.962	Direct funding	2020-04-14	http://www.xinhuanet.com/english/2020-04/14/c_138974915.htm
COVID-19 Solidarity Response Fund	Switzerland	Norway	CEPI	10000000	10	Funding to intermediary	2020-04-10	https://unfoundation.org/media/covid-19-solidarity-response-fund-distributes-10m-for-vaccine-development/
Dolly Parton COVID-19 Research Fund	United States of America	United States of America	Moderna	1000000	1	Direct funding	2020-11-18	https://www.nytimes.com/2020/11/18/world/dolly-parton-donated-1-million-to-help-develop-a-coronavirus-vaccine.html (accessed Jan 18, 2021).
Dutch government	Netherlands	Norway	CEPI	57925450	57.9254	Funding to intermediary	2020-04-16	https://cepi.net/news_cepi/netherlands-and-switzerland-join-the-search-for-covid-19-vaccines/
EIC	European Union	Ireland	Remedy Biologics Limited	2.89627e+06	2.89627	Direct funding	2020-06-08	https://cordis.europa.eu/project/id/961112
EIC	European Union	France	Osivax	2.85123e+06	2.85123	Direct funding	2020-06-08	https://ec.europa.eu/research/eic/pdf/ec_rtd_cv-accelerator-projects.pdf
Ethiopian government	Ethiopia	Norway	CEPI	300000	0.3	Funding to intermediary	2020-02-10	https://cepi.net/news_cepi/ethiopia-funds-coalition-for-epidemic-preparedness-innovations-to-combat-spread-of-epidemics/
European Commission	European Union	European Union	OPENCORONA project	3475527	3.47553	Direct funding	2020-04-01	https://cordis.europa.eu/project/id/101003666
European Commission	European Union	Norway	CEPI	115850900	115.851	Funding to intermediary	2020-05-04	https://ec.europa.eu/commission/presscorner/detail/en/ip_20_797
European Commission	European Union	European Union	Prevent-nCoV Project	3.16081e+06	3.16081	Direct funding	2020-03-06	https://cordis.europa.eu/project/id/101003608
European Investment Bank	European Union	Germany	Pfizer/BioNTech	115850900	115.851	Direct funding	2020-06-11	https://www.globenewswire.com/news-release/2020/06/11/2046651/0/en/Investment-Plan-for-Europe-European-Investment-Bank-to-provide-BioNTech-with-up-to-100-million-in-debt-financing-for-COVID-19-vaccine-development-and-manufacturing.html
European Investment Bank	European Union	Germany	CureVac	86888175	86.8882	Direct funding	2020-07-06	https://ec.europa.eu/commission/presscorner/detail/en/ip_20_1238
Finnish government	Finland	Norway	CEPI	4634036	4.63404	Funding to intermediary	2020-04-16	https://valtioneuvosto.fi/en/article/-/asset_publisher/1271139/suomi-sitoutuu-kansainvaliseen-rokotetutkimukseen-koronavirusrokotteen-kehittamiseksi
Finnish government	Finland	South Korea	IVI	1158509	1.15851	Funding to intermediary	2020-04-16	https://valtioneuvosto.fi/en/article/-/asset_publisher/1271139/suomi-sitoutuu-kansainvaliseen-rokotetutkimukseen-koronavirusrokotteen-kehittamiseksi
French government	France	France	OSE Immunotherapeutics	231702	0.231702	Direct funding	2020-07-16	https://www.globenewswire.com/news-release/2020/07/16/2063020/0/en/OSE-Immunotherapeutics-Receives-200-000-from-Nantes-Metropole-to-Develop-CoVepiT-its-COVID-19-Prophylactic-Vaccine-Program.html
French government	France	France	Osivax	1.74935e+07	17.4935	Direct funding	2020-07-08	http://www.osivax.com/osivax-receives-over-eur-30m-in-public-funding-to-support-development-of-universal-coronavirus--influenza-vaccines.html
Fundación Jesús Serra	Spain	Spain	Spanish CSIC	405478	0.405478	Direct funding	2020-04-05	https://www.csic.es/es/actualidad-del-csic/el-csic-recibe-350000-euros-del-grupo-catalana-occidente-para-contribuir-lograr
Gates Foundation	United States of America	United States of America	Inovio Pharmaceuticals	5000000	5	Direct funding	2020-03-12	http://ir.inovio.com/news-releases/news-releases-details/2020/INOVIO-Receives-New-5-Million-Grant-to-Accelerate-Scale-Up-of-Smart-Delivery-Device-for-Its-COVID-19-Vaccine/default.aspx
Gates Foundation	United States of America	South Korea	IVI	1500000	1.5	Funding to intermediary	2020-09-09	https://www.ivi.int/ivi-to-ready-clinical-trial-sites-for-covid-19-vaccine-efficacy-trials-in-4-countries/
Gates Foundation	United States of America	United States of America	Novavax	15000000	15	Direct funding	2020-08-17	http://ir.novavax.com/news-releases/news-release-details/novavax-initiates-efficacy-trial-covid-19-vaccine-south-africa
Gates Foundation	United States of America	India	Biological E Limited	4019427	4.01943	Direct funding	2020-04-01	https://www.gatesfoundation.org/How-We-Work/Quick-Links/Grants-Database/Grants/2020/04/INV-016076
Gates Foundation	United States of America	Norway	CEPI	20000000	20	Funding to intermediary	2020-11-12	https://www.reuters.com/article/health-coronavirus-gates-funding-int-idUSKBN27S0RX
Gates Foundation	United States of America	Australia	Melbourne Children’s Trials Centre	7048230	7.04823	Direct funding	2020-05-05	https://www.mcri.edu.au/news/10m-grant-enables-mcris-bcg-vaccine-trial-expand-internationally
Gates Foundation	United States of America	South Korea	SK Biosciences	3600000	3.6	Direct funding	2020-05-18	http://www.koreabiomed.com/news/articleView.html?idxno=8274
German government	Germany	Norway	CEPI	139021080	139.02	Funding to intermediary	2021-02-25	https://cepi.net/news_cepi/in-the-fight-against-novel-covid-19-variants-norway-and-germany-provide-vital-additional-funds-to-cepi/
German government	Germany	Germany	Pfizer/BioNTech	434440875	434.441	Direct funding	2020-09-15	https://investors.biontech.de/news-releases/news-release-details/biontech-receive-eu375m-funding-german-federal-ministry/
German government	Germany	Germany	Curevac	291944268	291.944	Direct funding	2020-09-15	https://www.reuters.com/article/us-health-coronavirus-germany-vaccine/germany-grants-biontech-curevac-745-million-to-speed-up-covid-19-vaccine-work-idUSKBN2661JB
German government	Germany	Germany	IDT-Biologika	132070026	132.07	Direct funding	2020-10-08	https://idt-biologika.com/idt-biologika-receives-official-notification-of-funding-from-the-federal-government
German government	Germany	Norway	CEPI	162191260	162.191	Funding to intermediary	2020-03-12	https://cepi.net/news_cepi/cepi-gets-e140-million-funding-boost-from-germany-while-expanding-coronavirus-vaccine-search/
Glencore	Australia	Australia	University of Queensland	510997	0.510997	Direct funding	2020-07-14	https://www.glencore.com.au/media-and-insights/news/glencore-provides-725-000-to-university-of-queensland-covid-19-vaccine-development
Government of Quebec	Canada	Canada	Medicago	5253164	5.25316	Direct funding	2020-03-21	https://www.medicago.com/en/newsroom/government-of-quebec-providing-7-million-towards-medicagou2019s-covid-19-vaccine-development/
Greek government	Greece	Norway	CEPI	1.73776e+06	1.73776	Funding to intermediary	2020-06-09	https://cepi.net/news_cepi/greece-announces-1-6-million-funding-to-cepi-to-support-covid-19-vaccine-development/
Hong Kong government	Hong Kong	Hong Kong	Hong Kong University	412899	0.412899	Direct funding	2020-04-27	https://rfs2.fhb.gov.hk/images/HMRF/COVID_19_List.pdf
Hong Kong government	Hong Kong	Hong Kong	Hong Kong University	2.62202e+06	2.62202	Direct funding	2020-04-27	https://rfs2.fhb.gov.hk/images/HMRF/COVID_19_List.pdf
Hong Kong government	Hong Kong	Hong Kong	Hong Kong University	386768	0.386768	Direct funding	2020-04-27	https://rfs2.fhb.gov.hk/images/HMRF/COVID_19_List.pdf
Iceland governmen	Iceland	Norway	CEPI	1950000	1.95	Funding to intermediary	2020-06-12	https://www.stjornarradid.is/default.aspx?pageid=e5cf150d-33a7-11e6-80c7-005056bc217f&newsid=cec9bbe9-a681-11ea-8114-005056bc8c60
Indian govt/ BIRAC	India	India	Gennova Biopharmaceuticals Ltd	1.3487e+07	13.487	Direct funding	2021-04-21	https://health.economictimes.indiatimes.com/news/finance/gennova-to-get-rs-100-crore-from-govt-for-covid-19-vaccine/82023451 ; https://pib.gov.in/PressReleasePage.aspx?PRID=1711304
Indonesian government	Indonesia	Indonesia	Eijkman Institute of Microbiology	344167	0.344167	Direct funding	2020-05-05	https://www.thejakartapost.com/news/2020/05/05/indonesia-targets-local-covid-19-strain-in-eijkman-led-2022-vaccine-initiative.html
Jack Ma Foundation	China	United States of America	Columbia University	2150000	2.15	Direct funding	2020-02-21	https://www.jackmafoundation.org.cn/blog/hands-with-columbia-university-for-covid-19/
Jack Ma Foundation	China	China	Guangdong Zhong Nanshan Medical Foundation, Guangzhou Institute of Respiratory Health	860000	0.86	Direct funding	2020-02-13	https://www.jackmafoundation.org.cn/program/covid-19/fund
Jack Ma Foundation	China	China	Chinese Academy of Engineering	2850000	2.85	Direct funding	2020-02-07	https://www.jackmafoundation.org.cn/program/covid-19/fund
Jack Ma Foundation	China	China	Chinese Academy of Medical Sciences	2850000	2.85	Direct funding	2020-02-11	https://www.jackmafoundation.org.cn/program/covid-19/fund
Jack Ma Foundation	China	Australia	Peter Doherty Institute/Monash University	2150000	2.15	Direct funding	2020-03-02	https://www.jackmafoundation.org.cn/program/covid-19/fund
Japanese government	Japan	Japan	Japanese National Institute of Infectious Diseases	936742	0.936742	Direct funding	2020-02-13	https://www.amed.go.jp/content/000058931.pdf
Japanese government	Japan	Japan	University of Tokyo	1.40511e+06	1.40511	Direct funding	2020-02-13	https://www.amed.go.jp/content/000058931.pdf
KfW	Germany	Germany	Curevac	347552700	347.553	Direct funding	2020-08-06	https://www.kfw.de/KfW-Group/Newsroom/Latest-News/News-Details_600640.html
Love, Tito’s	United States of America	United States of America	Baylor College of Medicine	1000000	1	Direct funding	2020-05-14	https://www.bcm.edu/news/infectious-diseases/baylor-covid-19-vaccine-funding-titos-vodka
Minderoo Foundation	Australia	Australia	Telethon Kids Institute	1.05723e+06	1.05723	Direct funding	2020-04-14	https://www.telethonkids.org.au/news--events/news-and-events-nav/2020/april/minderoo-foundation-funds-vaccine-trial-covid-19/
Ministry of Economy and Innovation of Quebec	Canada	Canada	Medicago	375226	0.375226	Direct funding	2020-05-05	https://www.medicago.com/en/media-room/collaborative-project-of-more-than-1-2-million-using-artificial-intelligence-to-optimize-the-production-of-vaccines-announced-by-cqdm-and-medicago-r-d/
Ministry of Health and Welfare	Taiwan	United States of America	COVAXX	15000000	15	Direct funding	2020-09-28	https://www.prnewswire.com/news-releases/covaxx-initiates-phase-1-clinical-trial-of-covid-19-vaccine-ub-612-in-taiwan-301138711.html
Multiple Nigerian funders	Nigeria	Nigeria	Nigerian COVID-19 Research Group	18720	0.01872	Direct funding	2020-06-19	https://guardian.ng/news/nigerian-universities-scientists-discover-vaccine-for-covid-19/
Nestlé	Switzerland	Norway	CEPI	1.00782e+06	1.00782	Funding to intermediary	2020-05-20	https://twitter.com/CEPIvaccines/status/1263023497888124928
New Zealand government	New Zealand	Norway	CEPI	9909825	9.90982	Funding to intermediary	2020-05-26	https://www.beehive.govt.nz/release/new-zealand-joins-global-search-covid-19-vaccine
Newcrest Mining	Australia	Australia	University of Queensland	704823	0.704823	Direct funding	2020-05-08	https://www.newcrest.com/sites/default/files/2020-05/200508_Newcrest%20partners%20with%20University%20of%20Queensland%20in%20support%20of%20COVID19%20vaccine%20research%20-%20Media%20Release.pdf
Norwegian government	Norway	Norway	CEPI	21545000	21.55	Funding to intermediary	2021-02-25	https://cepi.net/news_cepi/in-the-fight-against-novel-covid-19-variants-norway-and-germany-provide-vital-additional-funds-to-cepi/
Norwegian government	Norway	Norway	CEPI	236995000	236.995	Funding to intermediary	2020-04-01	https://cepi.net/news_cepi/norway-intensifies-covid-19-fight-with-nok2-2-billion-donation-to-cepi/
Norwegian government	Norway	Norway	CEPI	3878100	3.8781	Funding to intermediary	2020-02-17	https://cepi.net/news_cepi/cepi-gets-e140-million-funding-boost-from-germany-while-expanding-coronavirus-vaccine-search/
Oxford Biomedical Research Centre	United Kingdom	United Kingdom	Oxford/AstraZeneca	388942	0.388942	Direct funding	2020-04-01	https://www.whatdotheyknow.com/request/breakdown_of_funding_for_the_cha
Oxford Biomedical Research Centre	United Kingdom	United Kingdom	Oxford/AstraZeneca	836201	0.836201	Direct funding	2020-04-01	https://www.whatdotheyknow.com/request/breakdown_of_funding_for_the_cha
Paul Ramsay Foundation	Australia	Australia	Peter Doherty Institute/Monash University	1409646	1.40965	Direct funding	2020-03-22	https://www.doherty.edu.au/news-events/news/paul-ramsay-foundation-commits-4m-towards-the-doherty-institutes-covid-19-r
Paul Ramsay Foundation	Australia	Australia	University of Queensland	2.46688e+06	2.46688	Direct funding	2020-03-22	http://statements.qld.gov.au/Statement/2020/3/22/state-and-federal-govts-fund-development-of-covid19-vaccine
Queensland state government	Australia	Australia	University of Queensland	7048230	7.04823	Direct funding	2020-03-22	http://statements.qld.gov.au/Statement/2020/3/22/state-and-federal-govts-fund-development-of-covid19-vaccine
RACQ	Australia	Australia	University of Queensland	70482.3	0.0704823	Direct funding	2020-04-15	https://www.racq.com.au/Live/Articles/CN-150420-RACQ-drives-100k-donation-to-UQ-COVID19-vaccine
Royal Children’s Hospital Foundation	Australia	Australia	Melbourne Children’s Trials Centre	281929	0.281929	Direct funding	2020-05-05	https://www.mcri.edu.au/news/10m-grant-enables-mcris-bcg-vaccine-trial-expand-internationally
Russian Development Investment Fund	Russia	Russia	Gamaleya Institute	295000000	295	Direct funding	2021-02-09	https://www.vedomosti.ru/business/news/2021/09/02/884862-rfpi-nazval-obem-investitsii-v-sputnik
Russian Ministry of Health	Russia	Russia	Gamaleya Institute	399500000	399.5	Direct funding
Sarah and Lachlan Murdoch	Australia	Australia	Melbourne Children’s Trials Centre	493376	0.493376	Direct funding	2020-05-05	https://www.mcri.edu.au/news/10m-grant-enables-mcris-bcg-vaccine-trial-expand-internationally
Saudi Arabian government	Saudi Arabia	Norway	CEPI	150000000	150	Funding to intermediary	2020-04-21	https://cepi.net/news_cepi/saudi-arabia-pledges-us150-million-to-cepi-covid-19-response/
Serbian Government	Serbia	Norway	CEPI	115851	0.115851	Funding to intermediary	2020-06-28	https://twitter.com/GlblCtznImpact/status/1276896581787234305
Sino Biopharmaceuticals	Hong Kong	China	SinoVac	500000000	500	Direct funding	2020-12-06	https://www.aa.com.tr/en/asia-pacific/china-s-sinovac-gets-500m-funding-for-covid-19-vaccine/2067846 ; https://www.crunchbase.com/organization/sinovac-life-sciences/company_financials
SMBC Group	Japan	Norway	CEPI	1.15851e+06	1.15851	Funding to intermediary	2020-06-30	https://www.smfg.co.jp/news_e/e110152_01.html
South Australian state government	Australia	Australia	South Australian Health and Medical Rresearch Institute	140965	0.140965	Direct funding	2020-05-05	https://www.mcri.edu.au/news/10m-grant-enables-mcris-bcg-vaccine-trial-expand-internationally
Spanish government	Spain	Norway	CEPI	86888175	86.8882	Funding to intermediary	2020-05-05	https://twitter.com/sanchezcastejon/status/1257318454995988483
Swiss government.	Switzerland	Norway	CEPI	1.08054e+07	10.8054	Funding to intermediary	2020-04-16	https://cepi.net/news_cepi/netherlands-and-switzerland-join-the-search-for-covid-19-vaccines/
Taiwanese government	Taiwan	Taiwan	Medigen	16400000	16.4	Direct funding	2020-10-13	file:///C:/Users/alonsoru/Zotero/storage/8A4BWSAB/medigens-covid-19-vaccine-combined-with-dynavaxs-cpg-1018-adjuvant-receives-taiwan-government-s.html
Temasek	Singapore	Germany	Pfizer/BioNTech	250000000	250	Direct funding	2020-06-29	https://www.reuters.com/article/us-biontech-placement/temasek-led-investor-group-in-250-million-vaccine-bet-on-germanys-biontech-idUSKBN2400PS
Tencent Charity Foundation	China	China	Tsinghua University Education Foundation	724810	0.72481	Direct funding	2020-02-01	https://gongyi.qq.com/a/20200321/000094.htm
The a2 Milk Company	New Zealand	Australia	University of Queensland	330328	0.330327	Direct funding	2020-02-12	https://thea2milkcompany.com/wp-content/uploads/The-a2-Milk-Company-supporting-independent-research-for-a-Coronavirus-vaccine_Feb-2020.pdf
The a2 Milk Company	New Zealand	Australia	Peter Doherty Institute/Monash University	330328	0.330327	Direct funding	2020-02-12	https://thea2milkcompany.com/wp-content/uploads/The-a2-Milk-Company-supporting-independent-research-for-a-Coronavirus-vaccine_Feb-2020.pdf
The Lott	Australia	Australia	University of Queensland	704823	0.704823	Direct funding	2020-04-03	https://www.thelott.com/real-winners/the-lott/golden-casket-donates-to-covid-19-vaccine-research
UK government	United Kingdom	United Kingdom	Imperial College London	2.19995e+06	2.19995	Direct funding	2020-04-17	https://www.ukri.org/news/covid-19-research-boosted-by-new-projects/
UK government	United Kingdom	United Kingdom	Oxford/AstraZeneca	2.847e+06	2.847	Direct funding	2020-03-23	https://mrc.ukri.org/news/browse/covid-19-vaccine-therapy-research-boosted-by-six-new-projects-in-rapid-response/ https://www.gov.uk/government/news/vaccine-trials-among-recipients-of-20-million-coronavirus-research-investment
UK government	United Kingdom	United Kingdom	Oxford/AstraZeneca	517636	0.517636	Direct funding	2020-03-23	https://mrc.ukri.org/news/browse/covid-19-vaccine-therapy-research-boosted-by-six-new-projects-in-rapid-response/ https://www.gov.uk/government/news/vaccine-trials-among-recipients-of-20-million-coronavirus-research-investment
UK government	United Kingdom	United Kingdom	Scancell	2588182	2.58818	Direct funding	2020-08-27	https://www.scancell.co.uk/Data/Sites/1/media/publications/rns/covid-19-innovate-uk-final-27.08.20.pdf
UK government	United Kingdom	United Kingdom	Vaccitech	2.97641e+06	2.97641	Direct funding	2020-08-27	https://www.vaccitech.co.uk/vaccitech-government-grant-covid19/
UK government	United Kingdom	Norway	CEPI	2.58818e+07	25.8818	Funding to intermediary	2020-02-03	https://www.gov.uk/government/news/20m-announced-to-fund-vaccines-for-coronavirus-and-other-infectious-diseases
UK government	United Kingdom	Norway	CEPI	2.58818e+07	25.8818	Funding to intermediary	2020-03-06	https://www.gov.uk/government/news/pm-announces-new-funding-in-fight-against-spread-of-coronavirus
UK government	United Kingdom	Norway	CEPI	271759110	271.759	Funding to intermediary	2020-03-26	https://www.gov.uk/government/news/pm-announces-record-funding-to-find-a-coronavirus-vaccine
UK government	United Kingdom	United Kingdom	Imperial College London	2.9117e+07	29.117	Direct funding	2020-04-22	https://www.imperial.ac.uk/news/197017/imperial-covid19-vaccine-team-secures-225/
UK government	United Kingdom	United Kingdom	Imperial College London	2.39407e+07	23.9407	Direct funding	2020-05-17	https://www.imperial.ac.uk/news/197573/covid-19-vaccine-secures-government-investment/
UK government	United Kingdom	United Kingdom	Oxford/AstraZeneca	2.58818e+07	25.8818	Direct funding	2020-04-22	https://www.imperial.ac.uk/news/197017/imperial-covid19-vaccine-team-secures-225/
UK government	United Kingdom	United Kingdom	Oxford/AstraZeneca	8.4763e+07	84.763	Direct funding	2020-05-17	https://www.imperial.ac.uk/news/197573/covid-19-vaccine-secures-government-investment/
US DOD	United States of America	United States of America	Inovio Pharmaceuticals	71000000	71	Direct funding	2020-06-23	http://ir.inovio.com/news-releases/news-releases-details/2020/INOVIO-Receives-71-Million-Contract-From-US-Department-of-Defense-To-Scale-Up-Manufacture-of-CELLECTRA-3PSP-Smart-Device-and-Procurement-of-CELLECTRA-2000-for-COVID-19-DNA-Vaccine/default.aspx
US government	United States of America	United States of America	Colorado State University	699994	0.699994	Direct funding	2020-06-25	https://www.medicalcountermeasures.gov/newsroom/2020/csu/
US government	United States of America	United States of America	Verndari	698215	0.698215	Direct funding	2020-07-24	https://www.medicalcountermeasures.gov/app/barda/coronavirus/COVID19.aspx
US government	United States of America	United States of America	Vaxess Technologies	749000	0.749	Direct funding	2020-08-10	https://www.medicalcountermeasures.gov/app/barda/coronavirus/COVID19.aspx
US government	United States of America	United States of America	University of Connecticut	432990	0.43299	Direct funding	2020-08-18	https://www.medicalcountermeasures.gov/app/barda/coronavirus/COVID19.aspx
US government	United States of America	United States of America	Esperovax, Inc	606780	0.60678	Direct funding	2020-07-28	https://www.medicalcountermeasures.gov/app/barda/coronavirus/COVID19.aspx
US government	United States of America	Belgium	Janssen	456237081	456.237	Direct funding	2020-03-30	https://www.medicalcountermeasures.gov/newsroom/2020/janssen-vaccine-covid-19/
US government	United States of America	United States of America	Moderna	53000000	53	Direct funding	2020-05-24	https://www.medicalcountermeasures.gov/app/barda/coronavirus/COVID19.aspx
US government	United States of America	United States of America	Moderna	472000000	472	Direct funding	2020-07-27	https://investors.modernatx.com/news-releases/news-release-details/moderna-announces-expansion-barda-agreement-support-larger-phase
US government	United States of America	France/United Kingdom	Sanofi Pasteur/GSK	30775336	30.7753	Direct funding	2020-02-18	https://www.sanofi.com/en/media-room/press-releases/2020/2020-02-18-16-00-00
US government	United States of America	United States of America	Moderna	430298520	430.299	Direct funding	2020-03-30	https://investors.modernatx.com/news-releases/news-release-details/moderna-announces-award-us-government-agency-barda-483-million
US government	United States of America	United States of America	Merck	38033570	38.0336	Direct funding	2020-05-26	https://www.medicalcountermeasures.gov/newsroom/2020/merck-iavi/
US government	United States of America	United States of America	Adaptive Phage Therapeutics (APT)	9800000	9.8	Direct funding	2020-08-20	https://www.businesswire.com/news/home/20200820005593/en/Adaptive-Phage-Therapeutics-Receives-Department-Defense-Award
US government	United States of America	United States of America	Novavax	60000000	60	Direct funding	2020-06-04	https://ir.novavax.com/news-releases/news-release-details/novavax-awarded-department-defense-contract-covid-19-vaccine
US government	United States of America	United States of America	Novavax	23000000	23	Direct funding	2020-12-23	https://www.usaspending.gov/award/ASST_NON_UM1AI148685_7529
US government	United States of America	United States of America	Novavax	21952384	21.9524	Direct funding	2020-06-05	https://www.defense.gov/Newsroom/Contracts/Contract/Article/2210304/
US government	United States of America	United States of America	SAB Biotherapeutics	27000000	27	Direct funding	2020-01-31	https://sabbiotherapeutics.com/2020/03/31/sab-biotherapeutics-awarded-27m-contract-to-develop-novel-rapid-response-capability-for-u-s-department-of-defense/
US government	United States of America	United States of America	Ology Bioservices	11900000	11.9	Direct funding	2020-03-24	https://www.ologybio.com/ology-bioservices-inovio-partner-to-manufacture-covid-19-dna-vaccine-with-11-9-million-department-of-defense-grant/
US government	United States of America	Belgium	Janssen	454310546	454.311	Direct funding	2020-11-13	https://www.usaspending.gov/award/CONT_IDV_HHSO100201700018C_7505 https://www.nasdaq.com/articles/jj-u.s.-expand-agreement-to-support-next-phase-of-covid-19-vaccine-rd-2020-11-14
US government	United States of America	Belgium	Janssen	85304775	85.3048	Direct funding	2020-08-20	https://www.usaspending.gov/award/CONT_IDV_HHSO100201700018C_7505
US government	United States of America	Belgium	Janssen	31998326	31.9983	Direct funding	2021-03-25	https://www.medicalcountermeasures.gov/newsroom/2021/janssen/
US government	United States of America	United States of America	HDT Bio Corp	8200000	8.2	Direct funding	2020-09-01	https://www.hdt.bio/news
US government	United States of America	United States of America	Soligenix	1500000	1.5	Direct funding	28/12/2020	http://ir.soligenix.com/2020-12-28-Soligenix-Announces-1-5-Million-NIH-Small-Business-Innovation-Research-Award-Advancing-COVID-19-Vaccine-Development
Vivo Capital	China	China	SinoVac	7500000	7.5	Direct funding	2020-05-22	https://www.pharmaceutical-technology.com/news/sinovac-covid-19-vaccine-funding/; https://www.businesswire.com/news/home/20200522005096/en/Sinovac-Secures-15-Million-Funding-Accelerate-COVID-19
Vivo Capital	United States of America	China	SinoVac	7500000	7.5	Direct funding	2020-05-22	https://www.businesswire.com/news/home/20200522005096/en/Sinovac-Secures-15-Million-Funding-Accelerate-COVID-19
Wellcome Trust	United Kingdom	United Kingdom	Oxford/AstraZeneca	1.57599e+06	1.57599	Direct funding	2020-01-13	https://www.whatdotheyknow.com/request/701825/response/1678268/attach/2/FOI%2020201025%2003%20Ltr%20Funding%20of%20Covid%20vaccine.pdf?cookie_passthrough=1

## Sheet: VaccineRnD legend
Column name	Description
Funder	Name of the R&D funder
Funder_Country	Country where the funder is based
Recipient_country	Country where the recipient is based
Recipient_lvl_1	Name of the R&D recipient
Value_USD	Announced investment size in USD
USD_million	Announced investment size in million USD
Funding_type	Direct funding goes from R&D investor to final recipient (R&D implementer); Secondary funding goes from an intermediary (e.g., CEPI) to the final recipient; Funding to intermediary goes from main R&D investor to an intermediary (e.g., CEPI)
Date announced	As reported by GHC
URL	As reported by GHC

## Sheet: APAs
Vaccine developer	Purchaser	USD_million	Date	Notes	URL
Oxford/AstraZeneca	Thailand	469.09	2020-10-14	The number of doses to be supplied to Thailand was not disclosed. But Prime Minister Prayut Chan-o-cha said on Thursday that the contract was for the purchase of 26 million doses, enough for 13 million people, as each person needs two shots.	https://www.bangkokpost.com/thailand/general/2026547/thailand-signs-deal-with-astrazeneca-for-covid-vaccine
Oxford/AstraZeneca	COVAX	750	2020-06-04	AstraZeneca has taken the next steps in its commitment to broad and equitable global access to the University of Oxford’s potential COVID-19 vaccine, AZD1222, following landmark agreements with the Coalition for Epidemic Preparedness Innovations (CEPI), Gavi the Vaccine Alliance, and the Serum Institute of India (SII). The Company today reached a $750m agreement with CEPI and Gavi to support the …	https://www.astrazeneca.com/media-centre/articles/2020/astrazeneca-takes-next-steps-towards-broad-and-equitable-access-to-oxford-universitys-potential-covid-19-vaccine.html ; https://s3.amazonaws.com/one.org/vaccine-access-test/ONE_VAT_deal_AstraZeneca_COVAX_EN.pdf; https://www.gavi.org/sites/default/files/covid/covax/COVAX-Interim-Distribution-Forecast.pdf
Oxford/AstraZeneca	Dominican Republic	40	2020-11-23	The Dominican Republic contracted 10 million doses for US$40 million, already approved last week by the Chamber of Deputies.	https://dominicantoday.com/dr/economy/2020/11/23/ua40m-astrazeneca-vaccines-arrive-feb-official/
Oxford/AstraZeneca	European Union	1060	2020-08-27
Oxford/AstraZeneca	Indonesia	250	2020-12-12	The government has made preparations for the procurement of vaccines, and currently, the minister of health and the minister of state enterprises (BUMN) are in the final stage of negotiations with Astra Zeneca, as we are preparing to procure 100 million doses. A down payment of 50 percent, or US$250 million (or around Rp3.7 trillion) is required," he stated.	https://en.antaranews.com/news/158753/indonesia-secures-vaccine-supply-for-135-million-people-until-2021;
Oxford/AstraZeneca	Bangladesh	120	2020-11-05	The COO, Rabbur Reza, said that was about twice the price of around $4 that Beximco had agreed for separate supplies of 5 million doses a month, over the first half of the year, for the Bangladeshi government’s subsidised mass-vaccination programme.	https://www.reuters.com/article/us-health-coronavirus-bangladesh-vaccine/exclusive-bangladeshs-beximco-could-start-private-sales-of-astrazeneca-vaccine-next-month-idUKKBN29H1YC
Oxford/AstraZeneca	Panama	4.3	2020-11-19	Panama’s government has authorized spending of $4.3 million to purchase 1.09 million doses of a coronavirus vaccine being developed by Britain’s AstraZeneca Plc and Oxford University, the president’s office said on Wednesday.	https://www.reuters.com/article/idUSKBN27Z0F7
Oxford/AstraZeneca	Philippines	12.47	2020-11-25		https://www.bloomberg.com/news/articles/2020-11-27/philippines-signs-deal-with-astrazeneca-for-2-6-million-doses
Oxford/AstraZeneca	United States	1200	2020-05-21	$1.2b agreement for development, production and delivery of the vaccine candidate. AZ press release mentions that On the R&D side, the BARDA funding calls for a phase 3 trial in 30,000 participants, plus a pediatric trial.	https://www.fiercepharma.com/pharma/astrazeneca-scores-1b-from-u-s-signs-up-to-deliver-hundreds-millions-covid-19-vaccines ; https://www.astrazeneca.com/media-centre/press-releases/2020/astrazeneca-advances-response-to-global-covid-19-challenge-as-it-receives-first-commitments-for-oxfords-potential-new-vaccine.html
Oxford/AstraZeneca	Brazil	942.65	2020-06-29	AstraZeneca and the government of Brazil have inked a deal valued at $127 million to produce doses of the University of Oxford's adenovirus-based COVID-19 vaccine candidate, AZD1222, as the country combats a rising count of new infections.	https://www.fiercepharma.com/manufacturing/astrazeneca-to-supply-millions-covid-19-shot-to-brazilian-government-swamped-by-new
Janssen	African Union	2200	2021-01-14	he African Vaccine Acquisition Task Team (AVATT) established by African Union Chair President Cyril Ramaphosa today reported to a special meeting of the AU Bureau of the Assembly that it has secured a provisional 270 million vaccine doses for African countries, with at least 50 million being available for the crucial period of April to June 2021.	http://www.thepresidency.gov.za/newsletters/africa-centres-disease-control-and-prevention-secures-first-tranche-covid-vaccines https://www.news24.com/citypress/business/covid-19-shots-to-cost-3-to-10-under-african-union-vaccine-plan-20210120
Janssen	United States	1000	2020-08-05	The U.S. Department of Health and Human Services (HHS) and Department of Defense (DoD) announced an agreement with the Janssen Pharmaceutical Companies of Johnson & Johnson, to demonstrate large-scale manufacturing and delivery of the company’s COVID-19 vaccine candidate. Under the terms of the agreement, the federal government will own the resulting 100 million doses of vaccine. The vaccine dose…
Janssen	European Union	1700	2020-10-08	Johnson & Johnson Announces European Commission Approval of Agreement to Supply 200 Million Doses of Janssen’s COVID-19 Vaccine Candidate	https://www.jnj.com/johnson-johnson-announces-european-commission-approval-of-agreement-to-supply-200-million-doses-of-janssens-covid-19-vaccine-candidate ; https://ec.europa.eu/commission/presscorner/detail/en/ip_20_1829 ; https://www.theguardian.com/world/2020/dec/18/belgian-minister-accidentally-tweets-eus-covid-vaccine-price-list
Moderna	United States	4500	2020-08-11	The Biomedical Advanced Research and Development Authority (BARDA), part of the HHS Office of the Assistant Secretary for Preparedness and Response, collaborated with the DoD Joint Program Executive Office for Chemical, Biological, Radiological and Nuclear Defense and Army Contracting Command to provide up to approximately $1.5 billion to manufacture and deliver the vaccine doses to government-de…	https://www.medicalcountermeasures.gov/newsroom/2020/modernamanufacturing/
Moderna	European Union	2880	2020-11-25	The commission had previously made a deal for 80 million doses. Moderna's still investigational vaccine requires two doses for each person, spaced one month apart. It has not yet been approved or authorized in any country; however, an emergency use authorization from the Food and Drug Administration is expected at any time. European Union health officials are expected to decide whether to grant a…	https://investors.modernatx.com/news-releases/news-release-details/european-commission-purchases-additional-150-million-doses-covid#:~:text=This%20brings%20its%20confirmed%20order,Moderna%20and%20our%20mRNA%20platform. ; https://ec.europa.eu/commission/presscorner/detail/en/ip_21_655; https://www.politico.eu/article/commission-to-seal-deal-with-moderna-for-up-to-160m-doses-of-coronavirus-vax/ ; h…
Novavax	United States	1600	2020-07-07	$1.6b contract to "complete late-stage clinical development, including a pivotal Phase 3 clinical trial; establish large-scale manufacturing; and deliver 100 million doses". The $1.6b contract builds on the previous $60m funding that would also support manufacturing vaccine components and devliery of 10m doses.	https://ir.novavax.com/news-releases/news-release-details/novavax-announces-16-billion-funding-operation-warp-speed
Pfizer/BioNTech	European Union	11340	2020-11-11	Pfizer Inc. (NYSE: PFE) and BioNTech SE (Nasdaq: BNTX) today announced an agreement with the European Commission (EC) to supply an additional 200 million doses of COMIRNATY®, the companies’ COVID-19 vaccine, to the 27 European Union (EU) member states. The EC has the option to request supply of an additional 100 million doses. This new agreement is in addition to the 300 million doses that have a…	https://investors.biontech.de/news-releases/news-release-details/pfizer-and-biontech-supply-european-union-200-million-additional
Pfizer/BioNTech	Israel	352.5	2020-11-13	As part of the agreement with Pfizer, Netanyahu said Israel would receive 8 million doses of the vaccine, enough to inoculate 4 million Israelis. Netanyahu expressed hope that Pfizer would begin supplying the vaccine in January, pending authorization from health officials in the United States and Israel.	https://www.timesofisrael.com/israel-seals-vaccine-deal-with-pfizer-amid-signs-pandemic-spreading-again/
Pfizer/BioNTech	Panama	84	2020-11-19	Panama has authorized the purchase of nearly 2 million shots of Pfizer’s COVID-19 vaccine for close to $24 million, adding to earlier agreements to buy 3 million doses from the U.S. drugmaker, the Health Ministry said on Sunday.	https://www.reuters.com/article/health-coronavirus-panama/panama-to-buy-2-million-more-doses-of-pfizer-vaccine-idUSL2N2KY0LQ
Pfizer/BioNTech	United States	5972.48	2020-07-22	The Biomedical Advanced Research and Development Authority (BARDA), part of the HHS Office of the Assistant Secretary for Preparedness and Response, collaborated with the DoD Joint Program Executive Office for Chemical, Biological, Radiological and Nuclear Defense and Army Contracting Command, to provide $1.95 billion for the production and nationwide delivery of the first 100 million doses of th…	https://www.medicalcountermeasures.gov/newsroom/2020/pfizer/
